# Supplementary material for: Uncovering the Pharmacological Mechanism of Stemazole in the Treatment of Neurodegenerative Diseases Based on a Network Pharmacology Approach
Source: Int J Mol Sci. 2020 Jan 9;21(2):427. doi: 10.3390/ijms21020427 (PMC7013392; doi:10.3390/ijms21020427)
Supplement: Supplementary file 1 [file ijms-21-00427-s001.zip]

Archive with 3 entries (3 files):
- Table S1 Targets associated with Alzheimer's disease and Parkinson's disease.xlsx
- Table S2 Predicted targets of stemazole.xlsx
- Table S3 The results of the GO and KEGG pathway enrichment.xlsx
