# Supplementary material for: Uncovering the Pharmacological Mechanism of Stemazole in the Treatment of Neurodegenerative Diseases Based on a Network Pharmacology Approach
Source: Int J Mol Sci. 2020 Jan 9;21(2):427. doi: 10.3390/ijms21020427 (PMC7013392; doi:10.3390/ijms21020427)
Supplement: Supplementary file 1 [file ijms-21-00427-s001.zip › Table S1 Targets associated with Alzheimer's disease and Parkinson's disease.xlsx]

## Sheet:  Targets of Alzheimer's Disease
Table S1 Targets associated with Alzheimer's disease and Parkinson's disease
Table S1-1 Targets of Alzheimer's disease
Disease	Disease_id	Gene	Gene_id	UniProt	Gene_Full_Name	Protein_Class	N_diseases_g	DSI_g	DPI_g	pLI	Score_gda	EL_gda	EI_gda	N_PMIDs	N_SNPs_gda	First_Ref	Last_Ref
Alzheimer's Disease	C0002395	APP	351	P05067	amyloid beta precursor protein	enzyme modulator	371	0.43	0.862	0.062254	0.9	no reported evidence	0.967113	1764	39	1987	2018
Alzheimer's Disease	C0002395	APOE	348	P02649	apolipoprotein E		770	0.352	0.931	0.0017371	0.7	no reported evidence	0.921821	2356	11	1991	2018
Alzheimer's Disease	C0002395	PSEN1	5663	P49768	presenilin 1	calcium-binding protein; hydrolase; protease; signaling molecule	268	0.49	0.69	0.97833	0.7	no reported evidence	0.938525	535	40	1990	2018
Alzheimer's Disease	C0002395	SORL1	6653	Q92673	sortilin related receptor 1	receptor; transporter	69	0.619	0.483	1.132e-09	0.7	no reported evidence	0.985507	79	12	2004	2018
Alzheimer's Disease	C0002395	BCL2	596	P10415	BCL2, apoptosis regulator	signaling molecule	987	0.312	0.862	0.56705	0.6	no reported evidence	1	15	0	1996	2016
Alzheimer's Disease	C0002395	BDNF	627	P23560	brain derived neurotrophic factor	signaling molecule	591	0.382	0.828	0.69969	0.6	no reported evidence	0.975806	126	7	1992	2018
Alzheimer's Disease	C0002395	ACE	1636	P12821	angiotensin I converting enzyme	hydrolase; protease	624	0.367	0.897	1.5509e-37	0.6	no reported evidence	0.859375	71	4	1998	2018
Alzheimer's Disease	C0002395	GSK3B	2932	P49841	glycogen synthase kinase 3 beta	kinase; transferase	185	0.488	0.793	0.96265	0.6	no reported evidence	0.918919	43	1	2000	2016
Alzheimer's Disease	C0002395	IL1B	3553	P01584	interleukin 1 beta		1035	0.312	0.931	0.12568	0.6	no reported evidence	0.946429	60	0	1989	2017
Alzheimer's Disease	C0002395	INSR	3643	P06213	insulin receptor		338	0.459	0.724	2.0365e-05	0.59	no reported evidence	1	11	0	2002	2016
Alzheimer's Disease	C0002395	LEP	3952	P41159	leptin		498	0.4	0.793	0.38947	0.58	no reported evidence	1	10	0	2005	2018
Alzheimer's Disease	C0002395	PLAU	5328	P00749	plasminogen activator, urokinase	hydrolase; protease	325	0.434	0.69	2.1424e-06	0.58	no reported evidence	1	18	1	1994	2014
Alzheimer's Disease	C0002395	IGF2	3481	P01344	insulin like growth factor 2		505	0.399	0.828	0.046895	0.55	no reported evidence	1	7	0	2002	2015
Alzheimer's Disease	C0002395	NPY	4852	P01303	neuropeptide Y	signaling molecule	243	0.469	0.69	0.15508	0.55	no reported evidence	0.6	7	0	2000	2016
Alzheimer's Disease	C0002395	IGF1R	3480	P08069	insulin like growth factor 1 receptor		373	0.433	0.828	0.98751	0.52	no reported evidence	1	5	0	2005	2013
Alzheimer's Disease	C0002395	INS	3630	P01308	insulin		309	0.458	0.828	0.32169	0.52	no reported evidence	1	5	0	1991	2007
Alzheimer's Disease	C0002395	BAX	581	Q07812	BCL2 associated X, apoptosis regulator	signaling molecule	267	0.45	0.862	0.30181	0.51	no reported evidence	1	5	0	1997	2011
Alzheimer's Disease	C0002395	CLU	1191	P10909	clusterin		266	0.456	0.793	5.687e-05	0.5	no reported evidence	0.963415	85	6	1991	2018
Alzheimer's Disease	C0002395	PSEN2	5664	P49810	presenilin 2	hydrolase; protease; signaling molecule	108	0.567	0.517	0.002428	0.5	no reported evidence	0.978102	148	9	1995	2018
Alzheimer's Disease	C0002395	PICALM	8301	Q13492	phosphatidylinositol binding clathrin assembly protein	membrane traffic protein	36	0.639	0.31	0.99901	0.5	no reported evidence	0.957447	50	16	2009	2018
Alzheimer's Disease	C0002395	ABCA7	10347	Q8IZY2	ATP binding cassette subfamily A member 7	transporter	46	0.69	0.379	4.4592e-55	0.5	no reported evidence	1	36	8	2011	2018
Alzheimer's Disease	C0002395	CD2AP	23607	Q9Y5K6	CD2 associated protein	signaling molecule	52	0.642	0.448	0.28867	0.5	no reported evidence	1	13	2	2011	2018
Alzheimer's Disease	C0002395	TREM2	54209	Q9NZC2	triggering receptor expressed on myeloid cells 2		178	0.572	0.552	4.0014e-09	0.5	no reported evidence	0.962963	82	3	2007	2018
Alzheimer's Disease	C0002395	CR1	1378	P17927	complement C3b/C4b receptor 1 (Knops blood group)		51	0.607	0.621	1.1412e-33	0.46	no reported evidence	1	11	8	2009	2018
Alzheimer's Disease	C0002395	VSNL1	7447	P62760	visinin like 1		40	0.652	0.345	0.48894	0.45	no reported evidence	1	6	3	2002	2016
Alzheimer's Disease	C0002395	PCDH11X	27328	Q9BZA7	protocadherin 11 X-linked		17	0.72	0.345	0.019408	0.42	no reported evidence	1	3	2	2009	2011
Alzheimer's Disease	C0002395	MS4A4A	51338	Q96JQ5	membrane spanning 4-domains A4A	receptor	10	0.762	0.172	7.4278e-06	0.42	no reported evidence	1	3	2	2011	2018
Alzheimer's Disease	C0002395	A2M	2	P01023	alpha-2-macroglobulin	defense/immunity protein; enzyme modulator; signaling molecule	86	0.564	0.724	5.608e-11	0.4	no reported evidence	0.848485	36	0	1998	2016
Alzheimer's Disease	C0002395	ACHE	43	P22303	acetylcholinesterase (Cartwright blood group)	hydrolase; protease	219	0.494	0.793	0.99826	0.4	no reported evidence	0.969231	66	0	1991	2018
Alzheimer's Disease	C0002395	BIN1	274	O00499	bridging integrator 1		109	0.573	0.621	0.76923	0.4	no reported evidence	0.9375	33	0	2011	2018
Alzheimer's Disease	C0002395	BCHE	590	P06276	butyrylcholinesterase		219	0.503	0.793	1.0635e-12	0.4	no reported evidence	0.944444	111	0	1995	2018
Alzheimer's Disease	C0002395	CALM1	801	P0DP23;P0DP24;P0DP25	calmodulin 1		203	0.469	0.793	0.94658	0.4	no reported evidence	0.9	11	0	1992	2016
Alzheimer's Disease	C0002395	CASP3	836	P42574	caspase 3	enzyme modulator; hydrolase; protease	462	0.391	0.862	0.28359	0.4	no reported evidence	1	22	0	1999	2016
Alzheimer's Disease	C0002395	CD33	945	P20138	CD33 molecule	cell adhesion molecule; defense/immunity protein; receptor; signaling molecule; structural protein	81	0.567	0.586	6.3274e-07	0.4	no reported evidence	0.95	21	2	2011	2018
Alzheimer's Disease	C0002395	CHRNA7	1139	P36544;Q494W8	cholinergic receptor nicotinic alpha 7 subunit	receptor; transporter	126	0.55	0.552	0.0015135	0.4	no reported evidence	1	10	0	2001	2015
Alzheimer's Disease	C0002395	CST3	1471	P01034	cystatin C		167	0.5	0.724	0.0038631	0.4	no reported evidence	0.944444	38	1	1989	2015
Alzheimer's Disease	C0002395	CYP2D6	1565	P10635	cytochrome P450 family 2 subfamily D member 6		312	0.461	0.724	2.1514e-23	0.4	no reported evidence	0.964286	29	1	1995	2016
Alzheimer's Disease	C0002395	DHCR24	1718	Q15392	24-dehydrocholesterol reductase	oxidoreductase	104	0.572	0.655	0.038197	0.4	no reported evidence	0.95	20	4	2001	2016
Alzheimer's Disease	C0002395	DPYSL2	1808	Q16555	dihydropyrimidinase like 2	hydrolase; protease	47	0.63	0.517	0.99407	0.4	no reported evidence	1	13	0	2000	2016
Alzheimer's Disease	C0002395	EPHA1	2041	P21709	EPH receptor A1		64	0.596	0.586	4.8917e-23	0.4	no reported evidence	0.9	11	0	2010	2018
Alzheimer's Disease	C0002395	ESR1	2099	P03372	estrogen receptor 1	nucleic acid binding; receptor; transcription factor	686	0.355	0.897	0.9994	0.4	no reported evidence	1	45	4	1999	2016
Alzheimer's Disease	C0002395	HFE	3077	Q30201	homeostatic iron regulator		334	0.44	0.69	3.0065e-08	0.4	no reported evidence	0.958333	26	3	2001	2016
Alzheimer's Disease	C0002395	HMOX1	3162	P09601	heme oxygenase 1	oxidoreductase	460	0.403	0.862	0.0078856	0.4	no reported evidence	0.888889	20	1	1995	2016
Alzheimer's Disease	C0002395	IDE	3416	P14735	insulin degrading enzyme	hydrolase; protease	47	0.627	0.483	0.009105	0.4	no reported evidence	0.95082	62	1	2001	2016
Alzheimer's Disease	C0002395	IGF1	3479	P05019	insulin like growth factor 1		715	0.355	0.828	0.28843	0.4	no reported evidence	1	22	0	2000	2016
Alzheimer's Disease	C0002395	IL6	3569	P05231	interleukin 6		1330	0.287	0.966	0.33873	0.4	no reported evidence	0.928571	73	1	1993	2017
Alzheimer's Disease	C0002395	MAPT	4137	P10636	microtubule associated protein tau		265	0.492	0.724	0.0073024	0.4	no reported evidence	0.97931	471	12	1988	2018
Alzheimer's Disease	C0002395	MPO	4353	P05164	myeloperoxidase	oxidoreductase	327	0.435	0.931	6.8206e-15	0.4	no reported evidence	1	10	0	1999	2009
Alzheimer's Disease	C0002395	MTHFR	4524	P42898	methylenetetrahydrofolate reductase		699	0.354	0.828	1.2191e-09	0.4	no reported evidence	0.848485	34	4	1999	2018
Alzheimer's Disease	C0002395	NOS3	4846	P29474	nitric oxide synthase 3		467	0.401	0.862	8.8921e-07	0.4	no reported evidence	0.941176	17	1	1999	2016
Alzheimer's Disease	C0002395	PPARG	5468	P37231	peroxisome proliferator activated receptor gamma	nucleic acid binding; receptor; transcription factor	540	0.388	0.828	0.1447	0.4	no reported evidence	0.892857	29	6	2000	2017
Alzheimer's Disease	C0002395	PRNP	5621	F7VJQ1;P04156	prion protein		310	0.474	0.897	0.00071528	0.4	no reported evidence	0.910448	68	3	1986	2016
Alzheimer's Disease	C0002395	RELN	5649	P78509	reelin		118	0.547	0.655	1	0.4	no reported evidence	1	16	3	2002	2016
Alzheimer's Disease	C0002395	TNF	7124	P01375	tumor necrosis factor	signaling molecule	1640	0.263	0.966	0.8046	0.4	no reported evidence	0.895522	69	2	1999	2016
Alzheimer's Disease	C0002395	VEGFA	7422	P15692	vascular endothelial growth factor A	signaling molecule	1174	0.298	0.897	2.651e-05	0.4	no reported evidence	0.95	21	2	2005	2016
Alzheimer's Disease	C0002395	CYP46A1	10858	Q9Y6A2	cytochrome P450 family 46 subfamily A member 1	oxidoreductase	17	0.735	0.207	0.98554	0.4	no reported evidence	0.96875	33	5	2002	2016
Alzheimer's Disease	C0002395	NCSTN	23385	Q92542	nicastrin		26	0.681	0.379	0.99921	0.4	no reported evidence	1	17	2	2002	2014
Alzheimer's Disease	C0002395	BACE1	23621	P56817	beta-secretase 1	hydrolase; protease	56	0.616	0.517	0.87664	0.4	no reported evidence	0.952153	217	3	1999	2018
Alzheimer's Disease	C0002395	MIR146A	406938		microRNA 146a		248	0.452	0.759		0.4	no reported evidence	1	11	0	2009	2016
Alzheimer's Disease	C0002395	BLMH	642	Q13867	bleomycin hydrolase	hydrolase; protease	21	0.696	0.379	0.32983	0.39	no reported evidence	1	9	1	1998	2011
Alzheimer's Disease	C0002395	MAOB	4129	P27338	monoamine oxidase B	nucleic acid binding; oxidoreductase; transferase	82	0.575	0.724	0.99856	0.38	no reported evidence	1	10	0	1995	2018
Alzheimer's Disease	C0002395	SOD2	6648	P04179	superoxide dismutase 2	oxidoreductase	488	0.396	0.897	0.15955	0.35	no reported evidence	1	6	0	2001	2016
Alzheimer's Disease	C0002395	TF	7018	P02787	transferrin	hydrolase; protease; receptor; transfer/carrier protein	121	0.548	0.724	4.2941e-08	0.35	no reported evidence	1	6	2	2002	2012
Alzheimer's Disease	C0002395	TFAM	7019	Q00059	transcription factor A, mitochondrial		98	0.565	0.655	0.1946	0.35	no reported evidence	0.8	5	0	2005	2014
Alzheimer's Disease	C0002395	APBB2	323	Q92870	amyloid beta precursor protein binding family B member 2		13	0.762	0.103	0.044113	0.34	no reported evidence	1	4	0	2006	2016
Alzheimer's Disease	C0002395	CHRNB2	1141	P17787	cholinergic receptor nicotinic beta 2 subunit	receptor; transporter	86	0.619	0.207	0.00077392	0.34	no reported evidence	1	4	0	2000	2007
Alzheimer's Disease	C0002395	SLC30A6	55676	Q6NXT4	solute carrier family 30 member 6		14	0.735	0.207	3.3546e-08	0.34	no reported evidence	1	4	0	2006	2014
Alzheimer's Disease	C0002395	EIF2S1	1965	P05198	eukaryotic translation initiation factor 2 subunit alpha	nucleic acid binding	62	0.598	0.517	0.97293	0.33	no reported evidence	1	4	0	2002	2009
Alzheimer's Disease	C0002395	ATP5F1A	498	P25705	ATP synthase F1 subunit alpha	hydrolase; nucleic acid binding; receptor; transporter	49	0.639	0.448		0.32	no reported evidence	1	3	0	2003	2016
Alzheimer's Disease	C0002395	CRH	1392	P06850	corticotropin releasing hormone		274	0.456	0.759	0.72442	0.32	no reported evidence	1	3	0	1995	2016
Alzheimer's Disease	C0002395	ENO1	2023	P06733	enolase 1	lyase	149	0.516	0.828	1.6866e-05	0.32	no reported evidence		3	0	2003	2009
Alzheimer's Disease	C0002395	F2	2147	P00734	coagulation factor II, thrombin	hydrolase; protease	249	0.466	0.793	0.0011245	0.32	no reported evidence	1	3	0	1993	2012
Alzheimer's Disease	C0002395	IGF2R	3482	P11717	insulin like growth factor 2 receptor	receptor	110	0.545	0.655	1	0.32	no reported evidence	1	3	0	2005	2015
Alzheimer's Disease	C0002395	PAXIP1	22976	Q6ZW49	PAX interacting protein 1		9	0.773	0.138	1	0.32	no reported evidence	1	2	0	2005	2015
Alzheimer's Disease	C0002395	ARC	23237	Q7LC44	activity regulated cytoskeleton associated protein		41	0.636	0.517	0.60187	0.32	no reported evidence	0.5	3	0	2000	2012
Alzheimer's Disease	C0002395	HLA-DRB5	3127	Q30154	major histocompatibility complex, class II, DR beta 5	defense/immunity protein	37	0.648	0.517	2.9812e-06	0.31	no reported evidence	1	2	0	2017	2018
Alzheimer's Disease	C0002395	TPI1	7167	P60174	triosephosphate isomerase 1	isomerase	120	0.564	0.655	0.020478	0.31	no reported evidence	1	2	0	2009	2015
Alzheimer's Disease	C0002395	SLC30A4	7782	O14863	solute carrier family 30 member 4	transporter	19	0.72	0.31	0.13048	0.31	no reported evidence		1	0	2006	2006
Alzheimer's Disease	C0002395	ABI3	51225	Q9P2A4	ABI family member 3	enzyme modulator	15	0.743	0.207	0.0013982	0.31	no reported evidence	1	1	0	2017	2017
Alzheimer's Disease	C0002395	AGER	177	Q15109	advanced glycosylation end-product specific receptor	cell adhesion molecule; receptor	232	0.472	0.724	3.4363e-16	0.3	no reported evidence	1	27	1	1999	2018
Alzheimer's Disease	C0002395	AMFR	267	Q9UKV5	autocrine motility factor receptor		25	0.701	0.31	6.9336e-05	0.3	no reported evidence		1	0	2012	2012
Alzheimer's Disease	C0002395	CHAT	1103	P28329	choline O-acetyltransferase	transferase	119	0.559	0.655	4.8596e-11	0.3	no reported evidence	0.964286	33	5	1987	2014
Alzheimer's Disease	C0002395	TPP1	1200	O14773	tripeptidyl peptidase 1	hydrolase; protease	96	0.611	0.586	5.487e-07	0.3	no reported evidence		1	0	1999	1999
Alzheimer's Disease	C0002395	LRP1	4035	Q07954	LDL receptor related protein 1		128	0.533	0.724	1	0.3	no reported evidence	0.897436	40	1	1996	2016
Alzheimer's Disease	C0002395	MME	4311	P08473	membrane metalloendopeptidase	hydrolase; protease	237	0.461	0.69	6.9777e-17	0.3	no reported evidence	0.964286	58	2	1995	2016
Alzheimer's Disease	C0002395	NGF	4803	P01138	nerve growth factor	signaling molecule	353	0.426	0.862	0.76021	0.3	no reported evidence	0.944444	55	1	1990	2017
Alzheimer's Disease	C0002395	NGFR	4804	P08138	nerve growth factor receptor	receptor	160	0.508	0.724	0.29947	0.3	no reported evidence	0.888889	13	1	1989	2016
Alzheimer's Disease	C0002395	PIN1	5300	Q13526	peptidylprolyl cis/trans isomerase, NIMA-interacting 1		119	0.536	0.655	0.76129	0.3	no reported evidence	0.964286	31	0	2001	2018
Alzheimer's Disease	C0002395	PLCG2	5336	P16885	phospholipase C gamma 2	calcium-binding protein; enzyme modulator; hydrolase; signaling molecule	50	0.636	0.621	0.99843	0.3	no reported evidence		1	0	2017	2017
Alzheimer's Disease	C0002395	PYY	5697	P10082	peptide YY	signaling molecule	44	0.639	0.414	0.011379	0.3	no reported evidence		1	0	2002	2002
Alzheimer's Disease	C0002395	PTGS2	5743	P35354	prostaglandin-endoperoxide synthase 2	oxidoreductase	832	0.338	0.897	0.99639	0.3	no reported evidence	0.952381	24	0	1998	2015
Alzheimer's Disease	C0002395	S100B	6285	P04271	S100 calcium binding protein B	calcium-binding protein; signaling molecule	301	0.443	0.862	0.046548	0.3	no reported evidence	1	12	1	1996	2011
Alzheimer's Disease	C0002395	SLC2A4	6517	P14672	solute carrier family 2 member 4		90	0.564	0.586	3.188e-05	0.3	no reported evidence		1	0	2014	2014
Alzheimer's Disease	C0002395	SOD1	6647	P00441	superoxide dismutase 1	oxidoreductase	456	0.406	0.931	0.12829	0.3	no reported evidence	1	21	2	1989	2016
Alzheimer's Disease	C0002395	GAPDHS	26330	O14556	glyceraldehyde-3-phosphate dehydrogenase, spermatogenic	oxidoreductase	7	0.799	0.069	4.3113e-05	0.3	no reported evidence		1	0	2007	2007
Alzheimer's Disease	C0002395	NFE2L2	4780	Q16236	nuclear factor, erythroid 2 like 2	cytoskeletal protein; hydrolase; nucleic acid binding; transcription factor	376	0.42	0.862	0.0035489	0.29	no reported evidence	0.777778	10	0	2009	2016
Alzheimer's Disease	C0002395	NOS2	4843	P35228	nitric oxide synthase 2		531	0.385	0.931	1.4648e-14	0.29	no reported evidence	1	10	0	2002	2016
Alzheimer's Disease	C0002395	MAP2	4133	P11137	microtubule associated protein 2		66	0.598	0.483	1	0.28	no reported evidence	1	9	0	1991	2015
Alzheimer's Disease	C0002395	NTRK2	4915	Q16620	neurotrophic receptor tyrosine kinase 2		165	0.514	0.586	1	0.28	no reported evidence	1	9	1	1997	2016
Alzheimer's Disease	C0002395	IRS1	3667	P35568	insulin receptor substrate 1		137	0.532	0.621	0.035329	0.27	no reported evidence	1	8	0	2009	2016
Alzheimer's Disease	C0002395	APLP2	334	Q06481	amyloid beta precursor like protein 2	enzyme modulator	24	0.727	0.31	0.37896	0.26	no reported evidence	1	7	0	1994	2013
Alzheimer's Disease	C0002395	PTGS1	5742	P23219	prostaglandin-endoperoxide synthase 1	oxidoreductase	199	0.495	0.828	2.6476e-06	0.26	no reported evidence	1	7	0	1998	2016
Alzheimer's Disease	C0002395	PPARGC1A	10891	Q9UBK2	PPARG coactivator 1 alpha	transcription factor	191	0.497	0.828	0.99991	0.26	no reported evidence	1	7	0	2008	2015
Alzheimer's Disease	C0002395	NGB	58157	Q9NPG2	neuroglobin	transporter	30	0.681	0.31	0.0042421	0.26	no reported evidence	1	7	0	2008	2017
Alzheimer's Disease	C0002395	CAV1	857	Q03135	caveolin 1	enzyme modulator; membrane traffic protein; structural protein; transmembrane receptor regulatory/adaptor protein	421	0.416	0.828	0.0072029	0.25	no reported evidence	1	6	0	2004	2012
Alzheimer's Disease	C0002395	MAPK14	1432	Q16539	mitogen-activated protein kinase 14	kinase; transferase	270	0.449	0.862	0.77511	0.24	no reported evidence	1	5	0	2002	2011
Alzheimer's Disease	C0002395	CTNNB1	1499	P35222	catenin beta 1		412	0.417	0.759	0.99999	0.23	no reported evidence	1	4	0	1999	2005
Alzheimer's Disease	C0002395	CCR5	1234	P51681	C-C motif chemokine receptor 5 (gene/pseudogene)		303	0.431	0.897	5.2544e-10	0.22	no reported evidence	1	3	0	2005	2007
Alzheimer's Disease	C0002395	HSPB1	3315	P04792	heat shock protein family B (small) member 1		261	0.468	0.69	1.7685e-06	0.22	no reported evidence	1	3	0	2011	2015
Alzheimer's Disease	C0002395	HSPD1	3329	P10809	heat shock protein family D (Hsp60) member 1		226	0.481	0.793	0.99184	0.22	no reported evidence	1	3	0	2003	2011
Alzheimer's Disease	C0002395	MFN2	9927	O95140	mitofusin 2	hydrolase; phosphatase	176	0.541	0.759	0.988	0.22	no reported evidence	1	3	0	2009	2017
Alzheimer's Disease	C0002395	CIB1	10519	Q99828	calcium and integrin binding 1		190	0.477	0.724	0.00034082	0.22	no reported evidence	1	3	0	2005	2008
Alzheimer's Disease	C0002395	ATP7A	538	Q04656	ATPase copper transporting alpha	hydrolase; transporter	313	0.518	0.655	0.99986	0.21	no reported evidence	1	2	0	2010	2015
Alzheimer's Disease	C0002395	GSR	2936	P00390	glutathione-disulfide reductase	oxidoreductase	98	0.548	0.759	8.365e-07	0.21	no reported evidence	1	2	0	2005	2009
Alzheimer's Disease	C0002395	HSF1	3297	Q00613	heat shock transcription factor 1	transcription factor	101	0.552	0.655	0.94525	0.21	no reported evidence	1	2	0	2013	2014
Alzheimer's Disease	C0002395	IKBKB	3551	O14920	inhibitor of nuclear factor kappa B kinase subunit beta	kinase; transferase	88	0.57	0.621	0.98476	0.21	no reported evidence	1	2	0	2014	2014
Alzheimer's Disease	C0002395	INS-IGF2	723961	F8WCM5	INS-IGF2 readthrough		27	0.667	0.379	0.053997	0.21	no reported evidence	1	2	0	2002	2007
Alzheimer's Disease	C0002395	MT2A	4502	P02795	metallothionein 2A		75	0.588	0.621	1.4153e-05	0.2	no reported evidence		1	0	2006	2006
Alzheimer's Disease	C0002395	SERPINF1	5176	P36955	serpin family F member 1	enzyme modulator	162	0.507	0.724	6.6926e-08	0.2	no reported evidence		1	0	2006	2006
Alzheimer's Disease	C0002395	GAB2	9846	Q9UQC2	GRB2 associated binding protein 2	transmembrane receptor regulatory/adaptor protein	56	0.627	0.586	0.99466	0.2	no reported evidence	0.916667	14	9	2007	2018
Alzheimer's Disease	C0002395	TOMM40	10452	O96008	translocase of outer mitochondrial membrane 40	membrane traffic protein	72	0.636	0.483	0.99154	0.2	no reported evidence	0.951219	61	17	2009	2018
Alzheimer's Disease	C0002395	PLCB1	23236	Q9NQ66	phospholipase C beta 1	calcium-binding protein; enzyme modulator; hydrolase; signaling molecule	69	0.652	0.448	0.97459	0.2	no reported evidence		1	0	1997	1997
Alzheimer's Disease	C0002395	SQSTM1	8878	Q13501	sequestosome 1		273	0.49	0.828	0.010007	0.17	no reported evidence	0.857143	8	1	2007	2017
Alzheimer's Disease	C0002395	FERMT2	10979	Q96AC1	fermitin family member 2		32	0.676	0.414	0.99999	0.14	no reported evidence	1	5	2	2014	2018
Alzheimer's Disease	C0002395	EXOC3L2	90332	Q2M3D2	exocyst complex component 3 like 2	membrane traffic protein	7	0.834	0.241	0.67551	0.14	no reported evidence	1	6	2	2011	2017
Alzheimer's Disease	C0002395	MS4A4E	643680	Q96PG1	membrane spanning 4-domains A4E	receptor	3	0.928	0.069	0.0010218	0.14	no reported evidence	1	5	11	2011	2018
Alzheimer's Disease	C0002395	NFIC	4782	P08651	nuclear factor I C	nucleic acid binding; transcription factor	27	0.696	0.414	0.10777	0.13	no reported evidence	0.666667	4	1	2011	2017
Alzheimer's Disease	C0002395	CELF1	10658	Q92879	CUGBP Elav-like family member 1		32	0.681	0.379	0.99976	0.13	no reported evidence	1	4	1	2014	2018
Alzheimer's Disease	C0002395	ZCWPW1	55063	Q9H0M4	zinc finger CW-type and PWWP domain containing 1		7	0.886	0.103	7.8635e-14	0.13	no reported evidence	1	4	1	2014	2018
Alzheimer's Disease	C0002395	FRMD4A	55691	Q9P2Q2	FERM domain containing 4A		54	0.696	0.448	1	0.13	no reported evidence	1	3	1	2014	2016
Alzheimer's Disease	C0002395	MS4A6A	64231	Q9H2W1	membrane spanning 4-domains A6A	receptor	5	0.857	0.172	7.9456e-12	0.13	no reported evidence	1	5	7	2011	2017
Alzheimer's Disease	C0002395	PTK2B	2185	Q14289	protein tyrosine kinase 2 beta		157	0.502	0.69	0.94209	0.12	no reported evidence	1	3	1	2014	2018
Alzheimer's Disease	C0002395	IL6R	3570	P08887	interleukin 6 receptor	defense/immunity protein; signaling molecule	165	0.496	0.724	2.8446e-05	0.12	no reported evidence	1	3	1	2003	2015
Alzheimer's Disease	C0002395	INPP5D	3635	Q92835	inositol polyphosphate-5-phosphatase D		43	0.636	0.552	0.96425	0.12	no reported evidence	1	3	1	2014	2018
Alzheimer's Disease	C0002395	TRIP4	9325	Q15650	thyroid hormone receptor interactor 4	transcription factor	32	0.701	0.345	5.4881e-07	0.12	no reported evidence	1	3	1	2014	2015
Alzheimer's Disease	C0002395	BCL3	602	P20749	B cell CLL/lymphoma 3		69	0.592	0.655	0.98924	0.11	no reported evidence	1	5	3	1994	2015
Alzheimer's Disease	C0002395	NR3C2	4306	P08235	nuclear receptor subfamily 3 group C member 2	nucleic acid binding; receptor; transcription factor	163	0.52	0.69	0.80843	0.11	no reported evidence	1	2	1	2011	2017
Alzheimer's Disease	C0002395	SUCLG2	8801	Q96I99	succinate-CoA ligase GDP-forming beta subunit		12	0.785	0.31	2.9541e-14	0.11	no reported evidence	1	1	1	2015	2015
Alzheimer's Disease	C0002395	SPON1	10418	Q9HCB6	spondin 1	extracellular matrix protein	10	0.799	0.241		0.11	no reported evidence	1	1	1	2014	2014
Alzheimer's Disease	C0002395	CELF2	10659	O95319	CUGBP Elav-like family member 2		32	0.663	0.552	0.99994	0.11	no reported evidence	1	2	5	2011	2015
Alzheimer's Disease	C0002395	MTHFD1L	25902	Q6UB35	methylenetetrahydrofolate dehydrogenase (NADP+ dependent) 1 like	ligase	23	0.701	0.345	1.2793e-10	0.11	no reported evidence	0	2	1	2011	2012
Alzheimer's Disease	C0002395	DCHS2	54798	Q6V1P9	dachsous cadherin-related 2	hydrolase; protease	5	1	0.069	1.495e-46	0.11	no reported evidence	1	1	3	2013	2013
Alzheimer's Disease	C0002395	CASS4	57091	Q9NQ75	Cas scaffold protein family member 4		8	0.815	0.172	0.30299	0.11	no reported evidence	1	2	1	2014	2018
Alzheimer's Disease	C0002395	EXOC4	60412	Q96A65	exocyst complex component 4	membrane traffic protein	11	0.773	0.379	4.1136e-13	0.11	no reported evidence	1	2	1	2014	2014
Alzheimer's Disease	C0002395	MEGF10	84466	Q96KG7	multiple EGF like domains 10	extracellular matrix protein	49	0.696	0.414	0.64149	0.11	no reported evidence	1	2	1	2010	2014
Alzheimer's Disease	C0002395	PLXNA4	91584	Q9HCM2	plexin A4		12	0.785	0.138	0.99998	0.11	no reported evidence	1	1	1	2014	2014
Alzheimer's Disease	C0002395	SLC24A4	123041	Q8NFF2	solute carrier family 24 member 4	transporter	14	0.773	0.276	3.2419e-10	0.11	no reported evidence	1	3	1	2014	2018
Alzheimer's Disease	C0002395	GLIS3	169792	Q8NEA6	GLIS family zinc finger 3		69	0.633	0.483	3.6382e-07	0.11	no reported evidence	1	1	5	2013	2013
Alzheimer's Disease	C0002395	SERPINA3	12	P01011	serpin family A member 3	enzyme modulator	92	0.572	0.69	8.0723e-14	0.1	no reported evidence	0.95122	43	2	1988	2013
Alzheimer's Disease	C0002395	ABCA1	19	O95477	ATP binding cassette subfamily A member 1	transporter	236	0.484	0.793	3.5266e-12	0.1	no reported evidence	0.969697	33	7	1989	2018
Alzheimer's Disease	C0002395	ADAM10	102	O14672	ADAM metallopeptidase domain 10		105	0.552	0.724	1	0.1	no reported evidence	1	32	6	2000	2016
Alzheimer's Disease	C0002395	AP2A2	161	O94973	adaptor related protein complex 2 subunit alpha 2	transmembrane receptor regulatory/adaptor protein	3	0.886	0.138	1	0.1	no reported evidence		1	1	2014	2014
Alzheimer's Disease	C0002395	ALOX5	240	P09917	arachidonate 5-lipoxygenase	oxidoreductase	214	0.482	0.724	1.4969e-06	0.1	no reported evidence	1	17	0	2008	2016
Alzheimer's Disease	C0002395	APBB1	322	O00213	amyloid beta precursor protein binding family B member 1		13	0.773	0.241	0.92855	0.1	no reported evidence	1	11	0	1998	2016
Alzheimer's Disease	C0002395	APOA1	335	P02647	apolipoprotein A1		255	0.463	0.759	0.00054889	0.1	no reported evidence	0.909091	11	0	2001	2016
Alzheimer's Disease	C0002395	DST	667	Q03001	dystonin	cytoskeletal protein	88	0.611	0.724	1	0.1	no reported evidence		1	1	2017	2017
Alzheimer's Disease	C0002395	RUNX1T1	862	Q06455	RUNX1 translocation partner 1	transcription factor	89	0.567	0.759	0.974	0.1	no reported evidence	0.909091	11	0	2001	2015
Alzheimer's Disease	C0002395	CDK5	1020	Q00535	cyclin dependent kinase 5	kinase; transferase	130	0.542	0.69	0.095196	0.1	no reported evidence	1	29	1	2000	2018
Alzheimer's Disease	C0002395	CDR1	1038	P51861	cerebellar degeneration related protein 1		39	0.645	0.552		0.1	no reported evidence	0.909091	11	0	2001	2015
Alzheimer's Disease	C0002395	CETP	1071	P11597	cholesteryl ester transfer protein		116	0.555	0.655	1.0293e-23	0.1	no reported evidence	0.916667	12	1	2006	2016
Alzheimer's Disease	C0002395	CHRNA4	1137	P43681	cholinergic receptor nicotinic alpha 4 subunit	receptor; transporter	153	0.521	0.586	0.00011281	0.1	no reported evidence	1	13	0	1999	2016
Alzheimer's Disease	C0002395	CLPTM1	1209	O96005	CLPTM1, transmembrane protein	lyase	10	0.773	0.207	0.92363	0.1	no reported evidence		1	2	2011	2011
Alzheimer's Disease	C0002395	ACKR2	1238	O00590	atypical chemokine receptor 2		23	0.762	0.276	0.0014411	0.1	no reported evidence		1	1	2015	2015
Alzheimer's Disease	C0002395	CP	1356	P00450	ceruloplasmin	oxidoreductase	190	0.5	0.586	2.7933e-09	0.1	no reported evidence	0.777778	12	0	2008	2016
Alzheimer's Disease	C0002395	CRP	1401	P02741	C-reactive protein		470	0.399	0.862	0.0037357	0.1	no reported evidence	1	12	0	2000	2015
Alzheimer's Disease	C0002395	CSF2	1437	P04141	colony stimulating factor 2	signaling molecule	670	0.356	0.966	0.84256	0.1	no reported evidence	0.95679	162	0	1996	2018
Alzheimer's Disease	C0002395	CTNNA2	1496	P26232	catenin alpha 2	cell adhesion molecule; cytoskeletal protein	15	0.785	0.207	0.28345	0.1	no reported evidence		1	1	2014	2014
Alzheimer's Disease	C0002395	CTSB	1508	P07858	cathepsin B	enzyme modulator; hydrolase; protease	192	0.49	0.828	3.3349e-11	0.1	no reported evidence	1	13	0	2003	2015
Alzheimer's Disease	C0002395	CTSD	1509	P07339	cathepsin D	hydrolase; protease	175	0.505	0.759	0.0011129	0.1	no reported evidence	1	26	1	1991	2016
Alzheimer's Disease	C0002395	DMXL1	1657	Q9Y485	Dmx like 1		7	0.799	0.138	1	0.1	no reported evidence		1	1	2014	2014
Alzheimer's Disease	C0002395	DLG4	1742	P78352	discs large MAGUK scaffold protein 4	transmembrane receptor regulatory/adaptor protein	44	0.648	0.448	0.99981	0.1	no reported evidence	1	10	0	2006	2017
Alzheimer's Disease	C0002395	RCAN1	1827	P53805	regulator of calcineurin 1	signaling molecule	62	0.63	0.586	0.016394	0.1	no reported evidence	1	15	0	2004	2016
Alzheimer's Disease	C0002395	DYRK1A	1859	Q13627	dual specificity tyrosine phosphorylation regulated kinase 1A	kinase; transferase	100	0.607	0.483	0.99958	0.1	no reported evidence	1	11	0	2006	2018
Alzheimer's Disease	C0002395	ENO2	2026	P09104	enolase 2	lyase	97	0.559	0.724	0.28587	0.1	no reported evidence	0.909091	11	0	1993	2013
Alzheimer's Disease	C0002395	ESR2	2100	Q92731	estrogen receptor 2	nucleic acid binding; receptor; transcription factor	297	0.445	0.828	5.3879e-08	0.1	no reported evidence	0.9	11	8	2003	2016
Alzheimer's Disease	C0002395	MTOR	2475	P42345	mechanistic target of rapamycin kinase	kinase; nucleic acid binding; transferase	466	0.399	0.793	1	0.1	no reported evidence	1	11	0	2005	2017
Alzheimer's Disease	C0002395	GABRG3	2567	Q99928	gamma-aminobutyric acid type A receptor gamma3 subunit	receptor; transporter	18	0.752	0.345	0.83889	0.1	no reported evidence		1	1	2014	2014
Alzheimer's Disease	C0002395	GAPDH	2597	P04406	glyceraldehyde-3-phosphate dehydrogenase	oxidoreductase	188	0.484	0.793	0.11455	0.1	no reported evidence	0.846154	15	1	1998	2018
Alzheimer's Disease	C0002395	GATA1	2623	P15976	GATA binding protein 1	nucleic acid binding; transcription factor	212	0.51	0.69	0.94999	0.1	no reported evidence		0	0
Alzheimer's Disease	C0002395	GFAP	2670	P14136	glial fibrillary acidic protein		220	0.484	0.759	1.1684e-06	0.1	no reported evidence	0.892857	29	0	1988	2016
Alzheimer's Disease	C0002395	GRN	2896	P28799	granulin precursor		251	0.476	0.724	0.053281	0.1	no reported evidence	0.945946	37	6	2006	2018
Alzheimer's Disease	C0002395	GRIN2B	2904	Q13224	glutamate ionotropic receptor NMDA type subunit 2B		132	0.561	0.483	1	0.1	no reported evidence	0.888889	10	2	2002	2018
Alzheimer's Disease	C0002395	HSD17B10	3028	Q99714	hydroxysteroid 17-beta dehydrogenase 10	oxidoreductase	81	0.645	0.483	0.89669	0.1	no reported evidence	1	12	0	1997	2012
Alzheimer's Disease	C0002395	HTR2A	3356	P28223	5-hydroxytryptamine receptor 2A	receptor	211	0.488	0.759	0.47959	0.1	no reported evidence	1	11	1	1998	2010
Alzheimer's Disease	C0002395	IL1A	3552	P01583	interleukin 1 alpha		596	0.366	0.931	0.00014857	0.1	no reported evidence	0.871795	39	1	1989	2013
Alzheimer's Disease	C0002395	IL10	3586	P22301	interleukin 10		961	0.32	0.931	0.0065063	0.1	no reported evidence	1	16	0	2001	2016
Alzheimer's Disease	C0002395	KCNN2	3781	Q9H2S1	potassium calcium-activated channel subfamily N member 2	transporter	6	0.857	0.207	0.99265	0.1	no reported evidence		1	1	2017	2017
Alzheimer's Disease	C0002395	LAMC2	3918	Q13753	laminin subunit gamma 2	enzyme modulator; extracellular matrix protein; receptor	400	0.419	0.931	3.5822e-12	0.1	no reported evidence	0.95679	162	0	1996	2018
Alzheimer's Disease	C0002395	RPSA	3921	P08865	ribosomal protein SA		101	0.548	0.655	0.92598	0.1	no reported evidence	0.909091	11	1	1997	2008
Alzheimer's Disease	C0002395	LDLR	3949	P01130	low density lipoprotein receptor		229	0.475	0.828	9.4405e-24	0.1	no reported evidence	0.958333	24	2	1997	2014
Alzheimer's Disease	C0002395	LTBP2	4053	Q14767	latent transforming growth factor beta binding protein 2	calcium-binding protein; cell adhesion molecule; extracellular matrix protein; signaling molecule	62	0.611	0.552	0.0036223	0.1	no reported evidence		1	1	2011	2011
Alzheimer's Disease	C0002395	BCAM	4059	P50895	basal cell adhesion molecule (Lutheran blood group)	cell adhesion molecule; receptor	19	0.727	0.31	1.8925e-07	0.1	no reported evidence		2	1	2011	2013
Alzheimer's Disease	C0002395	AFF1	4299	P51825	AF4/FMR2 family member 1	transcription factor	33	0.685	0.31	0.56979	0.1	no reported evidence		1	1	2014	2014
Alzheimer's Disease	C0002395	MMP9	4318	P14780	matrix metallopeptidase 9	hydrolase; protease	790	0.339	0.862	7.0286e-18	0.1	no reported evidence	0.7	10	3	1997	2014
Alzheimer's Disease	C0002395	MOBP	4336	Q13875	myelin-associated oligodendrocyte basic protein	cytoskeletal protein; enzyme modulator	18	0.707	0.379	0.5604	0.1	no reported evidence		1	1	2014	2014
Alzheimer's Disease	C0002395	COX2	4513	P00403	cytochrome c oxidase subunit II	oxidoreductase	494	0.397	0.862		0.1	no reported evidence	1	21	0	1994	2015
Alzheimer's Disease	C0002395	RNR2	4550	Q8IVG9	l-rRNA		13	0.752	0.414		0.1	no reported evidence	0.846154	13	0	2002	2018
Alzheimer's Disease	C0002395	NTF3	4908	P20783	neurotrophin 3	signaling molecule	132	0.525	0.621	0.88635	0.1	no reported evidence	1	11	4	1992	2016
Alzheimer's Disease	C0002395	ABCB1	5243	P08183	ATP binding cassette subfamily B member 1	hydrolase; protease	606	0.371	0.828	1.3094e-05	0.1	no reported evidence	0.888889	11	0	2004	2016
Alzheimer's Disease	C0002395	PON1	5444	P27169	paraoxonase 1		324	0.443	0.828	8.9806e-11	0.1	no reported evidence	0.882353	17	2	2002	2018
Alzheimer's Disease	C0002395	PTPA	5524	Q15257	protein phosphatase 2 phosphatase activator	enzyme modulator	115	0.54	0.655		0.1	no reported evidence	1	19	1	2004	2016
Alzheimer's Disease	C0002395	MAPK1	5594	P28482	mitogen-activated protein kinase 1	kinase; transferase	525	0.387	0.862	0.9973	0.1	no reported evidence	1	14	1	2002	2016
Alzheimer's Disease	C0002395	PTPRA	5786	P18433	protein tyrosine phosphatase, receptor type A	hydrolase; phosphatase	48	0.624	0.586	0.99998	0.1	no reported evidence	0.909091	11	0	1997	2008
Alzheimer's Disease	C0002395	PTPRG	5793	P23470	protein tyrosine phosphatase, receptor type G	hydrolase; phosphatase; receptor	43	0.639	0.69	2.1982e-05	0.1	no reported evidence		1	1	2017	2017
Alzheimer's Disease	C0002395	NECTIN2	5819	Q92692	nectin cell adhesion molecule 2		27	0.701	0.517		0.1	no reported evidence		14	24	2009	2017
Alzheimer's Disease	C0002395	MOK	5891	Q9UQ07	MOK protein kinase	kinase; transferase	104	0.554	0.655	9.9196e-22	0.1	no reported evidence	0.909091	11	0	1999	2018
Alzheimer's Disease	C0002395	CCL2	6347	P13500	C-C motif chemokine ligand 2	signaling molecule	691	0.353	0.897	0.61778	0.1	no reported evidence	1	13	0	2003	2016
Alzheimer's Disease	C0002395	ST6GAL1	6480	P15907	ST6 beta-galactoside alpha-2,6-sialyltransferase 1		48	0.636	0.517	0.23839	0.1	no reported evidence		1	1	2017	2017
Alzheimer's Disease	C0002395	SLC1A2	6506	P43004	solute carrier family 1 member 2	transporter	92	0.572	0.517	0.61687	0.1	no reported evidence	1	10	0	1997	2016
Alzheimer's Disease	C0002395	SLC6A4	6532	P31645	solute carrier family 6 member 4	transporter	329	0.446	0.724	0.25902	0.1	no reported evidence	1	12	1	1999	2013
Alzheimer's Disease	C0002395	SNCA	6622	P37840	synuclein alpha	chaperone; membrane traffic protein	176	0.513	0.793	0.89644	0.1	no reported evidence	0.85	22	2	1994	2016
Alzheimer's Disease	C0002395	SST	6750	P61278	somatostatin	signaling molecule	265	0.457	0.724	0.36037	0.1	no reported evidence	0.888889	10	1	1995	2015
Alzheimer's Disease	C0002395	SYP	6855	P08247	synaptophysin	membrane traffic protein	101	0.55	0.69	0.89923	0.1	no reported evidence	1	18	0	1996	2016
Alzheimer's Disease	C0002395	TGFB1	7040	P01137	transforming growth factor beta 1	signaling molecule	847	0.336	0.931	0.17182	0.1	no reported evidence	1	12	0	1994	2017
Alzheimer's Disease	C0002395	TP53	7157	P04637	tumor protein p53	transcription factor	1773	0.251	0.897	0.16862	0.1	no reported evidence	0.95	21	1	2000	2015
Alzheimer's Disease	C0002395	TTR	7276	P02766	transthyretin	transfer/carrier protein; transporter	258	0.471	0.897	0.54676	0.1	no reported evidence	1	29	1	1998	2018
Alzheimer's Disease	C0002395	UBB	7314	P0CG47	ubiquitin B	nucleic acid binding	55	0.633	0.552	0.015455	0.1	no reported evidence	1	17	0	2000	2013
Alzheimer's Disease	C0002395	UCHL1	7345	P09936	ubiquitin C-terminal hydrolase L1	hydrolase; protease	151	0.527	0.759	0.98938	0.1	no reported evidence	0.9	11	1	2002	2016
Alzheimer's Disease	C0002395	AGPS	8540	O00116	alkylglycerone phosphate synthase		19	0.735	0.276	1	0.1	no reported evidence	1	13	0	2000	2016
Alzheimer's Disease	C0002395	CRADD	8738	P78560	CASP2 and RIPK1 domain containing adaptor with death domain		31	0.701	0.414	0.86092	0.1	no reported evidence		1	1	2014	2014
Alzheimer's Disease	C0002395	SUCLA2	8803	Q9P2R7	succinate-CoA ligase ADP-forming beta subunit	ligase	104	0.607	0.517	0.0026214	0.1	no reported evidence	1	41	0	1998	2017
Alzheimer's Disease	C0002395	CDK5R1	8851	Q15078	cyclin dependent kinase 5 regulatory subunit 1	enzyme modulator	50	0.639	0.621	0.91741	0.1	no reported evidence	1	12	1	2002	2018
Alzheimer's Disease	C0002395	CACNA1G	8913	O43497	calcium voltage-gated channel subunit alpha1 G	transporter	49	0.627	0.379	1	0.1	no reported evidence		1	1	2014	2014
Alzheimer's Disease	C0002395	CCRL2	9034	O00421	C-C motif chemokine receptor like 2		22	0.696	0.414	0.37383	0.1	no reported evidence		1	1	2015	2015
Alzheimer's Disease	C0002395	SLC16A7	9194	O60669	solute carrier family 16 member 7	transporter	14	0.735	0.379	0.006322	0.1	no reported evidence		1	1	2011	2011
Alzheimer's Disease	C0002395	LRAT	9227	O95237	lecithin retinol acyltransferase		85	0.602	0.621	0.026161	0.1	no reported evidence		1	1	2011	2011
Alzheimer's Disease	C0002395	ITM2B	9445	Q9Y287	integral membrane protein 2B		58	0.667	0.448	0.65117	0.1	no reported evidence	1	20	0	2005	2016
Alzheimer's Disease	C0002395	SLC4A8	9498	Q2Y0W8	solute carrier family 4 member 8	transporter	3	0.886	0.138	0.99958	0.1	no reported evidence		1	1	2014	2014
Alzheimer's Disease	C0002395	ST18	9705	O60284	ST18, C2H2C-type zinc finger	transcription factor	15	0.727	0.448	0.99428	0.1	no reported evidence		1	1	2014	2014
Alzheimer's Disease	C0002395	MVP	9961	Q14764	major vault protein	nucleic acid binding	86	0.569	0.69	6.3522e-08	0.1	no reported evidence	0.909091	11	0	1997	2008
Alzheimer's Disease	C0002395	DNM1L	10059	O00429	dynamin 1 like	cytoskeletal protein; enzyme modulator; hydrolase	105	0.57	0.655	0.00047522	0.1	no reported evidence	0.9	10	0	2009	2018
Alzheimer's Disease	C0002395	GPC6	10082	Q9Y625	glypican 6		80	0.648	0.517	0.14873	0.1	no reported evidence		1	1	2014	2014
Alzheimer's Disease	C0002395	FARP1	10160	Q9Y4F1	FERM, ARH/RhoGEF and pleckstrin domain protein 1		16	0.799	0.172	5.8281e-06	0.1	no reported evidence		1	1	2017	2017
Alzheimer's Disease	C0002395	MYO16	23026	Q9Y6X6	myosin XVI		22	0.799	0.276	0.99678	0.1	no reported evidence		1	1	2014	2014
Alzheimer's Disease	C0002395	ZNF292	23036	O60281	zinc finger protein 292	nucleic acid binding; transcription factor	10	0.834	0.276	1	0.1	no reported evidence		1	1	2012	2012
Alzheimer's Disease	C0002395	FBXL7	23194	Q9UJT9	F-box and leucine rich repeat protein 7		7	0.834	0.276	0.33534	0.1	no reported evidence		1	1	2015	2015
Alzheimer's Disease	C0002395	PRRC2C	23215	Q9Y520	proline rich coiled-coil 2C	nucleic acid binding; transcription factor	6	0.857	0.172	1	0.1	no reported evidence		1	1	2014	2014
Alzheimer's Disease	C0002395	CLEC16A	23274	Q2KHT3	C-type lectin domain containing 16A		53	0.619	0.586	0.19317	0.1	no reported evidence		1	1	2011	2011
Alzheimer's Disease	C0002395	WWC1	23286	Q8IX03	WW and C2 domain containing 1		35	0.663	0.552	0.00032461	0.1	no reported evidence	0.818182	11	1	2009	2018
Alzheimer's Disease	C0002395	ACSL6	23305	Q9UKU0	acyl-CoA synthetase long chain family member 6	ligase	12	0.785	0.276	0.003305	0.1	no reported evidence		1	1	2016	2016
Alzheimer's Disease	C0002395	SIRT1	23411	Q96EB6	sirtuin 1	hydrolase; nucleic acid binding	325	0.432	0.828	0.081958	0.1	no reported evidence	1	16	0	2006	2017
Alzheimer's Disease	C0002395	NCS1	23413	P62166	neuronal calcium sensor 1		12	0.773	0.207	0.56021	0.1	no reported evidence		1	1	2014	2014
Alzheimer's Disease	C0002395	TARDBP	23435	Q13148	TAR DNA binding protein		138	0.53	0.586	0.98519	0.1	no reported evidence	0.892857	28	1	2008	2017
Alzheimer's Disease	C0002395	SMUG1	23583	Q53HV7	single-strand-selective monofunctional uracil-DNA glycosylase 1		124	0.53	0.69	0.00047964	0.1	no reported evidence	1	13	0	2004	2014
Alzheimer's Disease	C0002395	BACE2	25825	Q9Y5Z0	beta-secretase 2	hydrolase; protease	27	0.696	0.345	0.0056567	0.1	no reported evidence	0.866667	16	1	2004	2016
Alzheimer's Disease	C0002395	TRPC4AP	26133	Q8TEL6	transient receptor potential cation channel subfamily C member 4 associated protein		8	0.834	0.172	0.6663	0.1	no reported evidence		1	4	2009	2009
Alzheimer's Disease	C0002395	PDE7B	27115	Q9NP56	phosphodiesterase 7B		6	0.815	0.172	0.5592	0.1	no reported evidence		1	1	2014	2014
Alzheimer's Disease	C0002395	TNRC6A	27327	Q8NDV7	trinucleotide repeat containing 6A		14	0.735	0.138	1	0.1	no reported evidence		1	1	2014	2014
Alzheimer's Disease	C0002395	BZW2	28969	Q9Y6E2	basic leucine zipper and W2 domains 2	nucleic acid binding	7	0.834	0.138	0.38958	0.1	no reported evidence		1	1	2014	2014
Alzheimer's Disease	C0002395	PARVB	29780	Q9HBI1	parvin beta	cytoskeletal protein	10	0.785	0.345	1.9827e-13	0.1	no reported evidence		1	1	2014	2014
Alzheimer's Disease	C0002395	IL19	29949	Q9UHD0	interleukin 19		58	0.604	0.655	4.6966e-05	0.1	no reported evidence		1	1	2016	2016
Alzheimer's Disease	C0002395	UBQLN1	29979	Q9UMX0	ubiquilin 1		25	0.69	0.379	0.999	0.1	no reported evidence	0.9	10	1	2005	2016
Alzheimer's Disease	C0002395	RMDN1	51115	Q96DB5	regulator of microtubule dynamics 1		54	0.616	0.69	3.5432e-09	0.1	no reported evidence	1	16	0	1999	2018
Alzheimer's Disease	C0002395	RAPGEF6	51735	Q8TEU7	Rap guanine nucleotide exchange factor 6	enzyme modulator	5	0.857	0.138	0.99601	0.1	no reported evidence		1	1	2016	2016
Alzheimer's Disease	C0002395	BCAS3	54828	Q9H6U6	BCAS3, microtubule associated cell migration factor		32	0.72	0.379	0.00071009	0.1	no reported evidence		1	1	2014	2014
Alzheimer's Disease	C0002395	CDKAL1	54901	Q5VV42	CDK5 regulatory subunit associated protein 1 like 1		56	0.639	0.483	0.015253	0.1	no reported evidence		1	1	2017	2017
Alzheimer's Disease	C0002395	RMDN3	55177	Q96TC7	regulator of microtubule dynamics 3		59	0.602	0.69	3.4123e-05	0.1	no reported evidence	1	16	0	1999	2018
Alzheimer's Disease	C0002395	STK32B	55351	Q9NY57	serine/threonine kinase 32B	calcium-binding protein; kinase; transfer/carrier protein; transferase	10	0.785	0.379	2.3672e-07	0.1	no reported evidence		1	1	2014	2014
Alzheimer's Disease	C0002395	SYBU	55638	Q9NX95	syntabulin	enzyme modulator; membrane traffic protein	54	0.616	0.69	0.00011437	0.1	no reported evidence	1	16	0	1999	2018
Alzheimer's Disease	C0002395	EDEM2	55741	Q9BV94	ER degradation enhancing alpha-mannosidase like protein 2		6	0.928	0.069	7.3471e-07	0.1	no reported evidence		1	2	2009	2009
Alzheimer's Disease	C0002395	FMN2	56776	Q9NZ56	formin 2		35	0.69	0.345	0.99833	0.1	no reported evidence		1	1	2014	2014
Alzheimer's Disease	C0002395	CDC42SE2	56990	Q9NRR3	CDC42 small effector 2		11	0.773	0.172	0.77936	0.1	no reported evidence		1	1	2016	2016
Alzheimer's Disease	C0002395	ARHGAP20	57569	Q9P2F6	Rho GTPase activating protein 20	enzyme modulator	4	0.886	0.207	0.025502	0.1	no reported evidence		1	1	2014	2014
Alzheimer's Disease	C0002395	SH3RF1	57630	Q7Z6J0	SH3 domain containing ring finger 1	signaling molecule	9	0.785	0.172	0.0044409	0.1	no reported evidence		1	1	2017	2017
Alzheimer's Disease	C0002395	VAT1L	57687	Q9HCJ6	vesicle amine transport 1 like		2	0.928	0.069	8.3502e-07	0.1	no reported evidence		1	1	2014	2014
Alzheimer's Disease	C0002395	CSMD1	64478	Q96PZ7	CUB and Sushi multiple domains 1		60	0.639	0.379	1	0.1	no reported evidence		1	1	2014	2014
Alzheimer's Disease	C0002395	PPP1R3B	79660	Q86XI6	protein phosphatase 1 regulatory subunit 3B	enzyme modulator	11	0.762	0.31	0.067398	0.1	no reported evidence		1	4	2013	2013
Alzheimer's Disease	C0002395	ANKRD55	79722	Q3KP44	ankyrin repeat domain 55		43	0.659	0.345	3.7042e-07	0.1	no reported evidence		1	1	2014	2014
Alzheimer's Disease	C0002395	CLMN	79789	Q96JQ2	calmin		6	0.886	0.138	9.1246e-09	0.1	no reported evidence		1	1	2014	2014
Alzheimer's Disease	C0002395	SP6	80320	Q3SY56	Sp6 transcription factor	nucleic acid binding; transcription factor	8	0.799	0.172	0.14833	0.1	no reported evidence		1	1	2014	2014
Alzheimer's Disease	C0002395	SPPL2A	84888	Q8TCT8	signal peptide peptidase like 2A	hydrolase; protease	8	0.834	0.138	0.029173	0.1	no reported evidence		1	1	2014	2014
Alzheimer's Disease	C0002395	FNIP1	96459	Q8TF40	folliculin interacting protein 1		5	0.928	0.138	0.99998	0.1	no reported evidence		1	1	2016	2016
Alzheimer's Disease	C0002395	PALM2	114299	Q8IXS6	paralemmin 2		1	1	0.069	0.0016779	0.1	no reported evidence		1	3	2013	2013
Alzheimer's Disease	C0002395	OSBPL6	114880	Q9BZF3	oxysterol binding protein like 6		1	1	0.069	0.99999	0.1	no reported evidence		1	1	2017	2017
Alzheimer's Disease	C0002395	LRRK2	120892	Q5S007	leucine rich repeat kinase 2		129	0.545	0.69	3.0945e-30	0.1	no reported evidence	0.909091	12	4	2005	2016
Alzheimer's Disease	C0002395	ANO4	121601	Q32M45	anoctamin 4		14	0.785	0.138	0.0010143	0.1	no reported evidence		1	1	2014	2014
Alzheimer's Disease	C0002395	NDUFAF6	137682	Q330K2	NADH:ubiquinone oxidoreductase complex assembly factor 6		52	0.656	0.483	3.5402e-07	0.1	no reported evidence		1	1	2014	2014
Alzheimer's Disease	C0002395	RMDN2	151393	Q96LZ7	regulator of microtubule dynamics 2		58	0.604	0.69	5.6468e-23	0.1	no reported evidence	1	16	0	1999	2018
Alzheimer's Disease	C0002395	NKAIN2	154215	Q5VXU1	sodium/potassium transporting ATPase interacting 2		19	0.727	0.379	0.021636	0.1	no reported evidence		1	1	2014	2014
Alzheimer's Disease	C0002395	BMPER	168667	Q8N8U9	BMP binding endothelial regulator	enzyme modulator	82	0.676	0.483	7.6732e-07	0.1	no reported evidence		1	6	2015	2015
Alzheimer's Disease	C0002395	PLPP4	196051	Q5VZY2	phospholipid phosphatase 4	hydrolase; phosphatase	3	1	0.069		0.1	no reported evidence		1	1	2014	2014
Alzheimer's Disease	C0002395	C9orf72	203228	Q96LT7	chromosome 9 open reading frame 72		169	0.536	0.552	3.1948e-05	0.1	no reported evidence	1	15	0	2012	2016
Alzheimer's Disease	C0002395	CCDC83	220047	Q8IWF9	coiled-coil domain containing 83		3	0.886	0.138	7.6197e-09	0.1	no reported evidence		1	3	2013	2013
Alzheimer's Disease	C0002395	STH	246744	Q8IWL8	saitohin		16	0.735	0.241		0.1	no reported evidence	0.777778	10	1	2002	2018
Alzheimer's Disease	C0002395	CALHM1	255022	Q8IU99	calcium homeostasis modulator 1		8	0.815	0.207	1.5017e-05	0.1	no reported evidence	0.8125	17	2	2008	2016
Alzheimer's Disease	C0002395	PPP1R37	284352	O75864	protein phosphatase 1 regulatory subunit 37	nucleic acid binding; transcription factor	2	0.928	0.138	0.9938	0.1	no reported evidence		2	4	2011	2013
Alzheimer's Disease	C0002395	NKPD1	284353	Q17RQ9	NTPase KAP family P-loop domain containing 1		2	1	0.069	8.8011e-05	0.1	no reported evidence		2	1	2011	2013
Alzheimer's Disease	C0002395	EPHA1-AS1	285965		EPHA1 antisense RNA 1		1	1	0.069		0.1	no reported evidence		2	2	2011	2014
Alzheimer's Disease	C0002395	LUZP2	338645	Q86TE4	leucine zipper protein 2		3	1	0.069	1.4809e-09	0.1	no reported evidence		1	1	2012	2012
Alzheimer's Disease	C0002395	TGM6	343641	O95932	transglutaminase 6	transferase	41	0.685	0.276	1.9413e-24	0.1	no reported evidence		1	1	2014	2014
Alzheimer's Disease	C0002395	MCIDAS	345643	D6RGH6	multiciliate differentiation and DNA synthesis associated cell cycle protein		24	0.707	0.276	0.048752	0.1	no reported evidence	0.833333	24	0	2002	2016
Alzheimer's Disease	C0002395	SIMC1	375484	Q8NDZ2	SUMO interacting motifs containing 1		1	1	0.069	4.6305e-06	0.1	no reported evidence		1	1	2011	2011
Alzheimer's Disease	C0002395	SCIMP	388325	Q6UWF3	SLP adaptor and CSK interacting membrane protein		1	1	0.069	0.00038552	0.1	no reported evidence		1	1	2014	2014
Alzheimer's Disease	C0002395	LINC01567	400511		long intergenic non-protein coding RNA 1567		1	1	0.069		0.1	no reported evidence		1	1	2014	2014
Alzheimer's Disease	C0002395	PALM2-AKAP2	445815	Q9Y2D5	PALM2-AKAP2 readthrough		3	0.928	0.207	7.4782e-05	0.1	no reported evidence		1	3	2013	2013
Alzheimer's Disease	C0002395	LINC01184	644873		long intergenic non-protein coding RNA 1184		4	1	0.069		0.1	no reported evidence		1	1	2014	2014
Alzheimer's Disease	C0002395	MEIKIN	728637	A0A087WXM9	meiotic kinetochore factor		2	0.928	0.069		0.1	no reported evidence		1	1	2016	2016
Alzheimer's Disease	C0002395	SLC8A1-AS1	100128590		SLC8A1 antisense RNA 1		5	0.834	0.138		0.1	no reported evidence		1	1	2015	2015
Alzheimer's Disease	C0002395	ARL17B	100506084	Q8IVW1	ADP ribosylation factor like GTPase 17B		5	0.886	0.172	0.33646	0.1	no reported evidence		1	1	2016	2016
Alzheimer's Disease	C0002395	TSPOAP1-AS1	100506779		TSPOAP1 antisense RNA 1		4	1	0.069		0.1	no reported evidence		1	1	2017	2017
Alzheimer's Disease	C0002395	LINC01725	101927587		long intergenic non-protein coding RNA 1725		1	1	0.069		0.1	no reported evidence		1	1	2011	2011
Alzheimer's Disease	C0002395	MEF2C-AS1	101929423		MEF2C antisense RNA 1		19	0.886	0.069		0.1	no reported evidence		1	4	2014	2014
Alzheimer's Disease	C0002395	LINC00972	105375380		long intergenic non-protein coding RNA 972		1	1	0.069		0.1	no reported evidence		1	5	2009	2009
Alzheimer's Disease	C0002395	ABCA2	20	Q9BZC7	ATP binding cassette subfamily A member 2	transporter	17	0.727	0.414	1	0.09	no reported evidence	1	9	2	2005	2014
Alzheimer's Disease	C0002395	APOD	347	P05090	apolipoprotein D		67	0.598	0.483	0.00055804	0.09	no reported evidence	1	9	0	2001	2014
Alzheimer's Disease	C0002395	FAS	355	P25445	Fas cell surface death receptor		490	0.393	0.862	0.83991	0.09	no reported evidence	0.777778	9	1	2001	2016
Alzheimer's Disease	C0002395	BRCA2	675	P51587	BRCA2, DNA repair associated	nucleic acid binding	358	0.426	0.793	5.4597e-24	0.09	no reported evidence	1	9	0	1990	2016
Alzheimer's Disease	C0002395	CALM2	805	P0DP23;P0DP24;P0DP25	calmodulin 2		198	0.472	0.793	0.92487	0.09	no reported evidence	0.888889	9	0	1992	2016
Alzheimer's Disease	C0002395	CALM3	808	P0DP23;P0DP24;P0DP25	calmodulin 3		182	0.479	0.793	0.922	0.09	no reported evidence	0.888889	9	0	1992	2016
Alzheimer's Disease	C0002395	COMT	1312	P21964	catechol-O-methyltransferase	transferase	427	0.426	0.897	1.2669e-05	0.09	no reported evidence	1	9	1	2003	2016
Alzheimer's Disease	C0002395	CYP19A1	1588	P11511	cytochrome P450 family 19 subfamily A member 1	oxidoreductase	221	0.482	0.69	8.6217e-06	0.09	no reported evidence	1	9	2	2004	2015
Alzheimer's Disease	C0002395	EPHB2	2048	P29323	EPH receptor B2		331	0.425	0.759	0.99999	0.09	no reported evidence	1	9	0	2004	2016
Alzheimer's Disease	C0002395	FANCD2	2177	Q9BXW9	FA complementation group D2		154	0.534	0.724	2.0636e-30	0.09	no reported evidence	1	9	0	1990	2016
Alzheimer's Disease	C0002395	IFNG	3458	P01579	interferon gamma		901	0.323	0.897	0.47138	0.09	no reported evidence	0.666667	9	0	1999	2016
Alzheimer's Disease	C0002395	LPL	4023	P06858	lipoprotein lipase	hydrolase; storage protein	203	0.504	0.724	7.2264e-10	0.09	no reported evidence	1	9	1	2002	2016
Alzheimer's Disease	C0002395	NFKB1	4790	P19838	nuclear factor kappa B subunit 1		611	0.365	0.931	1	0.09	no reported evidence	1	9	0	2010	2016
Alzheimer's Disease	C0002395	NPC1	4864	O15118	NPC intracellular cholesterol transporter 1		173	0.536	0.69	2.8367e-05	0.09	no reported evidence	1	9	0	2002	2016
Alzheimer's Disease	C0002395	OGDH	4967	Q02218	oxoglutarate dehydrogenase		34	0.743	0.276	0.99794	0.09	no reported evidence	1	9	0	1994	2005
Alzheimer's Disease	C0002395	SLC6A3	6531	Q01959	solute carrier family 6 member 3	transporter	237	0.484	0.69	0.99854	0.09	no reported evidence	1	9	0	1998	2016
Alzheimer's Disease	C0002395	VLDLR	7436	P98155	very low density lipoprotein receptor		118	0.572	0.655	1.7676e-11	0.09	no reported evidence	0.888889	9	0	1995	2007
Alzheimer's Disease	C0002395	ALB	213	P02768	albumin	transfer/carrier protein	402	0.412	0.828	0.60914	0.08	no reported evidence	0.875	8	0	1988	2017
Alzheimer's Disease	C0002395	APOC1	341	P02654	apolipoprotein C1		64	0.604	0.552	0.20177	0.08	no reported evidence	1	8	4	2002	2016
Alzheimer's Disease	C0002395	CD36	948	P16671	CD36 molecule	receptor	180	0.505	0.828	6.5675e-61	0.08	no reported evidence	1	8	1	2003	2017
Alzheimer's Disease	C0002395	CD40	958	P25942	CD40 molecule		323	0.433	0.862	0.85939	0.08	no reported evidence	1	8	0	2005	2014
Alzheimer's Disease	C0002395	DLST	1743	P36957	dihydrolipoamide S-succinyltransferase	transferase	8	0.815	0.345	0.40129	0.08	no reported evidence	1	8	0	1994	2006
Alzheimer's Disease	C0002395	EEF1A2	1917	Q05639	eukaryotic translation elongation factor 1 alpha 2	enzyme modulator; hydrolase; nucleic acid binding	181	0.51	0.69	0.99606	0.08	no reported evidence	1	8	0	2009	2014
Alzheimer's Disease	C0002395	NR3C1	2908	P04150	nuclear receptor subfamily 3 group C member 1	nucleic acid binding; receptor; transcription factor	349	0.427	0.793	0.97882	0.08	no reported evidence	1	8	0	1993	2016
Alzheimer's Disease	C0002395	CFH	3075	P08603	complement factor H		225	0.478	0.793	0.96239	0.08	no reported evidence	1	8	2	2008	2016
Alzheimer's Disease	C0002395	NEFL	4747	P07196	neurofilament light		104	0.577	0.483		0.08	no reported evidence	1	8	0	1990	2016
Alzheimer's Disease	C0002395	PLG	5340	P00747	plasminogen	hydrolase; protease	393	0.419	0.862	0.0096423	0.08	no reported evidence	0.875	8	1	2003	2015
Alzheimer's Disease	C0002395	MAPK8	5599	P45983	mitogen-activated protein kinase 8	kinase; transferase	250	0.458	0.793	0.99827	0.08	no reported evidence	1	8	0	2005	2015
Alzheimer's Disease	C0002395	EIF2AK2	5610	P19525	eukaryotic translation initiation factor 2 alpha kinase 2	kinase; transferase	103	0.562	0.69	0.061328	0.08	no reported evidence	1	8	1	2003	2015
Alzheimer's Disease	C0002395	SNAP25	6616	P60880	synaptosome associated protein 25	membrane traffic protein	146	0.536	0.655	0.98712	0.08	no reported evidence	1	8	2	2002	2016
Alzheimer's Disease	C0002395	TLR4	7099	O00206	toll like receptor 4		674	0.359	0.931	5.5849e-09	0.08	no reported evidence	1	8	0	2007	2013
Alzheimer's Disease	C0002395	TSHZ1	10194	Q6ZSZ6	teashirt zinc finger homeobox 1	transcription factor	51	0.621	0.552	0.9977	0.08	no reported evidence	1	8	1	1996	2014
Alzheimer's Disease	C0002395	YWHAQ	10971	P27348	tyrosine 3-monooxygenase/tryptophan 5-monooxygenase activation protein theta	chaperone	26	0.72	0.379	0.63164	0.08	no reported evidence	1	8	0	1999	2016
Alzheimer's Disease	C0002395	COL25A1	84570	Q9BXS0	collagen type XXV alpha 1 chain		30	0.713	0.379	1.1556e-16	0.08	no reported evidence	1	8	0	1999	2012
Alzheimer's Disease	C0002395	CAPN1	823	P07384	calpain 1	calcium-binding protein; hydrolase; protease	52	0.627	0.621	3.143e-10	0.07	no reported evidence	0.8	7	0	2001	2016
Alzheimer's Disease	C0002395	CDK1	983	P06493	cyclin dependent kinase 1	kinase; transferase	110	0.538	0.69	0.98928	0.07	no reported evidence	0.833333	7	3	1999	2014
Alzheimer's Disease	C0002395	CREB1	1385	P16220	cAMP responsive element binding protein 1		187	0.494	0.793	0.99621	0.07	no reported evidence	1	7	0	2006	2014
Alzheimer's Disease	C0002395	DAPK1	1612	P53355	death associated protein kinase 1	kinase; transferase	144	0.513	0.655	0.99734	0.07	no reported evidence	0.857143	7	2	2006	2018
Alzheimer's Disease	C0002395	GAP43	2596	P17677	growth associated protein 43		46	0.624	0.517	0.021611	0.07	no reported evidence	1	7	0	1995	2014
Alzheimer's Disease	C0002395	IAPP	3375	P10997	islet amyloid polypeptide	signaling molecule	87	0.559	0.655	0.0030879	0.07	no reported evidence	1	7	0	2011	2018
Alzheimer's Disease	C0002395	MT3	4504	P25713	metallothionein 3		67	0.624	0.483	0.070138	0.07	no reported evidence	1	7	0	1991	2014
Alzheimer's Disease	C0002395	PIK3CA	5290	P42336	phosphatidylinositol-4,5-bisphosphate 3-kinase catalytic subunit alpha	kinase; transferase	835	0.341	0.897	1	0.07	no reported evidence	0.857143	7	0	2005	2016
Alzheimer's Disease	C0002395	PIK3CG	5294	P48736	phosphatidylinositol-4,5-bisphosphate 3-kinase catalytic subunit gamma	kinase; transferase	490	0.385	0.862	1.4942e-06	0.07	no reported evidence	0.857143	7	0	2005	2016
Alzheimer's Disease	C0002395	PLA2G1B	5319	P04054	phospholipase A2 group IB	hydrolase	157	0.502	0.793	1.0899e-10	0.07	no reported evidence	1	7	0	2003	2016
Alzheimer's Disease	C0002395	TFCP2	7024	Q12800	transcription factor CP2	transcription factor	13	0.785	0.207	4.6692e-06	0.07	no reported evidence	1	7	0	2001	2008
Alzheimer's Disease	C0002395	YWHAZ	7534	P63104	tyrosine 3-monooxygenase/tryptophan 5-monooxygenase activation protein zeta	chaperone	139	0.52	0.759	0.9479	0.07	no reported evidence	1	7	2	2008	2016
Alzheimer's Disease	C0002395	RTN3	10313	O95197	reticulon 3		16	0.743	0.276	4.0424e-05	0.07	no reported evidence	0.857143	7	0	2007	2013
Alzheimer's Disease	C0002395	HPGDS	27306	O60760	hematopoietic prostaglandin D synthase		349	0.415	0.828	1.6919e-06	0.07	no reported evidence	1	7	0	2005	2016
Alzheimer's Disease	C0002395	SORCS1	114815	Q8WY21	sortilin related VPS10 domain containing receptor 1	receptor; transporter	15	0.785	0.241	0.85555	0.07	no reported evidence	1	7	3	2010	2016
Alzheimer's Disease	C0002395	SERPINA13P	388007	Q6UXR4	serpin family A member 13, pseudogene	enzyme modulator	91	0.565	0.655		0.07	no reported evidence	1	7	0	1988	2003
Alzheimer's Disease	C0002395	MIR132	406921		microRNA 132		94	0.569	0.759		0.07	no reported evidence	1	7	0	2013	2018
Alzheimer's Disease	C0002395	ACAT1	38	P24752	acetyl-CoA acetyltransferase 1	transferase	93	0.577	0.552	1.1263e-07	0.06	no reported evidence	1	6	0	1998	2016
Alzheimer's Disease	C0002395	PARP1	142	P09874	poly(ADP-ribose) polymerase 1		312	0.432	0.862	0.00055174	0.06	no reported evidence	1	6	0	2006	2016
Alzheimer's Disease	C0002395	APBA1	320	Q02410	amyloid beta precursor protein binding family A member 1	membrane traffic protein	16	0.762	0.241	0.86874	0.06	no reported evidence	1	6	0	1998	2010
Alzheimer's Disease	C0002395	ATP7B	540	P35670	ATPase copper transporting beta	hydrolase; transporter	166	0.547	0.621	5.3747e-30	0.06	no reported evidence	0.833333	6	4	2012	2014
Alzheimer's Disease	C0002395	CASP6	839	P55212	caspase 6	enzyme modulator; hydrolase; protease	34	0.676	0.448	0.00011311	0.06	no reported evidence	1	6	0	2004	2016
Alzheimer's Disease	C0002395	CASR	846	P41180	calcium sensing receptor	receptor; transporter	288	0.47	0.655	0.060105	0.06	no reported evidence	1	6	0	2001	2015
Alzheimer's Disease	C0002395	CD44	960	P16070	CD44 molecule (Indian blood group)		467	0.389	0.862	2.0978e-07	0.06	no reported evidence	1	6	1	1995	2013
Alzheimer's Disease	C0002395	CETN1	1068	Q12798	centrin 1	calcium-binding protein	65	0.596	0.621	0.21018	0.06	no reported evidence	1	6	0	1999	2016
Alzheimer's Disease	C0002395	COX8A	1351	P10176	cytochrome c oxidase subunit 8A	oxidoreductase	241	0.461	0.793	0.10544	0.06	no reported evidence	0.5	6	0	2006	2013
Alzheimer's Disease	C0002395	CREBBP	1387	Q92793	CREB binding protein	nucleic acid binding; transcription factor; transferase	390	0.451	0.862	1	0.06	no reported evidence	1	6	0	2006	2016
Alzheimer's Disease	C0002395	FYN	2534	P06241	FYN proto-oncogene, Src family tyrosine kinase		73	0.594	0.621	0.99493	0.06	no reported evidence	1	6	1	2000	2017
Alzheimer's Disease	C0002395	GSN	2934	P06396	gelsolin	cytoskeletal protein	168	0.498	0.828	3.4116e-11	0.06	no reported evidence	1	6	0	2008	2016
Alzheimer's Disease	C0002395	IL1RN	3557	P18510	interleukin 1 receptor antagonist		475	0.398	0.897	0.033509	0.06	no reported evidence	1	6	0	2005	2012
Alzheimer's Disease	C0002395	IL12A	3592	P29459	interleukin 12A		141	0.547	0.759	0.049764	0.06	no reported evidence	1	6	0	2004	2017
Alzheimer's Disease	C0002395	IL18	3606	Q14116	interleukin 18		437	0.404	0.862	0.029184	0.06	no reported evidence	0.833333	6	2	2007	2012
Alzheimer's Disease	C0002395	ITGAM	3684	P11215	integrin subunit alpha M		186	0.491	0.69	1.1817e-10	0.06	no reported evidence	0.8	6	0	2002	2014
Alzheimer's Disease	C0002395	KCNA3	3738	P22001	potassium voltage-gated channel subfamily A member 3		201	0.481	0.724	0.86034	0.06	no reported evidence	1	6	0	1993	2015
Alzheimer's Disease	C0002395	MAOA	4128	P21397	monoamine oxidase A	nucleic acid binding; oxidoreductase; transferase	196	0.497	0.655	0.99944	0.06	no reported evidence	1	6	0	2004	2014
Alzheimer's Disease	C0002395	NOS1	4842	P29475	nitric oxide synthase 1		305	0.445	0.793	1	0.06	no reported evidence	1	6	0	2002	2013
Alzheimer's Disease	C0002395	OLR1	4973	P78380	oxidized low density lipoprotein receptor 1		74	0.59	0.552	0.0088964	0.06	no reported evidence	1	6	1	2003	2012
Alzheimer's Disease	C0002395	SERPINE1	5054	P05121	serpin family E member 1	enzyme modulator	506	0.384	0.793	0.047491	0.06	no reported evidence	1	6	0	2007	2018
Alzheimer's Disease	C0002395	PIK3CB	5291	P42338	phosphatidylinositol-4,5-bisphosphate 3-kinase catalytic subunit beta	kinase; transferase	468	0.389	0.862	0.99993	0.06	no reported evidence	0.833333	6	0	2005	2016
Alzheimer's Disease	C0002395	PIK3CD	5293	O00329	phosphatidylinositol-4,5-bisphosphate 3-kinase catalytic subunit delta	kinase; transferase	487	0.386	0.862	0.99999	0.06	no reported evidence	0.833333	6	0	2005	2016
Alzheimer's Disease	C0002395	PKLR	5313	P30613	pyruvate kinase L/R		131	0.537	0.759	4.7926e-07	0.06	no reported evidence	1	6	0	2003	2015
Alzheimer's Disease	C0002395	POLD1	5424	P28340	DNA polymerase delta 1, catalytic subunit		144	0.546	0.655	2.1668e-06	0.06	no reported evidence	0.833333	6	0	1999	2014
Alzheimer's Disease	C0002395	RAB5A	5868	P20339	RAB5A, member RAS oncogene family		44	0.621	0.655	0.53709	0.06	no reported evidence	0.833333	6	0	2000	2017
Alzheimer's Disease	C0002395	SORT1	6272	Q99523	sortilin 1	receptor; transporter	51	0.624	0.448	0.99989	0.06	no reported evidence	1	6	0	2011	2017
Alzheimer's Disease	C0002395	SOAT1	6646	P35610	sterol O-acyltransferase 1	transferase	185	0.484	0.793	1.3725e-08	0.06	no reported evidence	1	6	1	2004	2016
Alzheimer's Disease	C0002395	TFF1	7031	P04155	trefoil factor 1	signaling molecule	106	0.542	0.655	0.00091913	0.06	no reported evidence	1	6	0	1997	2014
Alzheimer's Disease	C0002395	THY1	7070	P04216	Thy-1 cell surface antigen		115	0.534	0.724	0.035712	0.06	no reported evidence	1	6	0	2000	2015
Alzheimer's Disease	C0002395	DENR	8562	O43583	density regulated re-initiation and release factor	nucleic acid binding	34	0.656	0.483	0.83397	0.06	no reported evidence	0.833333	6	0	2009	2018
Alzheimer's Disease	C0002395	SDS	10993	P20132	serine dehydratase	hydrolase; isomerase; lyase	116	0.54	0.69	0.00011134	0.06	no reported evidence	1	6	0	1994	2016
Alzheimer's Disease	C0002395	PLD3	23646	Q8IV08	phospholipase D family member 3		7	0.799	0.207	0.00010578	0.06	no reported evidence	1	6	1	2014	2018
Alzheimer's Disease	C0002395	QPCT	25797	Q16769	glutaminyl-peptide cyclotransferase	hydrolase; protease; transferase	51	0.619	0.655	1.0905e-15	0.06	no reported evidence	0.833333	6	0	2008	2014
Alzheimer's Disease	C0002395	SDF4	51150	Q9BRK5	stromal cell derived factor 4	calcium-binding protein	68	0.59	0.621	0.0099177	0.06	no reported evidence	1	6	0	1999	2016
Alzheimer's Disease	C0002395	PLB1	151056	Q6P1J6	phospholipase B1		119	0.532	0.759	1.0968e-69	0.06	no reported evidence	1	6	0	2008	2016
Alzheimer's Disease	C0002395	FSIP1	161835	Q8NA03	fibrous sheath interacting protein 1		23	0.72	0.414	3.8461e-14	0.06	no reported evidence	1	6	0	2003	2016
Alzheimer's Disease	C0002395	TAS2R62P	338399		taste 2 receptor member 62 pseudogene		8	0.799	0.138		0.06	no reported evidence	0.666667	6	0	1997	2010
Alzheimer's Disease	C0002395	TAS2R64P	338412		taste 2 receptor member 64 pseudogene		26	0.681	0.345		0.06	no reported evidence	1	6	0	1997	2014
Alzheimer's Disease	C0002395	ABCA4	24	P78363	ATP binding cassette subfamily A member 4	transporter	180	0.52	0.793	5.8485e-47	0.05	no reported evidence	1	5	0	2003	2016
Alzheimer's Disease	C0002395	ACTB	60	P60709	actin beta	cytoskeletal protein	348	0.453	0.862	0.98512	0.05	no reported evidence	0.8	5	0	1997	2014
Alzheimer's Disease	C0002395	AGT	183	P01019	angiotensinogen	enzyme modulator	451	0.406	0.862	3.8655e-08	0.05	no reported evidence	1	5	0	2009	2016
Alzheimer's Disease	C0002395	ALDH2	217	P05091	aldehyde dehydrogenase 2 family member	oxidoreductase	236	0.481	0.862	2.464e-09	0.05	no reported evidence	0.5	5	0	2004	2014
Alzheimer's Disease	C0002395	ANXA1	301	P04083	annexin A1		178	0.498	0.828	1.4519e-07	0.05	no reported evidence	1	5	0	2004	2017
Alzheimer's Disease	C0002395	APLP1	333	P51693	amyloid beta precursor like protein 1	enzyme modulator	16	0.799	0.31	0.12779	0.05	no reported evidence	1	5	0	1998	2010
Alzheimer's Disease	C0002395	BLVRA	644	P53004	biliverdin reductase A	oxidoreductase	20	0.735	0.345	0.00034027	0.05	no reported evidence	1	5	0	2011	2016
Alzheimer's Disease	C0002395	C4A	720	P0C0L4;P0C0L5	complement C4A (Rodgers blood group)	defense/immunity protein; enzyme modulator; signaling molecule	78	0.604	0.69	7.6677e-09	0.05	no reported evidence	0.6	5	0	1984	1994
Alzheimer's Disease	C0002395	C4B	721	P0C0L4;P0C0L5	complement C4B (Chido blood group)	defense/immunity protein; enzyme modulator; signaling molecule	48	0.627	0.724	0.75419	0.05	no reported evidence	0.6	5	0	1984	1994
Alzheimer's Disease	C0002395	DDR1	780	Q08345	discoidin domain receptor tyrosine kinase 1		118	0.533	0.69	5.1755e-06	0.05	no reported evidence	1	5	0	2004	2011
Alzheimer's Disease	C0002395	CALB1	793	P05937	calbindin 1		31	0.676	0.448	0.29126	0.05	no reported evidence	1	5	0	1990	2016
Alzheimer's Disease	C0002395	CAST	831	P20810	calpastatin		92	0.565	0.724	3.8746e-12	0.05	no reported evidence	1	5	0	2002	2014
Alzheimer's Disease	C0002395	CD40LG	959	P29965	CD40 ligand	signaling molecule	291	0.447	0.828	0.72669	0.05	no reported evidence	1	5	0	2004	2008
Alzheimer's Disease	C0002395	CNR2	1269	P34972	cannabinoid receptor 2	receptor	110	0.554	0.621	6.9778e-06	0.05	no reported evidence	1	5	0	2003	2016
Alzheimer's Disease	C0002395	CRMP1	1400	Q14194	collapsin response mediator protein 1	hydrolase; protease	45	0.624	0.621	0.99289	0.05	no reported evidence	0.8	5	0	2009	2018
Alzheimer's Disease	C0002395	DBN1	1627	Q16643	drebrin 1	cytoskeletal protein	25	0.69	0.414	0.99492	0.05	no reported evidence	1	5	0	2004	2017
Alzheimer's Disease	C0002395	DECR1	1666	Q16698	2,4-dienoyl-CoA reductase 1	oxidoreductase	213	0.472	0.759	5.9544e-13	0.05	no reported evidence	1	5	0	1997	2012
Alzheimer's Disease	C0002395	ECE1	1889	P42892	endothelin converting enzyme 1	hydrolase; protease	102	0.58	0.483	0.95596	0.05	no reported evidence	0.8	5	1	2005	2013
Alzheimer's Disease	C0002395	ELANE	1991	P08246	elastase, neutrophil expressed	hydrolase; protease	172	0.506	0.759	0.0013719	0.05	no reported evidence	1	5	0	1998	2016
Alzheimer's Disease	C0002395	FCN2	2220	Q15485	ficolin 2	signaling molecule	74	0.584	0.793	2.6793e-11	0.05	no reported evidence	1	5	0	2004	2017
Alzheimer's Disease	C0002395	GCHFR	2644	P30047	GTP cyclohydrolase I feedback regulator		31	0.681	0.517	0.047941	0.05	no reported evidence	1	5	0	2004	2017
Alzheimer's Disease	C0002395	GRM5	2915	P41594	glutamate metabotropic receptor 5	receptor	104	0.559	0.483	0.99847	0.05	no reported evidence	1	5	0	2014	2018
Alzheimer's Disease	C0002395	GTF2H1	2965	P32780	general transcription factor IIH subunit 1	transcription factor	90	0.562	0.621	0.99205	0.05	no reported evidence	0.8	5	0	2007	2017
Alzheimer's Disease	C0002395	GZMB	3002	P10144	granzyme B	hydrolase; protease	133	0.524	0.655	4.7804e-13	0.05	no reported evidence	0.8	5	0	2009	2016
Alzheimer's Disease	C0002395	HMGCR	3156	P04035	3-hydroxy-3-methylglutaryl-CoA reductase		69	0.584	0.621	0.99897	0.05	no reported evidence	0.8	5	2	2009	2017
Alzheimer's Disease	C0002395	HSPA4	3308	P34932	heat shock protein family A (Hsp70) member 4		292	0.441	0.793	0.9999	0.05	no reported evidence	0.8	5	0	1995	2016
Alzheimer's Disease	C0002395	IGFALS	3483	P35858	insulin like growth factor binding protein acid labile subunit	extracellular matrix protein; receptor	104	0.565	0.69	6.9173e-10	0.05	no reported evidence	1	5	0	1999	2016
Alzheimer's Disease	C0002395	IGFBP3	3486	P17936	insulin like growth factor binding protein 3	enzyme modulator	237	0.464	0.759	0.90957	0.05	no reported evidence	1	5	0	2002	2016
Alzheimer's Disease	C0002395	LCN2	3934	P80188	lipocalin 2	isomerase; transfer/carrier protein	230	0.469	0.793	1.4431e-09	0.05	no reported evidence	1	5	0	2005	2017
Alzheimer's Disease	C0002395	LPA	4018	P08519	lipoprotein(a)	hydrolase; protease	198	0.489	0.655	5.8068e-88	0.05	no reported evidence	1	5	0	2000	2008
Alzheimer's Disease	C0002395	MMP3	4314	P08254	matrix metallopeptidase 3	hydrolase; protease	309	0.439	0.793	4.9293e-15	0.05	no reported evidence	1	5	3	2005	2015
Alzheimer's Disease	C0002395	MNAT1	4331	P51948	MNAT1, CDK activating kinase assembly factor	enzyme modulator; transcription factor	49	0.627	0.517	1.0087e-12	0.05	no reported evidence	1	5	0	2004	2017
Alzheimer's Disease	C0002395	COX1	4512	P00395	cytochrome c oxidase subunit I	oxidoreductase	228	0.494	0.862		0.05	no reported evidence	1	5	0	1998	2016
Alzheimer's Disease	C0002395	PAWR	5074	Q96IZ0	pro-apoptotic WT1 regulator		91	0.562	0.759	0.089642	0.05	no reported evidence	1	5	0	1998	2012
Alzheimer's Disease	C0002395	SERPINA1	5265	P01009	serpin family A member 1	enzyme modulator	284	0.453	0.793	4.2148e-08	0.05	no reported evidence	1	5	0	1997	2014
Alzheimer's Disease	C0002395	PLA2G2A	5320	P14555	phospholipase A2 group IIA	hydrolase	148	0.509	0.69	0.10723	0.05	no reported evidence	1	5	0	2007	2010
Alzheimer's Disease	C0002395	PLA2G4A	5321	P47712	phospholipase A2 group IVA	hydrolase	118	0.538	0.655	8.5131e-05	0.05	no reported evidence	0.8	5	0	1999	2018
Alzheimer's Disease	C0002395	PLTP	5360	P55058	phospholipid transfer protein		37	0.676	0.414	1.0236e-08	0.05	no reported evidence	1	5	0	2001	2016
Alzheimer's Disease	C0002395	MAPK3	5595	P27361	mitogen-activated protein kinase 3	kinase; transferase	345	0.429	0.828	0.099644	0.05	no reported evidence	1	5	0	2002	2016
Alzheimer's Disease	C0002395	ROS1	6098	P08922	ROS proto-oncogene 1, receptor tyrosine kinase		165	0.493	0.759	1.5315e-69	0.05	no reported evidence	1	5	0	1997	2014
Alzheimer's Disease	C0002395	STAT3	6774	P40763	signal transducer and activator of transcription 3	nucleic acid binding; transcription factor	706	0.358	0.862	1	0.05	no reported evidence	1	5	0	2009	2015
Alzheimer's Disease	C0002395	TH	7054	P07101	tyrosine hydroxylase		203	0.498	0.759	2.4899e-06	0.05	no reported evidence	0.8	5	0	1998	2012
Alzheimer's Disease	C0002395	TLR2	7097	O60603	toll like receptor 2		416	0.407	0.897	5.5957e-07	0.05	no reported evidence	1	5	1	2008	2016
Alzheimer's Disease	C0002395	TNFRSF1A	7132	P19438	TNF receptor superfamily member 1A		307	0.443	0.862	0.99585	0.05	no reported evidence	1	5	0	2004	2013
Alzheimer's Disease	C0002395	UTRN	7402	P46939	utrophin		59	0.614	0.517	1.6194e-19	0.05	no reported evidence	0.8	5	0	2009	2018
Alzheimer's Disease	C0002395	VDAC1	7416	P21796	voltage dependent anion channel 1	transporter	49	0.63	0.586	0.97104	0.05	no reported evidence	1	5	0	2011	2016
Alzheimer's Disease	C0002395	VDR	7421	P11473	vitamin D receptor	nucleic acid binding; receptor; transcription factor	533	0.39	0.793	6.3488e-05	0.05	no reported evidence	1	5	4	2007	2016
Alzheimer's Disease	C0002395	UNC5C	8633	O95185	unc-5 netrin receptor C	receptor	33	0.656	0.414	0.00064395	0.05	no reported evidence	1	5	3	2015	2016
Alzheimer's Disease	C0002395	HDAC6	10013	Q9UBN7	histone deacetylase 6		119	0.562	0.69	1	0.05	no reported evidence	1	5	0	2008	2015
Alzheimer's Disease	C0002395	KHDRBS1	10657	Q07666	KH RNA binding domain containing, signal transduction associated 1	nucleic acid binding; transcription factor	110	0.55	0.655	0.99365	0.05	no reported evidence	0.8	5	0	2007	2017
Alzheimer's Disease	C0002395	TPPP	11076	O94811	tubulin polymerization promoting protein	cytoskeletal protein	58	0.627	0.724	0.20176	0.05	no reported evidence	1	5	0	2005	2017
Alzheimer's Disease	C0002395	DKK1	22943	O94907	dickkopf WNT signaling pathway inhibitor 1		219	0.484	0.759	0.17623	0.05	no reported evidence	1	5	0	2007	2014
Alzheimer's Disease	C0002395	SIRT3	23410	Q9NTG7	sirtuin 3	hydrolase; nucleic acid binding	73	0.598	0.586	0.00017098	0.05	no reported evidence	0.8	5	0	2008	2018
Alzheimer's Disease	C0002395	DAPK2	23604	Q9UIK4	death associated protein kinase 2	kinase; transferase	42	0.636	0.552	4.3645e-10	0.05	no reported evidence	0.8	5	0	2009	2018
Alzheimer's Disease	C0002395	NUP62	23636	P37198	nucleoporin 62	transporter	104	0.567	0.69	0.94506	0.05	no reported evidence	0.8	5	0	2007	2017
Alzheimer's Disease	C0002395	CTNNA3	29119	Q9UI47	catenin alpha 3	cell adhesion molecule; cytoskeletal protein	41	0.656	0.517	1.1842e-12	0.05	no reported evidence	0.666667	5	1	2004	2008
Alzheimer's Disease	C0002395	GAL	51083	P22466	galanin and GMAP prepropeptide		137	0.529	0.759	4.7907e-06	0.05	no reported evidence	1	5	0	1994	2008
Alzheimer's Disease	C0002395	DCTN4	51164	Q9UJW0	dynactin subunit 4		89	0.565	0.655	0.69224	0.05	no reported evidence	0.8	5	0	2007	2017
Alzheimer's Disease	C0002395	GSAP	54103	A4D1B5	gamma-secretase activating protein		3	0.928	0.103	1.8436e-22	0.05	no reported evidence	1	5	1	2010	2016
Alzheimer's Disease	C0002395	TMEM106B	54664	Q9NUM4	transmembrane protein 106B		73	0.624	0.379	0.3203	0.05	no reported evidence	1	5	1	2014	2017
Alzheimer's Disease	C0002395	SEMA6A	57556	Q9H2E6	semaphorin 6A	signaling molecule	219	0.468	0.793	0.99993	0.05	no reported evidence	1	5	0	2008	2016
Alzheimer's Disease	C0002395	PINK1	65018	Q9BXM7	PTEN induced putative kinase 1	kinase; receptor; transferase	96	0.577	0.586	1.034e-10	0.05	no reported evidence	1	5	0	2006	2015
Alzheimer's Disease	C0002395	RTN4R	65078	Q9BZR6	reticulon 4 receptor		29	0.696	0.31	0.95915	0.05	no reported evidence	1	5	0	2006	2008
Alzheimer's Disease	C0002395	CDCA5	113130	Q96FF9	cell division cycle associated 5		33	0.667	0.621	0.0013142	0.05	no reported evidence	1	5	0	2004	2017
Alzheimer's Disease	C0002395	SLCO6A1	133482	Q86UG4	solute carrier organic anion transporter family member 6A1	enzyme modulator	275	0.44	0.828	5.5479e-10	0.05	no reported evidence	0.8	5	0	2004	2016
Alzheimer's Disease	C0002395	C4B_2	100293534	P0C0L4;P0C0L5	complement component 4B (Chido blood group), copy 2	defense/immunity protein; enzyme modulator; signaling molecule	21	0.696	0.586		0.05	no reported evidence	0.6	5	0	1984	1994
Alzheimer's Disease	C0002395	BACE1-AS	100379571		BACE1 antisense RNA		5	0.857	0.138		0.05	no reported evidence	1	5	1	2005	2018
Alzheimer's Disease	C0002395	UPK3B	105375355	Q9BT76	uroplakin 3B		25	0.696	0.517	0.0002533	0.05	no reported evidence	1	5	0	2004	2017
Alzheimer's Disease	C0002395	ADORA2A	135	P29274	adenosine A2a receptor	receptor	163	0.537	0.69	0.59913	0.04	no reported evidence	1	4	0	2014	2018
Alzheimer's Disease	C0002395	APOB	338	P04114	apolipoprotein B		232	0.477	0.724	1.6447e-16	0.04	no reported evidence	1	4	0	1998	2013
Alzheimer's Disease	C0002395	AQP4	361	P55087	aquaporin 4	transporter	132	0.525	0.793	0.002775	0.04	no reported evidence	1	4	0	2007	2018
Alzheimer's Disease	C0002395	AR	367	P10275	androgen receptor	nucleic acid binding; receptor; transcription factor	564	0.38	0.793	0.98299	0.04	no reported evidence	1	4	0	2002	2015
Alzheimer's Disease	C0002395	ATF4	468	P18848	activating transcription factor 4		90	0.57	0.621	0.014883	0.04	no reported evidence	1	4	0	2009	2016
Alzheimer's Disease	C0002395	TSPO	706	B1AH88;P30536	translocator protein	receptor; transporter	132	0.525	0.655	0.00023479	0.04	no reported evidence	1	4	1	2013	2016
Alzheimer's Disease	C0002395	C3	718	P01024	complement C3	defense/immunity protein; enzyme modulator; signaling molecule	187	0.484	0.828	0.93842	0.04	no reported evidence	1	4	0	2008	2016
Alzheimer's Disease	C0002395	CD59	966	P13987	CD59 molecule (CD59 blood group)		172	0.496	0.724	0.62244	0.04	no reported evidence	0.75	4	0	1991	2006
Alzheimer's Disease	C0002395	CD68	968	P34810	CD68 molecule	membrane traffic protein	192	0.48	0.793	1.2196e-06	0.04	no reported evidence	1	4	0	1997	2017
Alzheimer's Disease	C0002395	CRYAB	1410	P02511	crystallin alpha B		138	0.546	0.621	0.023288	0.04	no reported evidence	1	4	0	2003	2011
Alzheimer's Disease	C0002395	DNM2	1785	P50570	dynamin 2	cytoskeletal protein; enzyme modulator; hydrolase	155	0.54	0.655	0.99997	0.04	no reported evidence	1	4	0	2004	2014
Alzheimer's Disease	C0002395	EGR1	1958	P18146	early growth response 1	nucleic acid binding; transcription factor	254	0.459	0.793	0.3269	0.04	no reported evidence	1	4	0	1997	2016
Alzheimer's Disease	C0002395	EIF4E	1977	P06730	eukaryotic translation initiation factor 4E	nucleic acid binding	175	0.489	0.724	0.9475	0.04	no reported evidence	1	4	0	2011	2015
Alzheimer's Disease	C0002395	MARK2	2011	Q7KZI7	microtubule affinity regulating kinase 2		95	0.554	0.655	0.99997	0.04	no reported evidence	1	4	0	2007	2013
Alzheimer's Disease	C0002395	ETS2	2114	P15036	ETS proto-oncogene 2, transcription factor	nucleic acid binding; signaling molecule; transcription factor	90	0.557	0.69	0.99909	0.04	no reported evidence	0.75	4	0	1987	2006
Alzheimer's Disease	C0002395	FGF1	2246	P05230	fibroblast growth factor 1	signaling molecule	88	0.572	0.69	0.46152	0.04	no reported evidence	1	4	1	2004	2014
Alzheimer's Disease	C0002395	GABPA	2551	Q06546	GA binding protein transcription factor subunit alpha	nucleic acid binding; signaling molecule; transcription factor	262	0.454	0.828	0.99791	0.04	no reported evidence	0.75	4	0	2009	2015
Alzheimer's Disease	C0002395	GCG	2641	P01275	glucagon		152	0.529	0.655	0.025209	0.04	no reported evidence	1	4	0	1999	2014
Alzheimer's Disease	C0002395	GDNF	2668	P39905	glial cell derived neurotrophic factor	signaling molecule	264	0.463	0.759	0.19663	0.04	no reported evidence	1	4	0	2012	2016
Alzheimer's Disease	C0002395	GH1	2688	P01241	growth hormone 1	signaling molecule	316	0.438	0.793	0.031578	0.04	no reported evidence	1	4	0	2000	2011
Alzheimer's Disease	C0002395	GRIA1	2890	P42261	glutamate ionotropic receptor AMPA type subunit 1		63	0.636	0.414	0.99621	0.04	no reported evidence	1	4	0	1994	2012
Alzheimer's Disease	C0002395	GRIA2	2891	P42262	glutamate ionotropic receptor AMPA type subunit 2		52	0.639	0.414	0.99906	0.04	no reported evidence	1	4	0	2004	2014
Alzheimer's Disease	C0002395	GRM2	2912	Q14416	glutamate metabotropic receptor 2	receptor	47	0.645	0.414	0.1063	0.04	no reported evidence	1	4	0	2007	2013
Alzheimer's Disease	C0002395	HCRT	3060	O43612	hypocretin neuropeptide precursor		100	0.579	0.724	0.029684	0.04	no reported evidence	1	4	0	2006	2016
Alzheimer's Disease	C0002395	NRG1	3084	Q02297	neuregulin 1	signaling molecule	173	0.506	0.759	0.99553	0.04	no reported evidence	1	4	0	2003	2016
Alzheimer's Disease	C0002395	HMGA1	3159	P17096	high mobility group AT-hook 1	nucleic acid binding	124	0.532	0.552	0.83203	0.04	no reported evidence	1	4	0	2004	2016
Alzheimer's Disease	C0002395	HRES1	3272	P13985	HTLV-1 related endogenous sequence		20	0.72	0.586		0.04	no reported evidence	1	4	0	2005	2017
Alzheimer's Disease	C0002395	HSD11B1	3290	P28845	hydroxysteroid 11-beta dehydrogenase 1		82	0.577	0.655	0.40743	0.04	no reported evidence	1	4	0	2004	2016
Alzheimer's Disease	C0002395	HSPA1A	3303	P0DMV8;P0DMV9	heat shock protein family A (Hsp70) member 1A		141	0.516	0.793	0.029335	0.04	no reported evidence	0.75	4	0	1993	2016
Alzheimer's Disease	C0002395	HSPA1B	3304	P0DMV8;P0DMV9	heat shock protein family A (Hsp70) member 1B		143	0.514	0.793	0.0050913	0.04	no reported evidence	0.75	4	0	1993	2016
Alzheimer's Disease	C0002395	HSPA5	3309	P11021	heat shock protein family A (Hsp70) member 5		190	0.482	0.793	0.77858	0.04	no reported evidence	1	4	2	2000	2013
Alzheimer's Disease	C0002395	HSP90AA1	3320	P07900	heat shock protein 90 alpha family class A member 1	chaperone	261	0.453	0.828	0.8608	0.04	no reported evidence	1	4	0	2007	2016
Alzheimer's Disease	C0002395	HSPG2	3339	P98160	heparan sulfate proteoglycan 2	enzyme modulator; extracellular matrix protein; receptor	265	0.494	0.793	7.0092e-18	0.04	no reported evidence	0.666667	4	1	1995	2007
Alzheimer's Disease	C0002395	IL4	3565	P05112	interleukin 4		615	0.364	0.931	0.0052963	0.04	no reported evidence	1	4	0	2004	2016
Alzheimer's Disease	C0002395	CXCL8	3576	P10145	C-X-C motif chemokine ligand 8	signaling molecule	758	0.342	0.862		0.04	no reported evidence	1	4	0	2007	2015
Alzheimer's Disease	C0002395	IL13	3596	P35225	interleukin 13		358	0.421	0.828	0.013298	0.04	no reported evidence	1	4	0	2007	2012
Alzheimer's Disease	C0002395	KLC1	3831	Q07866	kinesin light chain 1		13	0.785	0.241	0.65323	0.04	no reported evidence	1	4	1	2005	2015
Alzheimer's Disease	C0002395	LRP2	4036	P98164	LDL receptor related protein 2		153	0.552	0.69	1	0.04	no reported evidence	1	4	1	2002	2014
Alzheimer's Disease	C0002395	MGAT3	4248	Q09327	mannosyl (beta-1,4-)-glycoprotein beta-1,4-N-acetylglucosaminyltransferase	transferase	16	0.735	0.379	0.1493	0.04	no reported evidence	1	4	0	2007	2015
Alzheimer's Disease	C0002395	NTRK1	4914	P04629	neurotrophic receptor tyrosine kinase 1		306	0.443	0.759	6.7624e-06	0.04	no reported evidence	1	4	1	1997	2010
Alzheimer's Disease	C0002395	NTSR1	4923	P30989	neurotensin receptor 1	receptor	84	0.598	0.517	2.1169e-08	0.04	no reported evidence	0.75	4	0	2006	2011
Alzheimer's Disease	C0002395	OGG1	4968	O15527	8-oxoguanine DNA glycosylase		218	0.476	0.759	2.1379e-12	0.04	no reported evidence	1	4	3	2002	2013
Alzheimer's Disease	C0002395	PON2	5445	Q15165	paraoxonase 2		80	0.596	0.621	6.0565e-05	0.04	no reported evidence	0.75	4	1	2002	2012
Alzheimer's Disease	C0002395	PPARA	5465	Q07869	peroxisome proliferator activated receptor alpha	nucleic acid binding; receptor; transcription factor	247	0.465	0.793	0.037307	0.04	no reported evidence	1	4	1	2004	2016
Alzheimer's Disease	C0002395	PTGDS	5730	P41222	prostaglandin D2 synthase	isomerase	117	0.536	0.724	0.0049276	0.04	no reported evidence	1	4	0	2006	2008
Alzheimer's Disease	C0002395	PTPRC	5788	P08575	protein tyrosine phosphatase, receptor type C	hydrolase; phosphatase; receptor	196	0.488	0.759	1	0.04	no reported evidence	0.75	4	0	1997	2011
Alzheimer's Disease	C0002395	RAC1	5879	P63000	Rac family small GTPase 1	enzyme modulator	226	0.47	0.931	0.70654	0.04	no reported evidence	1	4	0	2009	2013
Alzheimer's Disease	C0002395	OPN1LW	5956	P04000	opsin 1, long wave sensitive	receptor	101	0.559	0.655	0.95988	0.04	no reported evidence	1	4	0	2011	2015
Alzheimer's Disease	C0002395	REN	5972	P00797	renin	hydrolase; protease	373	0.423	0.759	2.1242e-07	0.04	no reported evidence	0.75	4	0	2000	2017
Alzheimer's Disease	C0002395	S100A9	6280	P06702	S100 calcium binding protein A9	calcium-binding protein; signaling molecule	189	0.488	0.793	0.46546	0.04	no reported evidence	1	4	0	2006	2013
Alzheimer's Disease	C0002395	SNCB	6620	Q16143	synuclein beta	chaperone; membrane traffic protein	22	0.707	0.241	0.058668	0.04	no reported evidence	1	4	0	2001	2016
Alzheimer's Disease	C0002395	SP1	6667	P08047	Sp1 transcription factor	nucleic acid binding; transcription factor	159	0.508	0.724	0.99998	0.04	no reported evidence	1	4	0	2004	2015
Alzheimer's Disease	C0002395	TBP	6908	P20226	TATA-box binding protein	nucleic acid binding; transcription factor	125	0.564	0.793	0.068906	0.04	no reported evidence	1	4	0	2004	2010
Alzheimer's Disease	C0002395	PRDX2	7001	P32119	peroxiredoxin 2	oxidoreductase	116	0.535	0.759	0.086441	0.04	no reported evidence	1	4	0	2001	2007
Alzheimer's Disease	C0002395	TGM2	7052	P21980	transglutaminase 2	transferase	171	0.499	0.69	6.9566e-18	0.04	no reported evidence	1	4	0	1998	2001
Alzheimer's Disease	C0002395	TNFRSF1B	7133	P20333	TNF receptor superfamily member 1B		230	0.467	0.828	0.82467	0.04	no reported evidence	1	4	0	2007	2015
Alzheimer's Disease	C0002395	VCAM1	7412	P19320	vascular cell adhesion molecule 1		232	0.466	0.793	0.74466	0.04	no reported evidence	1	4	0	2007	2016
Alzheimer's Disease	C0002395	VIM	7431	P08670	vimentin		322	0.432	0.793	0.78494	0.04	no reported evidence	1	4	0	2009	2016
Alzheimer's Disease	C0002395	PLA2G6	8398	O60733	phospholipase A2 group VI	enzyme modulator	260	0.494	0.724	2.7949e-10	0.04	no reported evidence	1	4	0	2008	2010
Alzheimer's Disease	C0002395	PDE5A	8654	O76074	phosphodiesterase 5A		68	0.611	0.517	0.00011726	0.04	no reported evidence	1	4	0	2013	2016
Alzheimer's Disease	C0002395	BECN1	8678	Q14457	beclin 1	enzyme modulator	164	0.497	0.759	0.91207	0.04	no reported evidence	1	4	0	2010	2017
Alzheimer's Disease	C0002395	XPR1	9213	Q9UBH6	xenotropic and polytropic retrovirus receptor 1	receptor	109	0.551	0.69	0.99998	0.04	no reported evidence	1	4	0	2005	2015
Alzheimer's Disease	C0002395	ABCG2	9429	Q9UNQ0	ATP binding cassette subfamily G member 2 (Junior blood group)	transporter	265	0.449	0.793	1.2599e-32	0.04	no reported evidence	1	4	0	2008	2016
Alzheimer's Disease	C0002395	GSTO1	9446	P78417	glutathione S-transferase omega 1		55	0.627	0.552	3.4857e-09	0.04	no reported evidence	0.75	4	1	2004	2011
Alzheimer's Disease	C0002395	ABCG1	9619	P45844	ATP binding cassette subfamily G member 1	transporter	66	0.598	0.552	0.12924	0.04	no reported evidence	1	4	0	2007	2014
Alzheimer's Disease	C0002395	TUBA1B	10376	P68363	tubulin alpha 1b	cytoskeletal protein	37	0.642	0.586	0.96818	0.04	no reported evidence	1	4	0	1989	2013
Alzheimer's Disease	C0002395	KAT5	10524	Q92993	lysine acetyltransferase 5	nucleic acid binding; transcription factor; transferase	83	0.573	0.621	0.31958	0.04	no reported evidence	0.75	4	0	2009	2013
Alzheimer's Disease	C0002395	OGA	10724	O60502	O-GlcNAcase		74	0.584	0.517		0.04	no reported evidence	1	4	0	2012	2015
Alzheimer's Disease	C0002395	SIRT2	22933	Q8IXJ6	sirtuin 2	hydrolase; nucleic acid binding	64	0.594	0.586	1.8038e-08	0.04	no reported evidence	1	4	1	2013	2015
Alzheimer's Disease	C0002395	TIPARP	25976	Q7Z3E1	TCDD inducible poly(ADP-ribose) polymerase		86	0.565	0.655	0.99991	0.04	no reported evidence	1	4	0	2007	2016
Alzheimer's Disease	C0002395	SGSM3	27352	Q96HU1	small G protein signaling modulator 3	enzyme modulator; hydrolase; protease	171	0.486	0.793	2.9726e-15	0.04	no reported evidence	1	4	0	2009	2018
Alzheimer's Disease	C0002395	TLR9	54106	Q9NR96	toll like receptor 9		263	0.453	0.862	1.186e-05	0.04	no reported evidence	1	4	0	2006	2016
Alzheimer's Disease	C0002395	TMED9	54732	Q9BVK6	transmembrane p24 trafficking protein 9	membrane traffic protein; transfer/carrier protein	7	0.857	0.207	0.0057419	0.04	no reported evidence	1	4	0	2005	2017
Alzheimer's Disease	C0002395	VPS35	55737	Q96QK1	VPS35, retromer complex component	membrane traffic protein	21	0.713	0.379	0.9722	0.04	no reported evidence	1	4	0	2006	2013
Alzheimer's Disease	C0002395	PAG1	55824	Q9NWQ8	phosphoprotein membrane anchor with glycosphingolipid microdomains 1		84	0.564	0.655	0.019736	0.04	no reported evidence	1	4	0	2011	2015
Alzheimer's Disease	C0002395	PSENEN	55851	Q9NZ42	presenilin enhancer, gamma-secretase subunit		14	0.752	0.241	0.82971	0.04	no reported evidence	0.75	4	0	2005	2012
Alzheimer's Disease	C0002395	PCBP4	57060	P57723	poly(rC) binding protein 4	enzyme modulator; hydrolase; nucleic acid binding; protease	70	0.586	0.655	0.001797	0.04	no reported evidence	1	4	0	2011	2015
Alzheimer's Disease	C0002395	MMEL1	79258	Q495T6	membrane metalloendopeptidase like 1	hydrolase; protease	44	0.672	0.517	5.3867e-20	0.04	no reported evidence	1	4	0	2009	2015
Alzheimer's Disease	C0002395	TREML2	79865	Q5T2D2	triggering receptor expressed on myeloid cells like 2		7	0.886	0.103	1.2947e-08	0.04	no reported evidence	1	4	1	2014	2018
Alzheimer's Disease	C0002395	APH1B	83464	Q8WW43	aph-1 homolog B, gamma-secretase subunit	enzyme modulator	5	0.857	0.103	2.8631e-10	0.04	no reported evidence	1	4	1	2008	2011
Alzheimer's Disease	C0002395	DCTN5	84516	Q9BTE1	dynactin subunit 5		8	0.834	0.207	0.0067044	0.04	no reported evidence	1	4	0	2005	2017
Alzheimer's Disease	C0002395	TTBK1	84630	Q5TCY1	tau tubulin kinase 1	kinase; transferase	8	0.815	0.207	0.9999	0.04	no reported evidence	1	4	3	2006	2014
Alzheimer's Disease	C0002395	ATCAY	85300	Q86WG3	ATCAY, caytaxin		28	0.773	0.241	0.66285	0.04	no reported evidence	1	4	0	2002	2010
Alzheimer's Disease	C0002395	LRRTM3	347731	Q86VH5	leucine rich repeat transmembrane neuronal 3	extracellular matrix protein; receptor	5	0.834	0.103	0.97979	0.04	no reported evidence	1	4	0	2007	2014
Alzheimer's Disease	C0002395	GSTK1	373156	Q9Y2Q3	glutathione S-transferase kappa 1		269	0.441	0.828	1.7633e-06	0.04	no reported evidence	0.75	4	1	2004	2016
Alzheimer's Disease	C0002395	POTEF	728378	A5A3E0	POTE ankyrin domain family member F		154	0.5	0.828	1.7085e-05	0.04	no reported evidence	0.75	4	0	1997	2011
Alzheimer's Disease	C0002395	PGR-AS1	101054525		PGR antisense RNA 1		86	0.57	0.586		0.04	no reported evidence	1	4	0	2009	2015
Alzheimer's Disease	C0002395	GRK2	156	P25098	G protein-coupled receptor kinase 2	kinase; transferase	92	0.58	0.517		0.03	no reported evidence	0.666667	3	0	2006	2012
Alzheimer's Disease	C0002395	AGTR2	186	P50052	angiotensin II receptor type 2	receptor	110	0.554	0.621	0.0081935	0.03	no reported evidence	1	3	0	2009	2009
Alzheimer's Disease	C0002395	AIF1	199	P55008	allograft inflammatory factor 1	calcium-binding protein	63	0.598	0.655	2.3356e-06	0.03	no reported evidence	1	3	0	2006	2015
Alzheimer's Disease	C0002395	ALOX15	246	P16050	arachidonate 15-lipoxygenase	oxidoreductase	115	0.543	0.69	3.9512e-24	0.03	no reported evidence	1	3	0	2004	2012
Alzheimer's Disease	C0002395	ANK1	286	P16157	ankyrin 1		100	0.586	0.828	1	0.03	no reported evidence	1	3	0	2014	2017
Alzheimer's Disease	C0002395	APCS	325	P02743	amyloid P component, serum		88	0.565	0.655	0.030048	0.03	no reported evidence	0.666667	3	0	1997	2016
Alzheimer's Disease	C0002395	APOA4	337	P06727	apolipoprotein A4		66	0.596	0.517	4.8944e-06	0.03	no reported evidence	1	3	0	2005	2016
Alzheimer's Disease	C0002395	APRT	353	P07741	adenine phosphoribosyltransferase		255	0.453	0.724	2.5437e-11	0.03	no reported evidence	1	3	0	2011	2014
Alzheimer's Disease	C0002395	AQP1	358	P29972	aquaporin 1 (Colton blood group)	transporter	141	0.518	0.759	2.0111e-07	0.03	no reported evidence	1	3	0	2007	2018
Alzheimer's Disease	C0002395	ARNTL	406	O00327	aryl hydrocarbon receptor nuclear translocator like	transcription factor	94	0.569	0.621	0.98967	0.03	no reported evidence	0.666667	3	0	2011	2017
Alzheimer's Disease	C0002395	ARR3	407	P36575	arrestin 3	enzyme modulator	66	0.602	0.586	0.11193	0.03	no reported evidence	1	3	0	2001	2008
Alzheimer's Disease	C0002395	STS	412	P08842	steroid sulfatase	hydrolase	195	0.487	0.828	0.76889	0.03	no reported evidence	1	3	0	2014	2018
Alzheimer's Disease	C0002395	ATM	472	Q13315	ATM serine/threonine kinase	kinase; nucleic acid binding; transferase	486	0.401	0.862	5.9771e-46	0.03	no reported evidence	1	3	0	2012	2016
Alzheimer's Disease	C0002395	BRCA1	672	P38398	BRCA1, DNA repair associated	ligase	411	0.41	0.862	1.795e-28	0.03	no reported evidence	1	3	0	2007	2018
Alzheimer's Disease	C0002395	BSG	682	P35613	basigin (Ok blood group)	transmembrane receptor regulatory/adaptor protein	167	0.5	0.759	0.00013473	0.03	no reported evidence	1	3	0	2007	2016
Alzheimer's Disease	C0002395	C2	717	P06681	complement C2		41	0.645	0.552	5.0278e-17	0.03	no reported evidence	1	3	1	1994	1998
Alzheimer's Disease	C0002395	C5AR1	728	P21730	complement C5a receptor 1	receptor	76	0.59	0.655	0.38963	0.03	no reported evidence	1	3	0	2003	2011
Alzheimer's Disease	C0002395	CAMK2A	815	Q9UQM7	calcium/calmodulin dependent protein kinase II alpha		37	0.672	0.31	0.998	0.03	no reported evidence	1	3	2	2005	2016
Alzheimer's Disease	C0002395	CASP1	834	P29466	caspase 1	enzyme modulator; hydrolase; protease	213	0.468	0.828	0.00018521	0.03	no reported evidence	1	3	0	1998	2013
Alzheimer's Disease	C0002395	CBS	875	P0DN79;P35520	cystathionine-beta-synthase	hydrolase; isomerase; lyase	197	0.503	0.793	2.8287e-05	0.03	no reported evidence	1	3	0	2005	2010
Alzheimer's Disease	C0002395	CDK4	1019	P11802	cyclin dependent kinase 4	kinase; transferase	266	0.449	0.724	0.077882	0.03	no reported evidence	1	3	0	1999	2013
Alzheimer's Disease	C0002395	CEBPD	1052	P49716	CCAAT enhancer binding protein delta	nucleic acid binding; transcription factor	63	0.6	0.69	0.60863	0.03	no reported evidence	1	3	0	2004	2015
Alzheimer's Disease	C0002395	CHI3L1	1116	P36222	chitinase 3 like 1		167	0.502	0.793	8.5062e-06	0.03	no reported evidence	1	3	0	2015	2018
Alzheimer's Disease	C0002395	CHRM2	1129	P08172	cholinergic receptor muscarinic 2	receptor	73	0.596	0.586	0.54325	0.03	no reported evidence	1	3	0	2001	2008
Alzheimer's Disease	C0002395	CNTF	1270	P26441	ciliary neurotrophic factor		66	0.621	0.414	2.2265e-05	0.03	no reported evidence	1	3	0	2010	2016
Alzheimer's Disease	C0002395	CPOX	1371	P36551	coproporphyrinogen oxidase	oxidoreductase	127	0.554	0.724	0.17695	0.03	no reported evidence	0.666667	3	0	2006	2013
Alzheimer's Disease	C0002395	CRHR1	1394	P34998	corticotropin releasing hormone receptor 1		118	0.545	0.69	3.0245e-05	0.03	no reported evidence	1	3	0	2008	2016
Alzheimer's Disease	C0002395	CUX1	1523	P39880;Q13948	cut like homeobox 1	nucleic acid binding; transcription factor	138	0.52	0.655	1	0.03	no reported evidence	1	3	0	1993	2015
Alzheimer's Disease	C0002395	CX3CR1	1524	P49238	C-X3-C motif chemokine receptor 1		185	0.496	0.828	0.056757	0.03	no reported evidence	1	3	0	2011	2016
Alzheimer's Disease	C0002395	CXADR	1525	P78310	CXADR, Ig-like cell adhesion molecule		95	0.57	0.655	0.38969	0.03	no reported evidence	1	3	0	2001	2008
Alzheimer's Disease	C0002395	CYP2B6	1555	P20813	cytochrome P450 family 2 subfamily B member 6		306	0.437	0.828	3.4958e-10	0.03	no reported evidence	1	3	0	2002	2012
Alzheimer's Disease	C0002395	CYP3A4	1576	P08684	cytochrome P450 family 3 subfamily A member 4	oxidoreductase	178	0.492	0.793	5.3676e-11	0.03	no reported evidence	1	3	0	2006	2014
Alzheimer's Disease	C0002395	DAB1	1600	O75553	DAB1, reelin adaptor protein	signaling molecule	52	0.672	0.483	0.99986	0.03	no reported evidence	1	3	0	2011	2014
Alzheimer's Disease	C0002395	DBH	1621	P09172	dopamine beta-hydroxylase		105	0.557	0.621	3.9275e-10	0.03	no reported evidence	0.333333	3	2	2011	2014
Alzheimer's Disease	C0002395	DCX	1641	O43602	doublecortin		96	0.569	0.517	0.34306	0.03	no reported evidence	1	3	0	2013	2016
Alzheimer's Disease	C0002395	DNM1	1759	Q05193	dynamin 1	cytoskeletal protein; enzyme modulator; hydrolase	64	0.667	0.345	0.9988	0.03	no reported evidence	1	3	0	2003	2014
Alzheimer's Disease	C0002395	DRD4	1815	P21917	dopamine receptor D4	receptor	134	0.536	0.414	7.1237e-09	0.03	no reported evidence	1	3	0	1998	2016
Alzheimer's Disease	C0002395	ELAVL2	1993	Q12926	ELAV like RNA binding protein 2		59	0.6	0.621	0.99245	0.03	no reported evidence	1	3	0	2008	2016
Alzheimer's Disease	C0002395	ELK3	2004	P41970	ELK3, ETS transcription factor	nucleic acid binding; signaling molecule; transcription factor	63	0.592	0.655	0.093717	0.03	no reported evidence	0.666667	3	0	1996	2012
Alzheimer's Disease	C0002395	ERBB4	2066	Q15303	erb-b2 receptor tyrosine kinase 4		185	0.494	0.69	0.99892	0.03	no reported evidence	1	3	0	2003	2018
Alzheimer's Disease	C0002395	F2R	2149	P25116	coagulation factor II thrombin receptor		201	0.478	0.759	0.0057701	0.03	no reported evidence	1	3	0	2007	2013
Alzheimer's Disease	C0002395	FDPS	2224	P14324	farnesyl diphosphate synthase	transferase	21	0.72	0.448	0.0034763	0.03	no reported evidence	1	3	0	2008	2014
Alzheimer's Disease	C0002395	FGF2	2247	P09038	fibroblast growth factor 2	signaling molecule	437	0.404	0.897	0.019149	0.03	no reported evidence	1	3	0	1994	2015
Alzheimer's Disease	C0002395	FKBP4	2288	Q02790	FK506 binding protein 4	calcium-binding protein; chaperone; isomerase	70	0.59	0.621	0.34942	0.03	no reported evidence	1	3	0	2008	2013
Alzheimer's Disease	C0002395	FPR2	2358	P25090	formyl peptide receptor 2	receptor	56	0.607	0.655	0.40513	0.03	no reported evidence	1	3	0	2001	2007
Alzheimer's Disease	C0002395	GLUL	2752	P15104	glutamate-ammonia ligase	ligase	123	0.557	0.586	0.99566	0.03	no reported evidence	1	3	0	2002	2014
Alzheimer's Disease	C0002395	GRIN2A	2903	Q12879	glutamate ionotropic receptor NMDA type subunit 2A		100	0.577	0.414	0.99998	0.03	no reported evidence	1	3	0	2002	2016
Alzheimer's Disease	C0002395	GSTM1	2944	P09488	glutathione S-transferase mu 1		423	0.403	0.828	0.0020317	0.03	no reported evidence	0.666667	3	0	1995	2016
Alzheimer's Disease	C0002395	GSTM3	2947	P21266	glutathione S-transferase mu 3		64	0.592	0.586	2.2865e-07	0.03	no reported evidence	1	3	2	2009	2013
Alzheimer's Disease	C0002395	GSTP1	2950	P09211	glutathione S-transferase pi 1		398	0.406	0.828	0.070502	0.03	no reported evidence	1	3	2	2005	2016
Alzheimer's Disease	C0002395	HTT	3064	P42858	huntingtin		123	0.579	0.517	1	0.03	no reported evidence	1	3	0	1997	2011
Alzheimer's Disease	C0002395	UBE2K	3093	P61086	ubiquitin conjugating enzyme E2 K		40	0.648	0.552	0.9829	0.03	no reported evidence	1	3	0	2003	2007
Alzheimer's Disease	C0002395	HLA-A	3105	P01891;P01892;P04439;P05534;P10314;P10316;P13746;P16188;P16189;P16190;P18462;P30443;P30447;P30450;P30453;P30455;P30456;P30457;P30459;P30512;Q09160	major histocompatibility complex, class I, A		405	0.404	0.793	0.0057889	0.03	no reported evidence	1	3	0	1980	2010
Alzheimer's Disease	C0002395	HLA-DRB1	3123	P01911;P01912;P04229;P13760;P13761;P20039;Q29974;Q30134;Q30167;Q5Y7A7;Q95IE3;Q9GIY3;Q9TQE0	major histocompatibility complex, class II, DR beta 1	defense/immunity protein	719	0.347	0.897	0.0010183	0.03	no reported evidence	1	3	0	2009	2018
Alzheimer's Disease	C0002395	HNRNPA1	3178	P09651	heterogeneous nuclear ribonucleoprotein A1		124	0.561	0.69	0.99873	0.03	no reported evidence	1	3	0	2011	2015
Alzheimer's Disease	C0002395	HSPA9	3313	P38646	heat shock protein family A (Hsp70) member 9		110	0.567	0.724	0.97927	0.03	no reported evidence	1	3	0	2014	2016
Alzheimer's Disease	C0002395	HSPB2	3316	Q16082	heat shock protein family B (small) member 2		158	0.507	0.69	0.00039905	0.03	no reported evidence	1	3	0	2006	2014
Alzheimer's Disease	C0002395	HTR4	3360	Q13639	5-hydroxytryptamine receptor 4	receptor	45	0.645	0.552	0.025586	0.03	no reported evidence	1	3	0	2003	2007
Alzheimer's Disease	C0002395	HTR6	3362	P50406	5-hydroxytryptamine receptor 6	receptor	27	0.69	0.207	0.00071583	0.03	no reported evidence	1	3	1	2002	2018
Alzheimer's Disease	C0002395	ICAM1	3383	P05362	intercellular adhesion molecule 1		489	0.386	0.897	0.038102	0.03	no reported evidence	0.333333	3	1	2003	2012
Alzheimer's Disease	C0002395	IL2	3558	P60568	interleukin 2		564	0.373	0.931	0.49379	0.03	no reported evidence	1	3	0	2001	2017
Alzheimer's Disease	C0002395	ITGAX	3687	P20702	integrin subunit alpha X		87	0.562	0.69	2.763e-14	0.03	no reported evidence	1	3	0	1997	2015
Alzheimer's Disease	C0002395	KNG1	3827	P01042	kininogen 1	enzyme modulator	159	0.53	0.862	3.6137e-10	0.03	no reported evidence	1	3	0	2004	2015
Alzheimer's Disease	C0002395	LHCGR	3973	P22888	luteinizing hormone/choriogonadotropin receptor	extracellular matrix protein; receptor	99	0.562	0.483	6.928e-08	0.03	no reported evidence	1	3	0	2003	2010
Alzheimer's Disease	C0002395	LIPA	3988	P38571	lipase A, lysosomal acid type	hydrolase; protease	90	0.609	0.448	3.9427e-07	0.03	no reported evidence	1	3	0	2004	2012
Alzheimer's Disease	C0002395	MBP	4155	P02686	myelin basic protein		107	0.542	0.793	0.30405	0.03	no reported evidence	1	3	0	2009	2015
Alzheimer's Disease	C0002395	MELTF	4241	P08582	melanotransferrin	hydrolase; protease; receptor; transfer/carrier protein	18	0.72	0.379		0.03	no reported evidence	1	3	0	1999	2003
Alzheimer's Disease	C0002395	MMP2	4313	P08253	matrix metallopeptidase 2	hydrolase; protease	628	0.373	0.862	0.83952	0.03	no reported evidence	0.666667	3	0	1996	2009
Alzheimer's Disease	C0002395	NEDD9	4739	Q14511	neural precursor cell expressed, developmentally down-regulated 9		74	0.58	0.69	0.088508	0.03	no reported evidence	1	3	1	2008	2012
Alzheimer's Disease	C0002395	NFATC2	4773	Q13469	nuclear factor of activated T cells 2	transcription factor	74	0.588	0.517	0.99995	0.03	no reported evidence	1	3	0	2008	2009
Alzheimer's Disease	C0002395	NFIA	4774	Q12857	nuclear factor I A	nucleic acid binding; transcription factor	67	0.633	0.621	0.99918	0.03	no reported evidence	0.666667	3	0	2011	2014
Alzheimer's Disease	C0002395	NFIB	4781	O00712	nuclear factor I B	nucleic acid binding; transcription factor	48	0.624	0.414	0.9987	0.03	no reported evidence	0.666667	3	0	2011	2014
Alzheimer's Disease	C0002395	NFIX	4784	Q14938	nuclear factor I X	nucleic acid binding; transcription factor	165	0.588	0.621	0.999	0.03	no reported evidence	0.666667	3	0	2011	2014
Alzheimer's Disease	C0002395	NOTCH1	4851	P46531	notch 1		389	0.415	0.759	1	0.03	no reported evidence	1	3	0	1998	2006
Alzheimer's Disease	C0002395	NOTCH3	4854	Q9UM47	notch 3		312	0.469	0.69	0.86965	0.03	no reported evidence	1	3	1	2000	2014
Alzheimer's Disease	C0002395	PRKN	5071	O60260	parkin RBR E3 ubiquitin protein ligase	ligase	245	0.464	0.793		0.03	no reported evidence	1	3	0	2010	2016
Alzheimer's Disease	C0002395	PCK1	5105	P35558	phosphoenolpyruvate carboxykinase 1	lyase	43	0.642	0.414	1.422e-14	0.03	no reported evidence	1	3	1	2007	2011
Alzheimer's Disease	C0002395	PCNA	5111	P12004	proliferating cell nuclear antigen	nucleic acid binding	372	0.417	0.759	0.9788	0.03	no reported evidence	1	3	0	2001	2009
Alzheimer's Disease	C0002395	PECAM1	5175	P16284	platelet and endothelial cell adhesion molecule 1	cell adhesion molecule	184	0.492	0.69		0.03	no reported evidence	0.666667	3	0	2007	2010
Alzheimer's Disease	C0002395	PHF1	5252	O43189	PHD finger protein 1	nucleic acid binding	15	0.762	0.276	0.99933	0.03	no reported evidence	1	3	0	1994	2006
Alzheimer's Disease	C0002395	PPY	5539	P01298	pancreatic polypeptide	signaling molecule	23	0.701	0.276	0.012771	0.03	no reported evidence	1	3	0	2012	2013
Alzheimer's Disease	C0002395	PRKAA1	5562	Q13131	protein kinase AMP-activated catalytic subunit alpha 1	kinase; transferase	119	0.54	0.621	0.10998	0.03	no reported evidence	1	3	0	2013	2016
Alzheimer's Disease	C0002395	PRKAA2	5563	P54646	protein kinase AMP-activated catalytic subunit alpha 2	kinase; transferase	115	0.546	0.655	3.9646e-08	0.03	no reported evidence	1	3	0	2013	2016
Alzheimer's Disease	C0002395	PRKAB1	5564	Q9Y478	protein kinase AMP-activated non-catalytic subunit beta 1	enzyme modulator	103	0.551	0.655	0.005107	0.03	no reported evidence	1	3	0	2013	2016
Alzheimer's Disease	C0002395	PRKAR1A	5573	P10644	protein kinase cAMP-dependent type I regulatory subunit alpha		349	0.466	0.69	0.9999	0.03	no reported evidence	1	3	0	2001	2008
Alzheimer's Disease	C0002395	MAP2K1	5604	Q02750	mitogen-activated protein kinase kinase 1		330	0.459	0.759	0.9084	0.03	no reported evidence	1	3	0	2002	2012
Alzheimer's Disease	C0002395	KLK6	5653	Q92876	kallikrein related peptidase 6	hydrolase; protease	57	0.624	0.483	0.0068053	0.03	no reported evidence	1	3	0	2002	2011
Alzheimer's Disease	C0002395	PTBP1	5725	P26599	polypyrimidine tract binding protein 1		174	0.499	0.828	0.99965	0.03	no reported evidence	1	3	0	2006	2011
Alzheimer's Disease	C0002395	RPS6KB1	6198	P23443	ribosomal protein S6 kinase B1		99	0.555	0.621	0.97853	0.03	no reported evidence	1	3	0	2005	2016
Alzheimer's Disease	C0002395	S100A1	6271	P23297	S100 calcium binding protein A1	calcium-binding protein; signaling molecule	201	0.479	0.759	0.0065463	0.03	no reported evidence	1	3	0	1996	2015
Alzheimer's Disease	C0002395	CCL5	6352	P13501	C-C motif chemokine ligand 5	signaling molecule	334	0.429	0.793	0.0016641	0.03	no reported evidence	1	3	0	2012	2016
Alzheimer's Disease	C0002395	CX3CL1	6376	P78423	C-X3-C motif chemokine ligand 1	signaling molecule	123	0.533	0.759	0.88477	0.03	no reported evidence	1	3	0	2011	2016
Alzheimer's Disease	C0002395	SET	6418	Q01105	SET nuclear proto-oncogene	chaperone; enzyme modulator	75	0.582	0.621	0.99606	0.03	no reported evidence	1	3	0	2010	2014
Alzheimer's Disease	C0002395	SLC6A2	6530	P23975	solute carrier family 6 member 2	transporter	130	0.534	0.724	0.065408	0.03	no reported evidence	0.666667	3	0	1996	2006
Alzheimer's Disease	C0002395	SNCG	6623	O76070	synuclein gamma	chaperone; membrane traffic protein	75	0.59	0.483	0.00087425	0.03	no reported evidence	1	3	0	1999	2001
Alzheimer's Disease	C0002395	SPG7	6687	Q9UQ90	SPG7, paraplegin matrix AAA peptidase subunit	hydrolase; protease	142	0.542	0.655	3.3434e-35	0.03	no reported evidence	1	3	0	2001	2008
Alzheimer's Disease	C0002395	SRPK2	6733	P78362	SRSF protein kinase 2	kinase; transferase	25	0.701	0.276	0.99734	0.03	no reported evidence	1	3	0	2013	2017
Alzheimer's Disease	C0002395	ADAM17	6868	P78536	ADAM metallopeptidase domain 17		157	0.507	0.724	0.99904	0.03	no reported evidence	1	3	0	2000	2013
Alzheimer's Disease	C0002395	TAP2	6891	Q03519	transporter 2, ATP binding cassette subfamily B member	hydrolase; protease	87	0.555	0.759	9.8729e-11	0.03	no reported evidence	1	3	1	2003	2008
Alzheimer's Disease	C0002395	TAT	6898	P17735	tyrosine aminotransferase		148	0.527	0.759	0.004723	0.03	no reported evidence	1	3	0	2013	2016
Alzheimer's Disease	C0002395	TP73	7161	O15350	tumor protein p73	transcription factor	213	0.472	0.724	0.99736	0.03	no reported evidence	0.5	3	1	2004	2013
Alzheimer's Disease	C0002395	TSC2	7249	P49815	TSC complex subunit 2	enzyme modulator	290	0.463	0.69	1	0.03	no reported evidence	1	3	0	2006	2014
Alzheimer's Disease	C0002395	TYROBP	7305	O43914	TYRO protein tyrosine kinase binding protein		102	0.624	0.621	0.51728	0.03	no reported evidence	1	3	0	2016	2016
Alzheimer's Disease	C0002395	NR1H2	7376	P55055	nuclear receptor subfamily 1 group H member 2	nucleic acid binding; receptor; transcription factor	94	0.552	0.552	0.41623	0.03	no reported evidence	1	3	0	2006	2010
Alzheimer's Disease	C0002395	XBP1	7494	P17861	X-box binding protein 1		113	0.54	0.69	0.022838	0.03	no reported evidence	1	3	0	2010	2014
Alzheimer's Disease	C0002395	XPNPEP1	7511	Q9NQW7	X-prolyl aminopeptidase 1	hydrolase; nucleic acid binding; protease; transcription factor	15	0.785	0.241	0.28172	0.03	no reported evidence	1	3	0	2000	2006
Alzheimer's Disease	C0002395	YY1	7528	P25490	YY1 transcription factor	transcription factor	141	0.519	0.724	0.99457	0.03	no reported evidence	1	3	0	2006	2011
Alzheimer's Disease	C0002395	PLA2G7	7941	Q13093	phospholipase A2 group VII	hydrolase	75	0.584	0.552	8.8772e-22	0.03	no reported evidence	1	3	0	2011	2016
Alzheimer's Disease	C0002395	NR4A3	8013	Q92570	nuclear receptor subfamily 4 group A member 3	receptor; transcription factor	108	0.545	0.759	0.89536	0.03	no reported evidence	1	3	0	2006	2013
Alzheimer's Disease	C0002395	PABPC4	8761	Q13310	poly(A) binding protein cytoplasmic 4		15	0.785	0.276	0.9993	0.03	no reported evidence	1	3	0	2000	2006
Alzheimer's Disease	C0002395	NR1I2	8856	O75469	nuclear receptor subfamily 1 group I member 2	nucleic acid binding; receptor; transcription factor	263	0.455	0.793	6.153e-09	0.03	no reported evidence	1	3	0	2007	2013
Alzheimer's Disease	C0002395	SYNJ1	8867	O43426	synaptojanin 1	hydrolase; phosphatase	83	0.627	0.345	0.89147	0.03	no reported evidence	1	3	1	2013	2015
Alzheimer's Disease	C0002395	F2RL3	9002	Q96RI0	F2R like thrombin or trypsin receptor 3		80	0.573	0.69	0.0017481	0.03	no reported evidence	1	3	0	1998	2005
Alzheimer's Disease	C0002395	CH25H	9023	O95992	cholesterol 25-hydroxylase	oxidoreductase	16	0.735	0.379	0.25432	0.03	no reported evidence	1	3	0	2004	2010
Alzheimer's Disease	C0002395	PPIG	9360	Q13427	peptidylprolyl isomerase G		114	0.537	0.793	0.9649	0.03	no reported evidence	1	3	0	2004	2015
Alzheimer's Disease	C0002395	KL	9365	Q9UEF7	klotho	hydrolase	182	0.495	0.621	0.00021903	0.03	no reported evidence	1	3	0	2013	2016
Alzheimer's Disease	C0002395	CLOCK	9575	O15516	clock circadian regulator		165	0.505	0.897	0.99971	0.03	no reported evidence	1	3	0	2011	2015
Alzheimer's Disease	C0002395	NR1I3	9970	Q14994	nuclear receptor subfamily 1 group I member 3	nucleic acid binding; receptor; transcription factor	103	0.555	0.69	3.3935e-08	0.03	no reported evidence	1	3	0	2001	2008
Alzheimer's Disease	C0002395	RANBP9	10048	Q96S59	RAN binding protein 9	transfer/carrier protein; transporter	11	0.785	0.207	1	0.03	no reported evidence	0.666667	3	0	2009	2013
Alzheimer's Disease	C0002395	ABCB6	10058	Q9NP58	ATP binding cassette subfamily B member 6 (Langereis blood group)	hydrolase; protease	200	0.487	0.828	1.5314e-18	0.03	no reported evidence	1	3	0	2006	2013
Alzheimer's Disease	C0002395	ABCC9	10060	O60706	ATP binding cassette subfamily C member 9	transporter	156	0.59	0.517	1.5652e-08	0.03	no reported evidence	1	3	0	2015	2017
Alzheimer's Disease	C0002395	TRIM13	10206	O60858	tripartite motif containing 13		64	0.607	0.552	0.90678	0.03	no reported evidence	1	3	0	2001	2008
Alzheimer's Disease	C0002395	SIGMAR1	10280	Q99720	sigma non-opioid intracellular receptor 1		115	0.565	0.517	0.18029	0.03	no reported evidence	1	3	0	2006	2012
Alzheimer's Disease	C0002395	AKR1A1	10327	P14550	aldo-keto reductase family 1 member A1	oxidoreductase	115	0.538	0.759	2.9154e-06	0.03	no reported evidence	1	3	0	2004	2011
Alzheimer's Disease	C0002395	C1D	10438	Q13901	C1D nuclear receptor corepressor	nucleic acid binding; transcription factor	11	0.773	0.276	0.031868	0.03	no reported evidence	1	3	0	2001	2016
Alzheimer's Disease	C0002395	ADAP1	11033	O75689	ArfGAP with dual PH domains 1		6	0.886	0.138	0.5673	0.03	no reported evidence	1	3	0	2002	2013
Alzheimer's Disease	C0002395	CHEK2	11200	O96017	checkpoint kinase 2		195	0.494	0.621	1.2033e-23	0.03	no reported evidence	1	3	0	2005	2013
Alzheimer's Disease	C0002395	NLRP1	22861	Q9C000	NLR family pyrin domain containing 1		106	0.555	0.69	2.6621e-17	0.03	no reported evidence	1	3	2	1994	2013
Alzheimer's Disease	C0002395	SPEN	23013	Q96T58	spen family transcriptional repressor	nucleic acid binding	41	0.642	0.655	1	0.03	no reported evidence	1	3	0	2009	2013
Alzheimer's Disease	C0002395	GGA3	23163	Q9NZ52	golgi associated, gamma adaptin ear containing, ARF binding protein 3		5	0.834	0.241	1.7317e-06	0.03	no reported evidence	1	3	0	2007	2014
Alzheimer's Disease	C0002395	DNMBP	23268	Q6XZF7	dynamin binding protein		2	0.928	0.069	2.8768e-16	0.03	no reported evidence	0.666667	3	2	2006	2015
Alzheimer's Disease	C0002395	CRTC1	23373	Q6UUV9	CREB regulated transcription coactivator 1	transcription factor	65	0.602	0.621	0.42733	0.03	no reported evidence	1	3	0	2012	2016
Alzheimer's Disease	C0002395	PYCARD	29108	Q9ULZ3	PYD and CARD domain containing	enzyme modulator; hydrolase; protease	137	0.517	0.759	0.0016111	0.03	no reported evidence	1	3	0	2014	2018
Alzheimer's Disease	C0002395	KCNIP3	30818	Q9Y2W7	potassium voltage-gated channel interacting protein 3		17	0.752	0.31	0.027337	0.03	no reported evidence	1	3	0	1998	2005
Alzheimer's Disease	C0002395	APH1A	51107	Q96BI3	aph-1 homolog A, gamma-secretase subunit	enzyme modulator	20	0.727	0.31	0.75023	0.03	no reported evidence	1	3	1	2010	2016
Alzheimer's Disease	C0002395	GOLM1	51280	Q8NBJ4	golgi membrane protein 1		30	0.681	0.414	1.496e-07	0.03	no reported evidence	0.666667	3	1	2009	2012
Alzheimer's Disease	C0002395	NME8	51314	Q8N427	NME/NM23 family member 8		24	0.713	0.414	6.6014e-28	0.03	no reported evidence	1	3	0	2016	2018
Alzheimer's Disease	C0002395	CALML5	51806	Q9NZT1	calmodulin like 5	calcium-binding protein	3	0.928	0.103		0.03	no reported evidence	1	3	0	2013	2018
Alzheimer's Disease	C0002395	SAMD9	54809	Q5K651	sterile alpha motif domain containing 9		73	0.639	0.655	6.9098e-34	0.03	no reported evidence	1	3	0	1994	2011
Alzheimer's Disease	C0002395	LRRC4	64101	Q9HBW1	leucine rich repeat containing 4		20	0.713	0.345	0.99756	0.03	no reported evidence	1	3	0	2009	2012
Alzheimer's Disease	C0002395	FTO	79068	Q9C0B1	FTO, alpha-ketoglutarate dependent dioxygenase		192	0.519	0.828	1.077e-07	0.03	no reported evidence	1	3	4	2011	2013
Alzheimer's Disease	C0002395	SLC52A2	79581	Q9HAB3	solute carrier family 52 member 2	receptor	141	0.528	0.759	0.0026651	0.03	no reported evidence	1	3	0	2007	2013
Alzheimer's Disease	C0002395	NLRP3	114548	Q96P20	NLR family pyrin domain containing 3		366	0.435	0.862	0.00070387	0.03	no reported evidence	1	3	0	2013	2016
Alzheimer's Disease	C0002395	ESCO1	114799	Q5FWF5	establishment of sister chromatid cohesion N-acetyltransferase 1		23	0.701	0.345	0.99994	0.03	no reported evidence	0.666667	3	0	2011	2014
Alzheimer's Disease	C0002395	GSTO2	119391	Q9H4Y5	glutathione S-transferase omega 2		25	0.685	0.517	2.6396e-09	0.03	no reported evidence	0.333333	3	1	2004	2017
Alzheimer's Disease	C0002395	PWAR1	145624		Prader Willi/Angelman region RNA 1		164	0.528	0.69		0.03	no reported evidence	1	3	0	2007	2013
Alzheimer's Disease	C0002395	C1orf52	148423	Q8N6N3	chromosome 1 open reading frame 52		15	0.735	0.345	0.051639	0.03	no reported evidence	1	3	0	2009	2012
Alzheimer's Disease	C0002395	MS4A6E	245802	Q96DS6	membrane spanning 4-domains A6E		1	1	0.069	0.032919	0.03	no reported evidence	0.666667	3	0	2016	2018
Alzheimer's Disease	C0002395	PWAR4	347745		Prader Willi/Angelman region RNA 4		60	0.607	0.655		0.03	no reported evidence	1	3	0	1998	2005
Alzheimer's Disease	C0002395	MIR107	406901		microRNA 107		74	0.586	0.621		0.03	no reported evidence	1	3	0	2008	2010
Alzheimer's Disease	C0002395	MIR29A	407021		microRNA 29a		131	0.523	0.69		0.03	no reported evidence	1	3	0	2010	2016
Alzheimer's Disease	C0002395	MIR342	442909		microRNA 342		44	0.636	0.483		0.03	no reported evidence	1	3	0	2014	2016
Alzheimer's Disease	C0002395	CXADRP1	653108		CXADR pseudogene 1		64	0.607	0.552		0.03	no reported evidence	1	3	0	2001	2008
Alzheimer's Disease	C0002395	HNRNPA1P10	664709		heterogeneous nuclear ribonucleoprotein A1 pseudogene 10		33	0.656	0.414		0.03	no reported evidence	1	3	0	2011	2015
Alzheimer's Disease	C0002395	C20orf181	100128998		chromosome 20 open reading frame 181		97	0.557	0.69		0.03	no reported evidence	0.666667	3	0	2011	2016
Alzheimer's Disease	C0002395	AD11	100188795		Alzheimer disease-11		10	0.773	0.414		0.03	no reported evidence	1	3	0	2002	2010
Alzheimer's Disease	C0002395	LINC02210-CRHR1	104909134	P34998	LINC02210-CRHR1 readthrough		76	0.598	0.586		0.03	no reported evidence	1	3	1	2008	2016
Alzheimer's Disease	C0002395	NAT2	10	P11245	N-acetyltransferase 2	transferase	228	0.466	0.828	4.1239e-06	0.02	no reported evidence	1	2	0	2001	2005
Alzheimer's Disease	C0002395	ABO	28	P16442	ABO, alpha 1-3-N-acetylgalactosaminyltransferase and alpha 1-3-galactosyltransferase	transferase	193	0.491	0.828		0.02	no reported evidence	0.5	2	0	2016	2016
Alzheimer's Disease	C0002395	ACO1	48	P21399	aconitase 1	lyase	33	0.663	0.483	5.7515e-17	0.02	no reported evidence	1	2	0	2010	2014
Alzheimer's Disease	C0002395	ADRB1	153	P08588	adrenoceptor beta 1	receptor	77	0.586	0.586	3.4881e-06	0.02	no reported evidence	1	2	0	2004	2018
Alzheimer's Disease	C0002395	ADRB2	154	P07550	adrenoceptor beta 2	receptor	254	0.479	0.793	0.58042	0.02	no reported evidence	1	2	0	2008	2013
Alzheimer's Disease	C0002395	AGTR1	185	P30556	angiotensin II receptor type 1	receptor	273	0.454	0.759	0.0005718	0.02	no reported evidence	1	2	0	2015	2016
Alzheimer's Disease	C0002395	AKT1	207	P31749	AKT serine/threonine kinase 1	calcium-binding protein; kinase; transfer/carrier protein; transferase	760	0.355	0.862	0.97917	0.02	no reported evidence	1	2	1	2011	2016
Alzheimer's Disease	C0002395	ANXA5	308	P08758	annexin A5		175	0.49	0.69	3.9933e-13	0.02	no reported evidence	1	2	0	2011	2015
Alzheimer's Disease	C0002395	ANXA6	309	P08133	annexin A6		79	0.569	0.724	1.0657e-08	0.02	no reported evidence	1	2	0	2003	2009
Alzheimer's Disease	C0002395	APC	324	P25054	APC, WNT signaling pathway regulator		462	0.397	0.828	1	0.02	no reported evidence	1	2	0	2011	2018
Alzheimer's Disease	C0002395	APOC2	344	P02655	apolipoprotein C2		51	0.619	0.483	0.42531	0.02	no reported evidence	0.5	2	0	1994	2012
Alzheimer's Disease	C0002395	ARRB2	409	P32121	arrestin beta 2	enzyme modulator	62	0.604	0.621	0.43396	0.02	no reported evidence	1	2	0	2015	2018
Alzheimer's Disease	C0002395	BACH1	571	O14867	BTB domain and CNC homolog 1		31	0.667	0.621	0.52896	0.02	no reported evidence	1	2	0	2004	2015
Alzheimer's Disease	C0002395	BAG1	573	Q99933	BCL2 associated athanogene 1		77	0.573	0.621	5.294e-06	0.02	no reported evidence	0.5	2	0	2008	2012
Alzheimer's Disease	C0002395	CFB	629	P00751	complement factor B		71	0.588	0.724	2.5442e-16	0.02	no reported evidence	1	2	1	2012	2013
Alzheimer's Disease	C0002395	BMP4	652	P12644	bone morphogenetic protein 4	signaling molecule	224	0.477	0.724	0.95584	0.02	no reported evidence	1	2	0	2008	2013
Alzheimer's Disease	C0002395	SERPING1	710	P05155	serpin family G member 1	enzyme modulator	89	0.607	0.655	0.99318	0.02	no reported evidence	0	2	0	1999	1999
Alzheimer's Disease	C0002395	CALR	811	P27797	calreticulin	calcium-binding protein	196	0.492	0.793	0.89633	0.02	no reported evidence	1	2	0	2000	2015
Alzheimer's Disease	C0002395	CASP8	841	Q14790	caspase 8	enzyme modulator; hydrolase; protease	283	0.443	0.793	2.8213e-06	0.02	no reported evidence	1	2	0	2006	2017
Alzheimer's Disease	C0002395	CD14	929	P08571	CD14 molecule		328	0.429	0.828	6.0159e-05	0.02	no reported evidence	1	2	0	2003	2009
Alzheimer's Disease	C0002395	CD69	969	Q07108	CD69 molecule		83	0.562	0.759	0.033698	0.02	no reported evidence	1	2	0	2008	2014
Alzheimer's Disease	C0002395	CDH1	999	P12830	cadherin 1		322	0.432	0.759	0.11369	0.02	no reported evidence	1	2	0	2008	2016
Alzheimer's Disease	C0002395	CDKN1A	1026	P38936	cyclin dependent kinase inhibitor 1A		369	0.415	0.724	0.0020695	0.02	no reported evidence	1	2	0	2015	2016
Alzheimer's Disease	C0002395	CDKN1B	1027	P46527	cyclin dependent kinase inhibitor 1B		334	0.424	0.724	0.66239	0.02	no reported evidence	1	2	0	2003	2008
Alzheimer's Disease	C0002395	CDKN2A	1029	P42771;Q8N726	cyclin dependent kinase inhibitor 2A		891	0.321	0.828	0.38138	0.02	no reported evidence	1	2	0	1999	2005
Alzheimer's Disease	C0002395	CEBPB	1051	P17676	CCAAT enhancer binding protein beta	nucleic acid binding; transcription factor	125	0.538	0.69	0.3508	0.02	no reported evidence	1	2	0	2013	2014
Alzheimer's Disease	C0002395	CES1	1066	P23141	carboxylesterase 1	hydrolase; protease	48	0.63	0.655	2.2661e-13	0.02	no reported evidence	1	2	0	2010	2016
Alzheimer's Disease	C0002395	AKR1C4	1109	P17516	aldo-keto reductase family 1 member C4	oxidoreductase	37	0.659	0.586	1.8377e-17	0.02	no reported evidence	1	2	0	2006	2014
Alzheimer's Disease	C0002395	CHEK1	1111	O14757	checkpoint kinase 1	kinase; transferase	124	0.53	0.724	1.639e-07	0.02	no reported evidence	1	2	0	2010	2013
Alzheimer's Disease	C0002395	CHM	1121	P24386	CHM, Rab escort protein 1	enzyme modulator; transferase	43	0.663	0.379	0.99906	0.02	no reported evidence	0.5	2	0	2015	2015
Alzheimer's Disease	C0002395	CHRNA3	1136	P32297	cholinergic receptor nicotinic alpha 3 subunit	receptor; transporter	84	0.584	0.448	1.2038e-07	0.02	no reported evidence	1	2	0	2001	2002
Alzheimer's Disease	C0002395	CKB	1152	P12277	creatine kinase B	kinase; transferase	45	0.636	0.483	0.59348	0.02	no reported evidence	1	2	0	1997	2002
Alzheimer's Disease	C0002395	CNR1	1268	P21554	cannabinoid receptor 1	receptor	257	0.47	0.69	0.51751	0.02	no reported evidence	1	2	0	2014	2014
Alzheimer's Disease	C0002395	COL3A1	1281	P02461	collagen type III alpha 1 chain		222	0.51	0.759	1	0.02	no reported evidence	1	2	0	2004	2011
Alzheimer's Disease	C0002395	CRK	1398	P46108	CRK proto-oncogene, adaptor protein		188	0.486	0.862	0.95784	0.02	no reported evidence	1	2	0	2002	2006
Alzheimer's Disease	C0002395	CSF1	1435	P09603	colony stimulating factor 1		153	0.51	0.655	0.99155	0.02	no reported evidence	1	2	0	2007	2013
Alzheimer's Disease	C0002395	CSNK1D	1453	P48730	casein kinase 1 delta	kinase; transferase	26	0.696	0.276	0.99589	0.02	no reported evidence	1	2	0	2000	2004
Alzheimer's Disease	C0002395	CTGF	1490	P29279	connective tissue growth factor	signaling molecule	299	0.443	0.759	0.0027502	0.02	no reported evidence	1	2	0	2000	2005
Alzheimer's Disease	C0002395	CTNND2	1501	Q9UQB3	catenin delta 2	cytoskeletal protein	100	0.596	0.483	1	0.02	no reported evidence	1	2	0	2000	2013
Alzheimer's Disease	C0002395	CYP2C9	1559	P11712	cytochrome P450 family 2 subfamily C member 9		129	0.542	0.759	1.8015e-10	0.02	no reported evidence	1	2	0	2006	2010
Alzheimer's Disease	C0002395	GADD45A	1647	P24522	growth arrest and DNA damage inducible alpha		101	0.546	0.69	0.043372	0.02	no reported evidence	1	2	0	1999	2003
Alzheimer's Disease	C0002395	DDIT3	1649	P35638	DNA damage inducible transcript 3		172	0.489	0.724	0.62334	0.02	no reported evidence	1	2	0	2010	2014
Alzheimer's Disease	C0002395	NQO1	1728	P15559	NAD(P)H quinone dehydrogenase 1		230	0.467	0.724	1.024e-09	0.02	no reported evidence	1	2	0	2007	2011
Alzheimer's Disease	C0002395	DLD	1738	P09622	dihydrolipoamide dehydrogenase	oxidoreductase	116	0.572	0.621	0.0086009	0.02	no reported evidence	1	2	0	1997	2005
Alzheimer's Disease	C0002395	DPYSL3	1809	Q14195	dihydropyrimidinase like 3	hydrolase; protease	21	0.701	0.345	0.99892	0.02	no reported evidence	1	2	0	2007	2010
Alzheimer's Disease	C0002395	DRD1	1812	P21728	dopamine receptor D1		114	0.555	0.517	0.94149	0.02	no reported evidence	1	2	0	1998	2010
Alzheimer's Disease	C0002395	E2F1	1869	Q01094	E2F transcription factor 1	nucleic acid binding; transcription factor	179	0.491	0.69	0.98529	0.02	no reported evidence	1	2	0	2001	2002
Alzheimer's Disease	C0002395	EEF2	1938	P13639	eukaryotic translation elongation factor 2	enzyme modulator; hydrolase; nucleic acid binding	52	0.627	0.586	0.99995	0.02	no reported evidence	1	2	0	1992	2005
Alzheimer's Disease	C0002395	EGFR	1956	P00533	epidermal growth factor receptor		892	0.325	0.862	0.49889	0.02	no reported evidence	1	2	0	2013	2014
Alzheimer's Disease	C0002395	F13A1	2162	P00488	coagulation factor XIII A chain	transferase	63	0.602	0.586	2.4995e-07	0.02	no reported evidence	1	2	2	1998	2001
Alzheimer's Disease	C0002395	FAAH	2166	O00519	fatty acid amide hydrolase		121	0.555	0.517	4.9183e-11	0.02	no reported evidence	1	2	0	2003	2012
Alzheimer's Disease	C0002395	FKBP5	2289	Q13451	FK506 binding protein 5	calcium-binding protein; chaperone; isomerase	94	0.572	0.655	0.68166	0.02	no reported evidence	1	2	0	2008	2013
Alzheimer's Disease	C0002395	FLG	2312	P20930	filaggrin		107	0.55	0.655	0.00031234	0.02	no reported evidence	1	2	0	2013	2017
Alzheimer's Disease	C0002395	FLNA	2316	P21333	filamin A		509	0.456	0.793	1	0.02	no reported evidence	0.5	2	0	1986	2010
Alzheimer's Disease	C0002395	FN1	2335	P02751	fibronectin 1	signaling molecule	461	0.399	0.828	0.0012155	0.02	no reported evidence	1	2	0	1995	2010
Alzheimer's Disease	C0002395	FOS	2353	P01100	Fos proto-oncogene, AP-1 transcription factor subunit	transcription factor	350	0.436	0.862	0.23302	0.02	no reported evidence	0.5	2	0	2013	2013
Alzheimer's Disease	C0002395	FXN	2395	Q16595	frataxin	kinase; transferase; transporter	162	0.527	0.586	0.33258	0.02	no reported evidence	1	2	0	1998	2008
Alzheimer's Disease	C0002395	GAD1	2571	Q99259	glutamate decarboxylase 1	lyase	133	0.542	0.724	0.06635	0.02	no reported evidence	1	2	0	1998	2018
Alzheimer's Disease	C0002395	GBA	2629	P04062	glucosylceramidase beta		265	0.521	0.724	5.5929e-06	0.02	no reported evidence	1	2	0	2013	2016
Alzheimer's Disease	C0002395	GIP	2695	P09681	gastric inhibitory polypeptide		55	0.636	0.414	0.28106	0.02	no reported evidence	1	2	0	2013	2014
Alzheimer's Disease	C0002395	GJA1	2697	P17302	gap junction protein alpha 1	cell junction protein	496	0.431	0.793	0.1384	0.02	no reported evidence	0.5	2	0	2012	2014
Alzheimer's Disease	C0002395	GLB1	2720	P16278	galactosidase beta 1	hydrolase	341	0.457	0.828	7.639e-10	0.02	no reported evidence	1	2	0	2014	2015
Alzheimer's Disease	C0002395	GLO1	2739	Q04760	glyoxalase I		71	0.592	0.621	8.6034e-07	0.02	no reported evidence	1	2	1	1984	2004
Alzheimer's Disease	C0002395	GLP1R	2740	P43220	glucagon like peptide 1 receptor		73	0.598	0.586	0.28	0.02	no reported evidence	1	2	0	1999	2014
Alzheimer's Disease	C0002395	GPC1	2817	P35052	glypican 1		30	0.667	0.586	0.015841	0.02	no reported evidence	1	2	0	2004	2009
Alzheimer's Disease	C0002395	GRB2	2885	P62993	growth factor receptor bound protein 2		59	0.602	0.621	0.9418	0.02	no reported evidence	1	2	0	2003	2010
Alzheimer's Disease	C0002395	GRIN1	2902	Q05586	glutamate ionotropic receptor NMDA type subunit 1		73	0.63	0.448	0.98871	0.02	no reported evidence	1	2	0	2000	2004
Alzheimer's Disease	C0002395	GSTT1	2952	P30711	glutathione S-transferase theta 1		356	0.419	0.862	0.00012843	0.02	no reported evidence	0	2	0	2008	2016
Alzheimer's Disease	C0002395	HCLS1	3059	P14317	hematopoietic cell-specific Lyn substrate 1	cytoskeletal protein; transcription factor	50	0.614	0.517	1.2837e-06	0.02	no reported evidence	1	2	0	2009	2015
Alzheimer's Disease	C0002395	HDAC2	3066	Q92769	histone deacetylase 2	hydrolase; nucleic acid binding; oxidoreductase	119	0.534	0.759	0.99997	0.02	no reported evidence	1	2	0	2012	2014
Alzheimer's Disease	C0002395	HHEX	3087	Q03014	hematopoietically expressed homeobox		41	0.652	0.517	0.554	0.02	no reported evidence	1	2	0	2013	2016
Alzheimer's Disease	C0002395	HMOX2	3163	P30519	heme oxygenase 2	oxidoreductase	12	0.752	0.414	0.00029218	0.02	no reported evidence	0.5	2	0	2009	2012
Alzheimer's Disease	C0002395	HP	3240	P00738	haptoglobin	hydrolase; protease	228	0.461	0.793	7.4325e-05	0.02	no reported evidence	1	2	0	1984	2015
Alzheimer's Disease	C0002395	HPS1	3257	Q92902	HPS1, biogenesis of lysosomal organelles complex 3 subunit 1		65	0.63	0.586	1.3549e-07	0.02	no reported evidence	1	2	0	2006	2006
Alzheimer's Disease	C0002395	HSPA8	3312	P11142	heat shock protein family A (Hsp70) member 8		79	0.575	0.621	0.99852	0.02	no reported evidence	1	2	0	2011	2014
Alzheimer's Disease	C0002395	HTR1A	3350	P08908	5-hydroxytryptamine receptor 1A	receptor	170	0.529	0.621	0.22675	0.02	no reported evidence	1	2	0	2008	2014
Alzheimer's Disease	C0002395	HTR2C	3358	P28335	5-hydroxytryptamine receptor 2C	receptor	93	0.579	0.414	0.18821	0.02	no reported evidence	1	2	1	1998	2004
Alzheimer's Disease	C0002395	IL2RB	3560	P14784	interleukin 2 receptor subunit beta	receptor	114	0.545	0.724	0.21334	0.02	no reported evidence	1	2	0	2009	2015
Alzheimer's Disease	C0002395	IL6ST	3572	P40189	interleukin 6 signal transducer	defense/immunity protein; signaling molecule	140	0.522	0.759	0.99996	0.02	no reported evidence	1	2	0	2013	2013
Alzheimer's Disease	C0002395	IL9	3578	P15248	interleukin 9		122	0.53	0.69	9.6189e-07	0.02	no reported evidence	1	2	0	2011	2012
Alzheimer's Disease	C0002395	CXCR2	3579	P25025	C-X-C motif chemokine receptor 2		192	0.482	0.828	0.0073832	0.02	no reported evidence	1	2	0	2008	2011
Alzheimer's Disease	C0002395	IL9R	3581	Q01113	interleukin 9 receptor	receptor	23	0.72	0.448	4.7751e-23	0.02	no reported evidence	1	2	1	2011	2012
Alzheimer's Disease	C0002395	IL17A	3605	Q16552	interleukin 17A		468	0.391	0.862	0.044037	0.02	no reported evidence	1	2	0	2008	2013
Alzheimer's Disease	C0002395	ITPR3	3710	Q14573	inositol 1,4,5-trisphosphate receptor type 3	receptor; transporter	45	0.636	0.586	1.2176e-22	0.02	no reported evidence	0.5	2	0	2000	2005
Alzheimer's Disease	C0002395	JAK2	3717	O60674	Janus kinase 2		373	0.43	0.69	0.47291	0.02	no reported evidence	1	2	0	2009	2013
Alzheimer's Disease	C0002395	LAMP1	3916	P11279	lysosomal associated membrane protein 1	membrane traffic protein	39	0.639	0.552	0.88386	0.02	no reported evidence	1	2	1	2006	2016
Alzheimer's Disease	C0002395	STMN1	3925	P16949	stathmin 1		181	0.497	0.793	0.056798	0.02	no reported evidence	1	2	0	2001	2002
Alzheimer's Disease	C0002395	LIF	3976	P15018	LIF, interleukin 6 family cytokine	signaling molecule	138	0.528	0.655	0.50007	0.02	no reported evidence	1	2	0	2002	2010
Alzheimer's Disease	C0002395	LMNB1	4001	P20700	lamin B1		79	0.598	0.586	0.56734	0.02	no reported evidence	1	2	0	2012	2016
Alzheimer's Disease	C0002395	LNPEP	4012	Q9UIQ6	leucyl and cystinyl aminopeptidase	hydrolase; protease	71	0.582	0.724	0.99985	0.02	no reported evidence	1	2	0	2011	2013
Alzheimer's Disease	C0002395	LRP6	4040	O75581	LDL receptor related protein 6		83	0.588	0.724	0.98369	0.02	no reported evidence	1	2	0	2007	2013
Alzheimer's Disease	C0002395	MARK1	4139	Q9P0L2	microtubule affinity regulating kinase 1	kinase; transferase	19	0.735	0.345	0.64615	0.02	no reported evidence	1	2	0	2012	2016
Alzheimer's Disease	C0002395	CD46	4179	P15529	CD46 molecule		122	0.529	0.828	4.6186e-07	0.02	no reported evidence	1	2	0	1993	2016
Alzheimer's Disease	C0002395	MEF2C	4208	Q06413	myocyte enhancer factor 2C	transcription factor	128	0.57	0.483	0.015729	0.02	no reported evidence	1	2	0	2016	2018
Alzheimer's Disease	C0002395	MEOX2	4223	P50222	mesenchyme homeobox 2	nucleic acid binding; transcription factor	12	0.743	0.276	0.92704	0.02	no reported evidence	1	2	0	2005	2006
Alzheimer's Disease	C0002395	MIF	4282	P14174	macrophage migration inhibitory factor		256	0.457	0.862	0.011685	0.02	no reported evidence	0.5	2	0	2005	2010
Alzheimer's Disease	C0002395	MYC	4609	P01106	MYC proto-oncogene, bHLH transcription factor	nucleic acid binding; transcription factor	499	0.382	0.724	0.99804	0.02	no reported evidence	1	2	0	2014	2016
Alzheimer's Disease	C0002395	NUBP1	4682	P53384	nucleotide binding protein 1		6	0.857	0.172	9.427e-13	0.02	no reported evidence	1	2	0	2010	2012
Alzheimer's Disease	C0002395	NFATC4	4776	Q14934	nuclear factor of activated T cells 4	transcription factor	20	0.727	0.345	0.83367	0.02	no reported evidence	1	2	0	2009	2010
Alzheimer's Disease	C0002395	NM	4827		neutrophil migration		124	0.533	0.69		0.02	no reported evidence	1	2	0	2013	2013
Alzheimer's Disease	C0002395	NOTCH4	4855	Q99466	notch 4		85	0.564	0.655	1.7929e-22	0.02	no reported evidence	1	2	1	2004	2007
Alzheimer's Disease	C0002395	NPPA	4878	P01160	natriuretic peptide A		127	0.546	0.69	0.00063899	0.02	no reported evidence	1	2	0	1993	2016
Alzheimer's Disease	C0002395	SLC11A2	4891	P49281	solute carrier family 11 member 2	transporter	56	0.619	0.517	0.0056406	0.02	no reported evidence	1	2	0	2010	2015
Alzheimer's Disease	C0002395	ODC1	4953	P11926	ornithine decarboxylase 1	lyase	127	0.532	0.759	0.18534	0.02	no reported evidence	1	2	0	2011	2015
Alzheimer's Disease	C0002395	OPRD1	4985	P41143	opioid receptor delta 1	receptor	42	0.672	0.414	0.0028152	0.02	no reported evidence	1	2	2	2017	2018
Alzheimer's Disease	C0002395	P2RX7	5027	Q99572	purinergic receptor P2X 7	receptor; transporter	165	0.503	0.759	3.0454e-11	0.02	no reported evidence	0.5	2	0	2003	2015
Alzheimer's Disease	C0002395	P2RY2	5029	P41231	purinergic receptor P2Y2		61	0.609	0.586	0.089984	0.02	no reported evidence	1	2	0	2008	2014
Alzheimer's Disease	C0002395	P4HB	5034	P07237	prolyl 4-hydroxylase subunit beta		122	0.57	0.759	0.99683	0.02	no reported evidence	1	2	0	2010	2014
Alzheimer's Disease	C0002395	PRDX1	5052	Q06830	peroxiredoxin 1	oxidoreductase	75	0.577	0.69	6.9326e-10	0.02	no reported evidence	1	2	0	2001	2007
Alzheimer's Disease	C0002395	PAK1	5058	Q13153	p21 (RAC1) activated kinase 1		130	0.532	0.655	0.0014283	0.02	no reported evidence	1	2	0	2008	2008
Alzheimer's Disease	C0002395	PDE4A	5141	P27815	phosphodiesterase 4A		59	0.607	0.621	0.99231	0.02	no reported evidence	0.5	2	0	2013	2018
Alzheimer's Disease	C0002395	PDK1	5163	Q15118	pyruvate dehydrogenase kinase 1	kinase; transferase	71	0.582	0.655	1.2346e-05	0.02	no reported evidence	1	2	0	2013	2013
Alzheimer's Disease	C0002395	PLD2	5338	O14939	phospholipase D2		43	0.652	0.483	2.2893e-27	0.02	no reported evidence	1	2	0	2011	2012
Alzheimer's Disease	C0002395	SERPINF2	5345	P08697	serpin family F member 2	enzyme modulator	40	0.681	0.552	0.014787	0.02	no reported evidence	1	2	0	1991	2007
Alzheimer's Disease	C0002395	POLB	5423	P06746	DNA polymerase beta	nucleic acid binding	44	0.63	0.586	3.4637e-05	0.02	no reported evidence	1	2	0	2006	2015
Alzheimer's Disease	C0002395	POMC	5443	P01189	proopiomelanocortin		557	0.382	0.862	9.3851e-05	0.02	no reported evidence	1	2	0	2004	2008
Alzheimer's Disease	C0002395	PON3	5446	Q15166	paraoxonase 3		39	0.701	0.345	1.8386e-07	0.02	no reported evidence	1	2	0	2006	2012
Alzheimer's Disease	C0002395	POU2F1	5451	P14859	POU class 2 homeobox 1		63	0.596	0.655	0.90548	0.02	no reported evidence	1	2	0	2005	2008
Alzheimer's Disease	C0002395	PPID	5481	Q08752	peptidylprolyl isomerase D		26	0.69	0.414	1.9972e-09	0.02	no reported evidence	1	2	0	2008	2011
Alzheimer's Disease	C0002395	MAPK10	5602	P53779	mitogen-activated protein kinase 10	kinase; transferase	45	0.69	0.414	0.30265	0.02	no reported evidence	1	2	0	1995	2012
Alzheimer's Disease	C0002395	MAP2K2	5605	P36507	mitogen-activated protein kinase kinase 2		177	0.559	0.586	0.96941	0.02	no reported evidence	1	2	0	2002	2012
Alzheimer's Disease	C0002395	HTRA1	5654	Q92743	HtrA serine peptidase 1	chaperone; hydrolase; protease	106	0.572	0.621	0.00057173	0.02	no reported evidence	0.5	2	0	2005	2011
Alzheimer's Disease	C0002395	PTGER2	5732	P43116	prostaglandin E receptor 2	receptor	64	0.607	0.621	0.041771	0.02	no reported evidence	1	2	0	2006	2009
Alzheimer's Disease	C0002395	RAB3A	5864	P20336	RAB3A, member RAS oncogene family		17	0.735	0.241	0.95183	0.02	no reported evidence	0.5	2	0	1996	2001
Alzheimer's Disease	C0002395	RAB4A	5867	P20338	RAB4A, member RAS oncogene family		19	0.72	0.483	0.15624	0.02	no reported evidence	1	2	0	2000	2003
Alzheimer's Disease	C0002395	RENBP	5973	P51606	renin binding protein	isomerase	82	0.588	0.655	0.46158	0.02	no reported evidence	1	2	0	1997	2016
Alzheimer's Disease	C0002395	REST	5978	Q13127	RE1 silencing transcription factor	transcription factor	100	0.584	0.517	0.99393	0.02	no reported evidence	0.5	2	0	2013	2015
Alzheimer's Disease	C0002395	RPS6	6194	P62753	ribosomal protein S6		56	0.602	0.414	0.97801	0.02	no reported evidence	1	2	0	2003	2016
Alzheimer's Disease	C0002395	RXRA	6256	P19793	retinoid X receptor alpha	nucleic acid binding; receptor; transcription factor	79	0.584	0.621	0.99865	0.02	no reported evidence	1	2	3	2009	2016
Alzheimer's Disease	C0002395	RYR3	6263	Q15413	ryanodine receptor 3	receptor; transporter	23	0.701	0.241	0.77648	0.02	no reported evidence	1	2	0	2010	2012
Alzheimer's Disease	C0002395	SCD	6319	O00767	stearoyl-CoA desaturase		131	0.538	0.586	0.9581	0.02	no reported evidence	1	2	0	2004	2012
Alzheimer's Disease	C0002395	CCL3	6348	P10147	C-C motif chemokine ligand 3	signaling molecule	133	0.522	0.828	0.36096	0.02	no reported evidence	1	2	0	2007	2013
Alzheimer's Disease	C0002395	CCL11	6356	P51671	C-C motif chemokine ligand 11	signaling molecule	70	0.586	0.655	0.0098159	0.02	no reported evidence	1	2	0	2016	2016
Alzheimer's Disease	C0002395	CXCL12	6387	P48061	C-X-C motif chemokine ligand 12		350	0.421	0.724	0.12736	0.02	no reported evidence	1	2	0	2008	2012
Alzheimer's Disease	C0002395	SRSF2	6427	Q01130	serine and arginine rich splicing factor 2	nucleic acid binding	71	0.584	0.621	0.49996	0.02	no reported evidence	1	2	0	2004	2014
Alzheimer's Disease	C0002395	SHBG	6462	P04278	sex hormone binding globulin		150	0.512	0.621	1.0218e-06	0.02	no reported evidence	1	2	0	2004	2012
Alzheimer's Disease	C0002395	ST8SIA1	6489	Q92185	ST8 alpha-N-acetyl-neuraminide alpha-2,8-sialyltransferase 1		24	0.72	0.448	0.5096	0.02	no reported evidence	1	2	0	2009	2013
Alzheimer's Disease	C0002395	SLC2A1	6513	P11166	solute carrier family 2 member 1		358	0.441	0.69	0.99175	0.02	no reported evidence	1	2	0	2008	2011
Alzheimer's Disease	C0002395	SYN1	6853	P17600	synapsin I	cytoskeletal protein; membrane traffic protein	46	0.659	0.345	0.98889	0.02	no reported evidence	1	2	0	1996	2014
Alzheimer's Disease	C0002395	TGFB3	7043	P10600	transforming growth factor beta 3	signaling molecule	149	0.535	0.724	0.98761	0.02	no reported evidence	1	2	0	1995	1995
Alzheimer's Disease	C0002395	TGFBR2	7048	P37173	transforming growth factor beta receptor 2	kinase; receptor; transferase	361	0.437	0.793	0.14999	0.02	no reported evidence	1	2	0	2006	2011
Alzheimer's Disease	C0002395	TGM1	7051	P22735	transglutaminase 1	transferase	85	0.596	0.69	1.204e-12	0.02	no reported evidence	1	2	0	1999	2001
Alzheimer's Disease	C0002395	TIMP1	7076	P01033	TIMP metallopeptidase inhibitor 1	enzyme modulator	353	0.418	0.759	0.48258	0.02	no reported evidence	1	2	0	2003	2007
Alzheimer's Disease	C0002395	TIMP2	7077	P16035	TIMP metallopeptidase inhibitor 2	enzyme modulator	224	0.467	0.759	0.80818	0.02	no reported evidence	1	2	0	2003	2003
Alzheimer's Disease	C0002395	HSP90B2P	7190	Q58FF3	heat shock protein 90 beta family member 2, pseudogene		62	0.596	0.724		0.02	no reported evidence	1	2	0	2008	2011
Alzheimer's Disease	C0002395	TTPA	7274	P49638	alpha tocopherol transfer protein	transfer/carrier protein	112	0.642	0.379	0.0015223	0.02	no reported evidence	1	2	0	2010	2016
Alzheimer's Disease	C0002395	TXNRD1	7296	Q16881	thioredoxin reductase 1	oxidoreductase	135	0.528	0.655	6.0014e-06	0.02	no reported evidence	1	2	0	2004	2014
Alzheimer's Disease	C0002395	SUMO1	7341	P63165	small ubiquitin-like modifier 1		85	0.579	0.621	0.86399	0.02	no reported evidence	1	2	0	2013	2015
Alzheimer's Disease	C0002395	UGCG	7357	Q16739	UDP-glucose ceramide glucosyltransferase	transferase	41	0.645	0.517	0.94609	0.02	no reported evidence	1	2	0	2008	2015
Alzheimer's Disease	C0002395	USF1	7391	P22415	upstream transcription factor 1		47	0.639	0.517	0.019772	0.02	no reported evidence	0.5	2	0	2006	2013
Alzheimer's Disease	C0002395	VCP	7415	P55072	valosin containing protein		252	0.502	0.828	0.99999	0.02	no reported evidence	1	2	0	1999	2011
Alzheimer's Disease	C0002395	XK	7504	P51811	X-linked Kx blood group		55	0.639	0.517	0.95991	0.02	no reported evidence	1	2	0	1994	1995
Alzheimer's Disease	C0002395	SLC30A1	7779	Q9Y6M5	solute carrier family 30 member 1		46	0.645	0.483	0.98673	0.02	no reported evidence	1	2	0	2005	2009
Alzheimer's Disease	C0002395	SLC30A3	7781	Q99726	solute carrier family 30 member 3	transporter	26	0.762	0.207	0.44044	0.02	no reported evidence	1	2	0	2004	2010
Alzheimer's Disease	C0002395	CXCR4	7852	P61073	C-X-C motif chemokine receptor 4		474	0.391	0.897	0.013942	0.02	no reported evidence	1	2	0	2008	2012
Alzheimer's Disease	C0002395	CP20	7938		lymphocyte cytosol polypeptide, 20 kD		4	0.886	0.172		0.02	no reported evidence	1	2	0	1996	1998
Alzheimer's Disease	C0002395	AIMP2	7965	Q13155	aminoacyl tRNA synthetase complex interacting multifunctional protein 2		184	0.486	0.862	0.0072446	0.02	no reported evidence	1	2	0	2002	2006
Alzheimer's Disease	C0002395	FZD4	8322	Q9ULV1	frizzled class receptor 4	enzyme modulator; receptor; signaling molecule	81	0.598	0.552	0.99444	0.02	no reported evidence	1	2	0	2010	2012
Alzheimer's Disease	C0002395	OGT	8473	O15294	O-linked N-acetylglucosamine (GlcNAc) transferase		32	0.672	0.448	1	0.02	no reported evidence	1	2	0	2009	2011
Alzheimer's Disease	C0002395	MADD	8567	Q8WXG6	MAP kinase activating death domain		37	0.659	0.414	1.2008e-14	0.02	no reported evidence	1	2	0	2004	2016
Alzheimer's Disease	C0002395	KHSRP	8570	Q92945	KH-type splicing regulatory protein	enzyme modulator; hydrolase; nucleic acid binding; protease	60	0.602	0.552	1	0.02	no reported evidence	1	2	0	2009	2015
Alzheimer's Disease	C0002395	TP63	8626	Q9H3D4	tumor protein p63	transcription factor	475	0.419	0.759	0.99539	0.02	no reported evidence	1	2	0	2010	2012
Alzheimer's Disease	C0002395	HSD17B6	8630	O14756	hydroxysteroid 17-beta dehydrogenase 6	oxidoreductase	109	0.551	0.655	0.20937	0.02	no reported evidence	1	2	0	2004	2014
Alzheimer's Disease	C0002395	TRADD	8717	Q15628	TNFRSF1A associated via death domain		13	0.773	0.138	0.11665	0.02	no reported evidence	1	2	0	2004	2006
Alzheimer's Disease	C0002395	TNFSF10	8743	P50591	TNF superfamily member 10	signaling molecule	295	0.44	0.828	0.12914	0.02	no reported evidence	1	2	0	2004	2015
Alzheimer's Disease	C0002395	HAP1	9001	P54257	huntingtin associated protein 1	membrane traffic protein	29	0.667	0.552	2.1677e-26	0.02	no reported evidence	1	2	0	2012	2013
Alzheimer's Disease	C0002395	MSC	9242	O60682	musculin		123	0.526	0.655	0.022585	0.02	no reported evidence	1	2	0	2014	2016
Alzheimer's Disease	C0002395	COX5A	9377	P20674	cytochrome c oxidase subunit 5A	oxidoreductase	75	0.58	0.655	0.51265	0.02	no reported evidence	0.5	2	0	2006	2013
Alzheimer's Disease	C0002395	GRAP2	9402	O75791	GRB2 related adaptor protein 2		185	0.484	0.862	0.00066402	0.02	no reported evidence	1	2	0	2002	2006
Alzheimer's Disease	C0002395	MED23	9439	Q9ULK4	mediator complex subunit 23		36	0.69	0.379	1.4761e-07	0.02	no reported evidence	1	2	0	2016	2016
Alzheimer's Disease	C0002395	EIF2AK3	9451	Q9NZJ5	eukaryotic translation initiation factor 2 alpha kinase 3	kinase; transferase	160	0.559	0.655	0.0027904	0.02	no reported evidence	1	2	0	2013	2016
Alzheimer's Disease	C0002395	MAPK8IP1	9479	Q9UQF2	mitogen-activated protein kinase 8 interacting protein 1	enzyme modulator; signaling molecule	12	0.799	0.207	0.99962	0.02	no reported evidence	0.5	2	0	2004	2009
Alzheimer's Disease	C0002395	PTGES	9536	O14684	prostaglandin E synthase		101	0.562	0.69	0.65991	0.02	no reported evidence	1	2	0	2014	2015
Alzheimer's Disease	C0002395	APBA3	9546	O96018	amyloid beta precursor protein binding family A member 3	membrane traffic protein	3	0.928	0.069	1.65e-12	0.02	no reported evidence	1	2	0	2001	2009
Alzheimer's Disease	C0002395	VPS26A	9559	O75436	VPS26, retromer complex component A	membrane traffic protein	4	0.886	0.138	0.59997	0.02	no reported evidence	1	2	0	2006	2013
Alzheimer's Disease	C0002395	PRDX6	9588	P30041	peroxiredoxin 6	oxidoreductase	56	0.596	0.586	4.8138e-05	0.02	no reported evidence		2	0	2003	2008
Alzheimer's Disease	C0002395	KLK4	9622	Q9Y5K2	kallikrein related peptidase 4	hydrolase; protease	74	0.588	0.586	3.422e-05	0.02	no reported evidence	1	2	0	2001	2007
Alzheimer's Disease	C0002395	RIMS2	9699	Q9UQ26	regulating synaptic membrane exocytosis 2	enzyme modulator	181	0.489	0.759	1	0.02	no reported evidence	1	2	0	1998	2014
Alzheimer's Disease	C0002395	HDAC4	9759	P56524	histone deacetylase 4		133	0.558	0.655	1	0.02	no reported evidence	1	2	0	2013	2013
Alzheimer's Disease	C0002395	NR1H3	10062	Q13133	nuclear receptor subfamily 1 group H member 3	nucleic acid binding; receptor; transcription factor	48	0.621	0.517	0.90516	0.02	no reported evidence	1	2	1	2012	2014
Alzheimer's Disease	C0002395	LRPPRC	10128	P42704	leucine rich pentatricopeptide repeat containing		138	0.554	0.724	1.4484e-10	0.02	no reported evidence	1	2	0	2013	2013
Alzheimer's Disease	C0002395	OPTN	10133	Q96CV9	optineurin		93	0.572	0.586	1.0784e-17	0.02	no reported evidence	1	2	0	2011	2014
Alzheimer's Disease	C0002395	AKAP9	10142	Q99996	A-kinase anchoring protein 9		27	0.681	0.379	3.0686e-16	0.02	no reported evidence	1	2	2	2015	2016
Alzheimer's Disease	C0002395	FLOT1	10211	O75955	flotillin 1		20	0.727	0.414	1.5811e-08	0.02	no reported evidence	0	2	0	2003	2007
Alzheimer's Disease	C0002395	SPAG11B	10407	Q08648;Q6PDA7	sperm associated antigen 11B		34	0.659	0.621	0.029207	0.02	no reported evidence	1	2	0	2006	2009
Alzheimer's Disease	C0002395	OLFM1	10439	Q99784	olfactomedin 1	receptor; structural protein	13	0.785	0.276	0.99736	0.02	no reported evidence	1	2	0	1999	2004
Alzheimer's Disease	C0002395	GPNMB	10457	Q14956	glycoprotein nmb	cell adhesion molecule; signaling molecule	102	0.55	0.586	3.0945e-27	0.02	no reported evidence	1	2	0	1993	2009
Alzheimer's Disease	C0002395	AHSA1	10598	O95433	activator of HSP90 ATPase activity 1		174	0.491	0.862	0.99881	0.02	no reported evidence	1	2	0	2002	2006
Alzheimer's Disease	C0002395	NES	10763	P48681	nestin		158	0.51	0.655	0.00012366	0.02	no reported evidence	1	2	0	2008	2016
Alzheimer's Disease	C0002395	PLK2	10769	Q9NYY3	polo like kinase 2		54	0.621	0.586	0.9999	0.02	no reported evidence	1	2	2	2010	2016
Alzheimer's Disease	C0002395	PSIP1	11168	O75475	PC4 and SFRS1 interacting protein 1	signaling molecule; transcription factor	93	0.555	0.655	0.9994	0.02	no reported evidence	1	2	0	2009	2015
Alzheimer's Disease	C0002395	SHANK2	22941	Q9UPX8	SH3 and multiple ankyrin repeat domains 2		27	0.713	0.276	6.0519e-06	0.02	no reported evidence	1	2	0	2014	2014
Alzheimer's Disease	C0002395	SYNM	23336	O15061	synemin		30	0.681	0.379	4.8635e-23	0.02	no reported evidence	1	2	0	2000	2015
Alzheimer's Disease	C0002395	ADNP	23394	Q9H2P0	activity dependent neuroprotector homeobox		62	0.663	0.517	1	0.02	no reported evidence	1	2	0	2015	2016
Alzheimer's Disease	C0002395	SRRM2	23524	Q9UQ35	serine/arginine repetitive matrix 2		144	0.514	0.759	1	0.02	no reported evidence	1	2	0	2006	2011
Alzheimer's Disease	C0002395	LPAR3	23566	Q9UBY5	lysophosphatidic acid receptor 3	receptor	46	0.639	0.552	0.69491	0.02	no reported evidence	1	2	0	2010	2012
Alzheimer's Disease	C0002395	PPIL2	23759	Q13356	peptidylprolyl isomerase like 2	isomerase	1	1	0.069	0.00063198	0.02	no reported evidence	0.5	2	0	2008	2010
Alzheimer's Disease	C0002395	CIZ1	25792	Q9ULV3	CDKN1A interacting zinc finger protein 1		38	0.685	0.379	0.0492	0.02	no reported evidence	1	2	0	2009	2016
Alzheimer's Disease	C0002395	RNF19A	25897	Q9NV58	ring finger protein 19A, RBR E3 ubiquitin protein ligase	ligase	179	0.488	0.862	0.023982	0.02	no reported evidence	1	2	0	2002	2006
Alzheimer's Disease	C0002395	APPL1	26060	Q9UKG1	adaptor protein, phosphotyrosine interacting with PH domain and leucine zipper 1		32	0.656	0.448	0.80874	0.02	no reported evidence	1	2	0	1992	2017
Alzheimer's Disease	C0002395	POLDIP2	26073	Q9Y2S7	DNA polymerase delta interacting protein 2		178	0.489	0.862	0.40515	0.02	no reported evidence	1	2	0	2002	2006
Alzheimer's Disease	C0002395	GGA1	26088	Q9UJY5	golgi associated, gamma adaptin ear containing, ARF binding protein 1		3	0.886	0.172	0.99992	0.02	no reported evidence	0	2	0	2006	2012
Alzheimer's Disease	C0002395	SIGLEC7	27036	Q9Y286	sialic acid binding Ig like lectin 7	cell adhesion molecule; defense/immunity protein; receptor; signaling molecule; structural protein	56	0.602	0.552	8.0715e-08	0.02	no reported evidence	1	2	0	2009	2015
Alzheimer's Disease	C0002395	DISC1	27185	Q9NRI5	DISC1 scaffold protein		83	0.592	0.552	1.7228e-06	0.02	no reported evidence	1	2	0	2016	2016
Alzheimer's Disease	C0002395	RBMS3	27303	Q6XE24	RNA binding motif single stranded interacting protein 3		148	0.511	0.759	0.24262	0.02	no reported evidence	1	2	0	2006	2011
Alzheimer's Disease	C0002395	PCSK1N	27344	Q9UHG2	proprotein convertase subtilisin/kexin type 1 inhibitor	enzyme modulator	9	0.799	0.241	0.5241	0.02	no reported evidence	1	2	0	2004	2014
Alzheimer's Disease	C0002395	HTRA2	27429	O43464	HtrA serine peptidase 2	chaperone; hydrolase; protease	90	0.582	0.448	0.0037425	0.02	no reported evidence	1	2	2	2011	2016
Alzheimer's Disease	C0002395	DLL1	28514	O00548	delta like canonical Notch ligand 1		108	0.538	0.69	0.99999	0.02	no reported evidence	1	2	0	2006	2006
Alzheimer's Disease	C0002395	EEF2K	29904	O00418	eukaryotic elongation factor 2 kinase		16	0.727	0.207	8.4751e-20	0.02	no reported evidence	1	2	0	2005	2014
Alzheimer's Disease	C0002395	ERVW-1	30816	Q9UQF0	endogenous retrovirus group W member 1, envelope		171	0.502	0.724		0.02	no reported evidence	1	2	0	1999	2001
Alzheimer's Disease	C0002395	PLA2G3	50487	Q9NZ20	phospholipase A2 group III		9	0.799	0.172	2.2385e-11	0.02	no reported evidence	1	2	0	2011	2016
Alzheimer's Disease	C0002395	HSPA14	51182	Q0VDF9	heat shock protein family A (Hsp70) member 14		81	0.565	0.759	0.57597	0.02	no reported evidence	1	2	0	2003	2011
Alzheimer's Disease	C0002395	PRRX2	51450	Q99811	paired related homeobox 2		19	0.727	0.345	0.14292	0.02	no reported evidence	1	2	0	2003	2007
Alzheimer's Disease	C0002395	HSD17B7	51478	P56937	hydroxysteroid 17-beta dehydrogenase 7		63	0.596	0.379	6.3752e-06	0.02	no reported evidence	1	2	0	2004	2009
Alzheimer's Disease	C0002395	WWOX	51741	Q9NZC7	WW domain containing oxidoreductase	oxidoreductase	214	0.489	0.655	6.9607e-16	0.02	no reported evidence	1	2	0	2004	2005
Alzheimer's Disease	C0002395	DDIT4	54541	Q9NX09	DNA damage inducible transcript 4		38	0.648	0.517	0.00073382	0.02	no reported evidence	1	2	0	2004	2010
Alzheimer's Disease	C0002395	PNO1	56902	Q9NRX1	partner of NOB1 homolog		143	0.515	0.759	0.24173	0.02	no reported evidence	1	2	0	2006	2011
Alzheimer's Disease	C0002395	SLC17A7	57030	Q9P2U7	solute carrier family 17 member 7	transporter	49	0.645	0.207	0.9999	0.02	no reported evidence	1	2	0	2011	2014
Alzheimer's Disease	C0002395	MCOLN1	57192	Q9GZU1	mucolipin 1	transporter	69	0.659	0.414	0.00044781	0.02	no reported evidence	1	2	0	2016	2018
Alzheimer's Disease	C0002395	NDRG2	57447	Q9UN36	NDRG family member 2	hydrolase; protease	95	0.558	0.621	9.4533e-05	0.02	no reported evidence	1	2	0	2004	2018
Alzheimer's Disease	C0002395	LGR6	59352	Q9HBX8	leucine rich repeat containing G protein-coupled receptor 6		43	0.652	0.483	1.1115e-05	0.02	no reported evidence	1	2	0	2010	2012
Alzheimer's Disease	C0002395	ABCG4	64137	Q9H172	ATP binding cassette subfamily G member 4	transporter	8	0.834	0.207	1.6355e-06	0.02	no reported evidence	1	2	0	2008	2016
Alzheimer's Disease	C0002395	WNK1	65125	Q9H4A3	WNK lysine deficient protein kinase 1	kinase; transferase	253	0.472	0.793	1	0.02	no reported evidence	1	2	0	2013	2015
Alzheimer's Disease	C0002395	DHX40	79665	Q8IX18	DEAH-box helicase 40	nucleic acid binding	23	0.727	0.379	0.74591	0.02	no reported evidence	1	2	0	1988	2016
Alzheimer's Disease	C0002395	EHMT1	79813	Q9H9B1	euchromatic histone lysine methyltransferase 1		132	0.579	0.586	1	0.02	no reported evidence	1	2	0	1999	2014
Alzheimer's Disease	C0002395	COASY	80347	Q13057	Coenzyme A synthase	kinase; transferase	66	0.621	0.448	1.4305e-09	0.02	no reported evidence	1	2	0	2010	2012
Alzheimer's Disease	C0002395	COL18A1	80781	P39060	collagen type XVIII alpha 1 chain		188	0.489	0.759	1.5156e-09	0.02	no reported evidence		2	1	2002	2002
Alzheimer's Disease	C0002395	BHLHB9	80823	Q6PI77	basic helix-loop-helix family member b9		2	1	0.069	0.022527	0.02	no reported evidence	1	2	0	2005	2012
Alzheimer's Disease	C0002395	HM13	81502	Q8TCT9	histocompatibility minor 13	hydrolase; protease; signaling molecule	24	0.69	0.414	0.69072	0.02	no reported evidence	1	2	0	2013	2015
Alzheimer's Disease	C0002395	ARHGAP24	83478	Q8N264	Rho GTPase activating protein 24		188	0.481	0.724	6.14e-10	0.02	no reported evidence	0.5	2	1	2009	2013
Alzheimer's Disease	C0002395	PPP1R1B	84152	Q9UD71	protein phosphatase 1 regulatory inhibitor subunit 1B	enzyme modulator; signaling molecule	61	0.624	0.379	0.25069	0.02	no reported evidence	1	2	0	2016	2017
Alzheimer's Disease	C0002395	SYVN1	84447	Q86TM6	synoviolin 1		34	0.656	0.621	0.99959	0.02	no reported evidence	1	2	0	2012	2014
Alzheimer's Disease	C0002395	EBPL	84650	Q9BY08	EBP like	isomerase	14	0.735	0.276	0.002565	0.02	no reported evidence	1	2	0	2010	2012
Alzheimer's Disease	C0002395	UBASH3B	84959	Q8TF42	ubiquitin associated and SH3 domain containing B		53	0.611	0.69	4.8365e-05	0.02	no reported evidence	1	2	0	2003	2009
Alzheimer's Disease	C0002395	NAV3	89795	Q8IVL0	neuron navigator 3		26	0.69	0.483	1	0.02	no reported evidence	1	2	0	2010	2016
Alzheimer's Disease	C0002395	CHRFAM7A	89832	P36544;Q494W8	CHRNA7 (exons 5-10) and FAM7A (exons A-E) fusion	receptor; transporter	28	0.672	0.207	0.0012795	0.02	no reported evidence	1	2	0	2009	2015
Alzheimer's Disease	C0002395	IL33	90865	O95760	interleukin 33		164	0.503	0.793	7.7528e-10	0.02	no reported evidence	1	2	2	2010	2012
Alzheimer's Disease	C0002395	MTG1	92170	Q9BT17	mitochondrial ribosome associated GTPase 1		107	0.545	0.724	0.057923	0.02	no reported evidence	1	2	0	2005	2009
Alzheimer's Disease	C0002395	PRRT2	112476	Q7Z6L0	proline rich transmembrane protein 2		196	0.491	0.793	0.56604	0.02	no reported evidence	1	2	0	1996	2015
Alzheimer's Disease	C0002395	MRGPRX3	117195	Q96LB0	MAS related GPR family member X3		20	0.762	0.483		0.02	no reported evidence	1	2	0	2010	2012
Alzheimer's Disease	C0002395	MRGPRX4	117196	Q96LA9	MAS related GPR family member X4		20	0.762	0.483		0.02	no reported evidence	1	2	0	2010	2012
Alzheimer's Disease	C0002395	HSPB6	126393	O14558	heat shock protein family B (small) member 6		18	0.752	0.276	0.092015	0.02	no reported evidence	1	2	0	2012	2015
Alzheimer's Disease	C0002395	RBM45	129831	Q8IUH3	RNA binding motif protein 45		368	0.407	0.828	2.5077e-10	0.02	no reported evidence	1	2	0	2009	2011
Alzheimer's Disease	C0002395	GPR151	134391	Q8TDV0	G protein-coupled receptor 151		22	0.743	0.517	3.8315e-08	0.02	no reported evidence	1	2	0	2010	2012
Alzheimer's Disease	C0002395	SLC2A14	144195	Q8TDB8	solute carrier family 2 member 14		39	0.648	0.448	0.026692	0.02	no reported evidence	1	2	1	2011	2013
Alzheimer's Disease	C0002395	RBFOX3	146713	A6NFN3	RNA binding fox-1 homolog 3	nucleic acid binding	33	0.69	0.414	0.99779	0.02	no reported evidence	1	2	0	2010	2010
Alzheimer's Disease	C0002395	PDIK1L	149420	Q8N165	PDLIM1 interacting kinase 1 like	kinase; transferase	74	0.573	0.621	0.28832	0.02	no reported evidence	1	2	0	2000	2007
Alzheimer's Disease	C0002395	GPBAR1	151306	Q8TDU6	G protein-coupled bile acid receptor 1	receptor	59	0.624	0.586	1.0303e-08	0.02	no reported evidence	1	2	0	2010	2012
Alzheimer's Disease	C0002395	DPPA2	151871	Q7Z7J5	developmental pluripotency associated 2		7	0.834	0.172	2.6448e-09	0.02	no reported evidence	1	2	0	1998	2010
Alzheimer's Disease	C0002395	OXER1	165140	Q8TDS5	oxoeicosanoid receptor 1		21	0.762	0.483	8.5888e-08	0.02	no reported evidence	1	2	0	2010	2012
Alzheimer's Disease	C0002395	GPRC6A	222545	Q5T6X5	G protein-coupled receptor class C group 6 member A	receptor; transporter	25	0.727	0.483	5.1181e-17	0.02	no reported evidence	1	2	0	2010	2012
Alzheimer's Disease	C0002395	MRGPRX1	259249	Q96LB2	MAS related GPR family member X1		21	0.752	0.483		0.02	no reported evidence	1	2	0	2010	2012
Alzheimer's Disease	C0002395	MOGAT3	346606	Q86VF5	monoacylglycerol O-acyltransferase 3	transferase	3	0.886	0.172	9.3892e-13	0.02	no reported evidence	1	2	0	2007	2009
Alzheimer's Disease	C0002395	AGRN	375790	O00468	agrin	enzyme modulator; extracellular matrix protein; receptor	20	0.735	0.31	3.3507e-06	0.02	no reported evidence		2	0	2002	2009
Alzheimer's Disease	C0002395	ARMS2	387715	P0C7Q2	age-related maculopathy susceptibility 2		30	0.681	0.276	0.00042738	0.02	no reported evidence	1	2	1	2008	2012
Alzheimer's Disease	C0002395	MIR206	406989		microRNA 206		91	0.557	0.621		0.02	no reported evidence	1	2	0	2012	2017
Alzheimer's Disease	C0002395	MIR212	406994		microRNA 212		57	0.611	0.552		0.02	no reported evidence	1	2	0	2011	2014
Alzheimer's Disease	C0002395	MIR29B1	407024		microRNA 29b-1		92	0.558	0.69		0.02	no reported evidence	1	2	0	2013	2016
Alzheimer's Disease	C0002395	MIR29B2	407025		microRNA 29b-2		95	0.554	0.724		0.02	no reported evidence	1	2	0	2013	2016
Alzheimer's Disease	C0002395	MIR29C	407026		microRNA 29c		87	0.558	0.655		0.02	no reported evidence	1	2	0	2016	2018
Alzheimer's Disease	C0002395	EIF2AK4	440275	Q9P2K8	eukaryotic translation initiation factor 2 alpha kinase 4	kinase; transferase	37	0.696	0.414	1.4106e-15	0.02	no reported evidence	1	2	0	2013	2014
Alzheimer's Disease	C0002395	VN1R17P	441931	Q8TDU5	vomeronasal 1 receptor 17 pseudogene		22	0.743	0.517		0.02	no reported evidence	1	2	0	2010	2012
Alzheimer's Disease	C0002395	GPR166P	442206		G protein-coupled receptor 166 pseudogene		20	0.762	0.483		0.02	no reported evidence	1	2	0	2010	2012
Alzheimer's Disease	C0002395	MIR424	494336		microRNA 424		66	0.6	0.552		0.02	no reported evidence	1	2	0	2011	2014
Alzheimer's Disease	C0002395	LOC643387	643387		TAR DNA binding protein pseudogene		6	0.834	0.103		0.02	no reported evidence		2	0	2007	2007
Alzheimer's Disease	C0002395	SPAG11A	653423	Q08648;Q6PDA7	sperm associated antigen 11A		34	0.659	0.621	0.0045066	0.02	no reported evidence	1	2	0	2006	2009
Alzheimer's Disease	C0002395	ZGLP1	100125288	P0C6A0	zinc finger, GATA-like protein 1		33	0.663	0.483	0.40842	0.02	no reported evidence	1	2	0	1999	2014
Alzheimer's Disease	C0002395	CASP12	100506742	Q6UXS9	caspase 12 (gene/pseudogene)	enzyme modulator; hydrolase; protease	38	0.633	0.69	0.00038679	0.02	no reported evidence	1	2	0	2004	2010
Alzheimer's Disease	C0002395	CBSL	102724560	P0DN79;P35520	cystathionine-beta-synthase like	hydrolase; isomerase; lyase	70	0.592	0.552		0.02	no reported evidence	1	2	0	2005	2010
Alzheimer's Disease	C0002395	AAVS1	17		adeno-associated virus integration site 1		42	0.645	0.586		0.01	no reported evidence	1	1	0	2013	2013
Alzheimer's Disease	C0002395	ABL1	25	P00519	ABL proto-oncogene 1, non-receptor tyrosine kinase		233	0.475	0.69	0.99998	0.01	no reported evidence		1	0	2006	2006
Alzheimer's Disease	C0002395	ACADVL	37	P49748	acyl-CoA dehydrogenase very long chain	oxidoreductase; transferase	41	0.735	0.345	7.9939e-15	0.01	no reported evidence	1	1	0	2015	2015
Alzheimer's Disease	C0002395	ACO2	50	Q99798	aconitase 2	lyase	60	0.636	0.483	0.18091	0.01	no reported evidence	1	1	0	2013	2013
Alzheimer's Disease	C0002395	ADARB1	104	P78563	adenosine deaminase, RNA specific B1	defense/immunity protein; enzyme modulator; hydrolase; nucleic acid binding	39	0.656	0.586	0.98436	0.01	no reported evidence	1	1	0	2014	2014
Alzheimer's Disease	C0002395	ADCY2	108	Q08462	adenylate cyclase 2		14	0.762	0.207	0.99974	0.01	no reported evidence	1	1	0	2013	2013
Alzheimer's Disease	C0002395	ADCYAP1	116	P18509	adenylate cyclase activating polypeptide 1	signaling molecule	78	0.598	0.586	0.52237	0.01	no reported evidence	1	1	0	2015	2015
Alzheimer's Disease	C0002395	ADD3	120	Q9UEY8	adducin 3	cytoskeletal protein	38	0.659	0.483	0.99815	0.01	no reported evidence	1	1	0	2010	2010
Alzheimer's Disease	C0002395	ADM	133	P35318	adrenomedullin	signaling molecule	246	0.471	0.724	0.034615	0.01	no reported evidence	1	1	0	2016	2016
Alzheimer's Disease	C0002395	ADRA2A	150	P08913	adrenoceptor alpha 2A	receptor	54	0.633	0.414	0.0050741	0.01	no reported evidence	1	1	0	2015	2015
Alzheimer's Disease	C0002395	ACAN	176	P16112	aggrecan	extracellular matrix protein	129	0.562	0.724	1	0.01	no reported evidence	1	1	0	2010	2010
Alzheimer's Disease	C0002395	AHR	196	P35869	aryl hydrocarbon receptor	receptor; transcription factor	276	0.462	0.862	0.99998	0.01	no reported evidence	0	1	0	2004	2004
Alzheimer's Disease	C0002395	AHSG	197	P02765	alpha 2-HS glycoprotein	enzyme modulator	107	0.577	0.69	2.7212e-10	0.01	no reported evidence		1	0	2005	2005
Alzheimer's Disease	C0002395	ALOX12	239	P18054	arachidonate 12-lipoxygenase, 12S type	oxidoreductase	76	0.596	0.621	6.6067e-16	0.01	no reported evidence		1	0	2004	2004
Alzheimer's Disease	C0002395	AMD1	262	P17707	adenosylmethionine decarboxylase 1	lyase	32	0.663	0.414	0.98311	0.01	no reported evidence	1	1	0	2012	2012
Alzheimer's Disease	C0002395	AMD1P2	263		adenosylmethionine decarboxylase 1 pseudogene 2		21	0.713	0.379		0.01	no reported evidence	1	1	0	2012	2012
Alzheimer's Disease	C0002395	AMPH	273	P49418	amphiphysin		22	0.72	0.345	6.3624e-05	0.01	no reported evidence	1	1	0	2016	2016
Alzheimer's Disease	C0002395	ANG	283	P03950	angiogenin		118	0.547	0.69	0.29469	0.01	no reported evidence	1	1	0	2016	2016
Alzheimer's Disease	C0002395	ANGPT2	285	O15123	angiopoietin 2	signaling molecule	211	0.479	0.724	0.85572	0.01	no reported evidence	1	1	0	2007	2007
Alzheimer's Disease	C0002395	ANK3	288	Q12955	ankyrin 3		72	0.602	0.379	1	0.01	no reported evidence		1	0	2008	2008
Alzheimer's Disease	C0002395	SLC25A4	291	P12235	solute carrier family 25 member 4		68	0.627	0.552	0.49115	0.01	no reported evidence	1	1	0	2016	2016
Alzheimer's Disease	C0002395	AOC2	314	O75106	amine oxidase, copper containing 2		25	0.701	0.379	1.3007e-15	0.01	no reported evidence	1	1	0	2015	2015
Alzheimer's Disease	C0002395	APBA2	321	Q99767	amyloid beta precursor protein binding family A member 2	membrane traffic protein	25	0.707	0.379	0.78708	0.01	no reported evidence	1	1	0	1999	1999
Alzheimer's Disease	C0002395	APEH	327	P13798	acylaminoacyl-peptide hydrolase	hydrolase; protease	12	0.785	0.276	3.5292e-13	0.01	no reported evidence	1	1	0	2007	2007
Alzheimer's Disease	C0002395	BIRC3	330	Q13489	baculoviral IAP repeat containing 3	enzyme modulator	138	0.524	0.724	0.060335	0.01	no reported evidence	1	1	0	2007	2007
Alzheimer's Disease	C0002395	XIAP	331	P98170	X-linked inhibitor of apoptosis	enzyme modulator	184	0.499	0.759	0.93063	0.01	no reported evidence	1	1	0	2011	2011
Alzheimer's Disease	C0002395	BIRC5	332	O15392	baculoviral IAP repeat containing 5	enzyme modulator	191	0.479	0.655	0.056738	0.01	no reported evidence	1	1	0	2011	2011
Alzheimer's Disease	C0002395	APOA2	336	P02652	apolipoprotein A2	transfer/carrier protein; transporter	50	0.619	0.552	0.048586	0.01	no reported evidence	0	1	0	1999	1999
Alzheimer's Disease	C0002395	APOC3	345	P02656	apolipoprotein C3		107	0.552	0.586	0.0093665	0.01	no reported evidence	1	1	0	2016	2016
Alzheimer's Disease	C0002395	KLK3	354	P07288	kallikrein related peptidase 3	hydrolase; protease	153	0.519	0.793	4.7792e-06	0.01	no reported evidence	1	1	0	2003	2003
Alzheimer's Disease	C0002395	FASLG	356	P48023	Fas ligand	signaling molecule	253	0.462	0.862	0.18367	0.01	no reported evidence		1	0	2003	2003
Alzheimer's Disease	C0002395	ARG2	384	P78540	arginase 2	hydrolase	53	0.627	0.586	0.0001399	0.01	no reported evidence	1	1	1	2011	2011
Alzheimer's Disease	C0002395	RHOA	387	P61586	ras homolog family member A	enzyme modulator	96	0.565	0.586	0.8574	0.01	no reported evidence	1	1	0	2010	2010
Alzheimer's Disease	C0002395	SERPINC1	462	P01008	serpin family C member 1	enzyme modulator	101	0.554	0.621	0.99863	0.01	no reported evidence	1	1	0	1993	1993
Alzheimer's Disease	C0002395	ZFHX3	463	Q15911	zinc finger homeobox 3		51	0.656	0.517	1	0.01	no reported evidence	1	1	0	2016	2016
Alzheimer's Disease	C0002395	ATP12A	479	P54707	ATPase H+/K+ transporting non-gastric alpha2 subunit	hydrolase; transporter	70	0.582	0.621	7.0817e-14	0.01	no reported evidence	1	1	0	2013	2013
Alzheimer's Disease	C0002395	ATP4A	495	P20648	ATPase H+/K+ transporting subunit alpha	hydrolase; transporter	39	0.642	0.586	4.2998e-11	0.01	no reported evidence	1	1	0	2013	2013
Alzheimer's Disease	C0002395	ATP5MC1	516	P05496	ATP synthase membrane subunit c locus 1	transporter	5	0.834	0.172		0.01	no reported evidence	1	1	0	2016	2016
Alzheimer's Disease	C0002395	ATP5MC2	517	Q06055	ATP synthase membrane subunit c locus 2	transporter	4	0.886	0.172		0.01	no reported evidence	1	1	0	2016	2016
Alzheimer's Disease	C0002395	ATP5PF	522	P18859	ATP synthase peripheral stalk subunit F6		15	0.762	0.345		0.01	no reported evidence	1	1	0	2016	2016
Alzheimer's Disease	C0002395	AVP	551	P01185	arginine vasopressin	signaling molecule	238	0.486	0.759	0.075195	0.01	no reported evidence	1	1	0	2009	2009
Alzheimer's Disease	C0002395	AZU1	566	P20160	azurocidin 1	hydrolase; protease	14	0.785	0.379	4.2754e-05	0.01	no reported evidence	1	1	0	2016	2016
Alzheimer's Disease	C0002395	CCND1	595	P24385	cyclin D1	enzyme modulator	589	0.365	0.828	0.90065	0.01	no reported evidence	1	1	0	2015	2015
Alzheimer's Disease	C0002395	BCL2L2	599	Q92843	BCL2 like 2	signaling molecule	28	0.667	0.414	0.48555	0.01	no reported evidence		1	0	2004	2004
Alzheimer's Disease	C0002395	BCS1L	617	Q9Y276	BCS1 homolog, ubiquinol-cytochrome c reductase complex chaperone		139	0.573	0.586	9.9071e-14	0.01	no reported evidence	1	1	0	2013	2013
Alzheimer's Disease	C0002395	BCYRN1	618		brain cytoplasmic RNA 1		12	0.785	0.172		0.01	no reported evidence	1	1	0	2007	2007
Alzheimer's Disease	C0002395	BDKRB2	624	P30411	bradykinin receptor B2	receptor	79	0.619	0.621	0.13329	0.01	no reported evidence		1	0	2002	2002
Alzheimer's Disease	C0002395	BID	637	P55957	BH3 interacting domain death agonist		46	0.642	0.621	1.3009e-11	0.01	no reported evidence	0	1	0	2011	2011
Alzheimer's Disease	C0002395	BLM	641	P54132	Bloom syndrome RecQ like helicase		137	0.562	0.69	9.3105e-15	0.01	no reported evidence	1	1	0	2013	2013
Alzheimer's Disease	C0002395	BMP6	654	P22004	bone morphogenetic protein 6	signaling molecule	92	0.557	0.69	0.78104	0.01	no reported evidence	1	1	0	2010	2010
Alzheimer's Disease	C0002395	BRS3	680	P32247	bombesin receptor subtype 3		94	0.569	0.69	0.90963	0.01	no reported evidence	1	1	0	2011	2011
Alzheimer's Disease	C0002395	BST1	683	Q10588	bone marrow stromal cell antigen 1	hydrolase; lyase	13	0.785	0.345	3.6969e-10	0.01	no reported evidence	0	1	0	2014	2014
Alzheimer's Disease	C0002395	C3AR1	719	Q16581	complement C3a receptor 1	receptor	27	0.696	0.448	3.3378e-09	0.01	no reported evidence	1	1	0	2016	2016
Alzheimer's Disease	C0002395	C5	727	P01031	complement C5	defense/immunity protein; enzyme modulator; signaling molecule	55	0.611	0.655	6.1012e-24	0.01	no reported evidence	1	1	0	2011	2011
Alzheimer's Disease	C0002395	C9	735	P02748	complement C9		36	0.652	0.517	1.6008e-24	0.01	no reported evidence	1	1	0	2001	2001
Alzheimer's Disease	C0002395	C21orf2	755	O43822	chromosome 21 open reading frame 2		53	0.663	0.414	3.4572e-07	0.01	no reported evidence		1	0	2004	2004
Alzheimer's Disease	C0002395	CA2	760	P00918	carbonic anhydrase 2		137	0.557	0.69	1.4139e-06	0.01	no reported evidence	1	1	0	2013	2013
Alzheimer's Disease	C0002395	SLC25A20	788	O43772	solute carrier family 25 member 20		84	0.619	0.586	1.1438e-07	0.01	no reported evidence	1	1	0	2013	2013
Alzheimer's Disease	C0002395	CALB2	794	P22676	calbindin 2	calcium-binding protein	40	0.642	0.379	3.7814e-07	0.01	no reported evidence	1	1	0	2010	2010
Alzheimer's Disease	C0002395	CALCA	796	P01258;P06881	calcitonin related polypeptide alpha	signaling molecule	274	0.456	0.828	0.013536	0.01	no reported evidence	1	1	0	2018	2018
Alzheimer's Disease	C0002395	CALCR	799	P30988	calcitonin receptor		73	0.588	0.586	3.3373e-07	0.01	no reported evidence	1	1	0	2014	2014
Alzheimer's Disease	C0002395	CAMK4	814	Q16566	calcium/calmodulin dependent protein kinase IV	cytoskeletal protein; kinase; transferase	33	0.659	0.621	0.51018	0.01	no reported evidence	1	1	0	2009	2009
Alzheimer's Disease	C0002395	CAPG	822	P40121	capping actin protein, gelsolin like	cytoskeletal protein	52	0.616	0.655	7.8277e-13	0.01	no reported evidence	1	1	0	1993	1993
Alzheimer's Disease	C0002395	CAPN2	824	P17655	calpain 2	calcium-binding protein; hydrolase; protease	40	0.636	0.586	2.204e-20	0.01	no reported evidence	1	1	0	2001	2001
Alzheimer's Disease	C0002395	CASP4	837	P49662	caspase 4	enzyme modulator; hydrolase; protease	22	0.701	0.517	3.4308e-08	0.01	no reported evidence	1	1	0	2004	2004
Alzheimer's Disease	C0002395	CASP7	840	P55210	caspase 7	enzyme modulator; hydrolase; protease	52	0.611	0.586	4.8072e-05	0.01	no reported evidence	1	1	0	2016	2016
Alzheimer's Disease	C0002395	CASP9	842	P55211	caspase 9	enzyme modulator; hydrolase; protease	140	0.516	0.724	8.2278e-06	0.01	no reported evidence	1	1	0	2000	2000
Alzheimer's Disease	C0002395	CAT	847	P04040	catalase	oxidoreductase	446	0.397	0.828	1.8782e-10	0.01	no reported evidence	1	1	0	2012	2012
Alzheimer's Disease	C0002395	CCK	885	P06307	cholecystokinin		164	0.513	0.655	3.9318e-05	0.01	no reported evidence	0	1	0	2013	2013
Alzheimer's Disease	C0002395	CCNC	892	P24863	cyclin C	enzyme modulator; nucleic acid binding; transcription factor	19	0.707	0.345	0.99919	0.01	no reported evidence		1	0	2003	2003
Alzheimer's Disease	C0002395	CD5L	922	O43866	CD5 molecule like	hydrolase; oxidoreductase; protease; receptor	17	0.727	0.448	4.7029e-17	0.01	no reported evidence	1	1	0	2014	2014
Alzheimer's Disease	C0002395	CD8A	925	P01732	CD8a molecule		44	0.648	0.414	1.4599e-05	0.01	no reported evidence	1	1	0	2008	2008
Alzheimer's Disease	C0002395	MS4A1	931	P11836	membrane spanning 4-domains A1	receptor	219	0.472	0.759	3.5601e-05	0.01	no reported evidence	1	1	0	2016	2016
Alzheimer's Disease	C0002395	MS4A3	932	Q96HJ5	membrane spanning 4-domains A3	receptor	8	0.857	0.172	0.0010869	0.01	no reported evidence	1	1	0	2016	2016
Alzheimer's Disease	C0002395	CD80	941	P33681	CD80 molecule		146	0.509	0.724	0.010598	0.01	no reported evidence	1	1	0	2016	2016
Alzheimer's Disease	C0002395	CD86	942	P42081	CD86 molecule		125	0.524	0.724	0.95524	0.01	no reported evidence	1	1	0	2016	2016
Alzheimer's Disease	C0002395	CD34	947	P28906	CD34 molecule		360	0.414	0.793	5.416e-06	0.01	no reported evidence	1	1	0	2001	2001
Alzheimer's Disease	C0002395	CD38	952	P28907	CD38 molecule	hydrolase; lyase	202	0.481	0.828	2.9127e-06	0.01	no reported evidence	1	1	0	2010	2010
Alzheimer's Disease	C0002395	CD47	961	Q08722	CD47 molecule		112	0.538	0.655	0.91235	0.01	no reported evidence	1	1	0	2013	2013
Alzheimer's Disease	C0002395	CD53	963	P19397	CD53 molecule		56	0.607	0.552	0.0022422	0.01	no reported evidence	1	1	0	1993	1993
Alzheimer's Disease	C0002395	CD74	972	P04233	CD74 molecule	enzyme modulator	86	0.569	0.655	0.2581	0.01	no reported evidence	1	1	0	2016	2016
Alzheimer's Disease	C0002395	CDA	978	P32320	cytidine deaminase	hydrolase	58	0.611	0.655	0.0090425	0.01	no reported evidence	1	1	0	2013	2013
Alzheimer's Disease	C0002395	CDC25B	994	P30305	cell division cycle 25B	hydrolase; phosphatase	44	0.633	0.448	0.24738	0.01	no reported evidence	1	1	0	2001	2001
Alzheimer's Disease	C0002395	CDC42	998	P60953	cell division cycle 42	enzyme modulator	155	0.511	0.828	0.80671	0.01	no reported evidence	1	1	0	2010	2010
Alzheimer's Disease	C0002395	CDH2	1000	P19022	cadherin 2		71	0.59	0.586	0.99085	0.01	no reported evidence		1	0	2007	2007
Alzheimer's Disease	C0002395	CDK9	1025	P50750	cyclin dependent kinase 9	kinase; transferase	61	0.616	0.586	0.00010632	0.01	no reported evidence	1	1	0	2010	2010
Alzheimer's Disease	C0002395	CEACAM5	1048	P06731	carcinoembryonic antigen related cell adhesion molecule 5		173	0.502	0.724	1.4495e-09	0.01	no reported evidence	1	1	0	2009	2009
Alzheimer's Disease	C0002395	CECR	1055		cat eye syndrome chromosome region		17	0.773	0.345		0.01	no reported evidence	1	1	0	2016	2016
Alzheimer's Disease	C0002395	CFL2	1073	Q9Y281	cofilin 2	cytoskeletal protein	29	0.735	0.31	0.00030827	0.01	no reported evidence	0	1	0	2016	2016
Alzheimer's Disease	C0002395	CFTR	1080	P13569	cystic fibrosis transmembrane conductance regulator	transporter	307	0.453	0.793	1.1203e-57	0.01	no reported evidence	1	1	0	2004	2004
Alzheimer's Disease	C0002395	CHGA	1113	P10645	chromogranin A		115	0.54	0.621	0.032323	0.01	no reported evidence		1	0	2003	2003
Alzheimer's Disease	C0002395	CHGB	1114	P05060	chromogranin B		29	0.69	0.31	2.0599e-07	0.01	no reported evidence		1	0	2003	2003
Alzheimer's Disease	C0002395	CHRM1	1128	P11229	cholinergic receptor muscarinic 1	receptor	51	0.639	0.448	0.99114	0.01	no reported evidence	1	1	1	2005	2005
Alzheimer's Disease	C0002395	CISH	1154	Q9NSE2	cytokine inducible SH2 containing protein	enzyme modulator	109	0.541	0.724	0.0030568	0.01	no reported evidence	1	1	0	2016	2016
Alzheimer's Disease	C0002395	CLCN3	1182	P51790	chloride voltage-gated channel 3	transporter	35	0.667	0.483	0.99976	0.01	no reported evidence	1	1	0	2012	2012
Alzheimer's Disease	C0002395	CLK1	1195	P49759	CDC like kinase 1		4	0.886	0.172	6.041e-07	0.01	no reported evidence	1	1	0	2014	2014
Alzheimer's Disease	C0002395	CLK2	1196	P49760	CDC like kinase 2		11	0.799	0.276	0.99996	0.01	no reported evidence	1	1	0	2006	2006
Alzheimer's Disease	C0002395	CCR6	1235	P51684	C-C motif chemokine receptor 6		148	0.522	0.724	0.0062043	0.01	no reported evidence	1	1	0	2011	2011
Alzheimer's Disease	C0002395	CMKLR1	1240	Q99788	chemerin chemokine-like receptor 1	receptor	22	0.696	0.483	0.0096761	0.01	no reported evidence	1	1	0	2016	2016
Alzheimer's Disease	C0002395	ABCC2	1244	Q92887	ATP binding cassette subfamily C member 2	transporter	185	0.495	0.69	7.4967e-47	0.01	no reported evidence	1	1	1	2013	2013
Alzheimer's Disease	C0002395	CNP	1267	P09543	2',3'-cyclic nucleotide 3' phosphodiesterase	hydrolase	36	0.652	0.483	0.97395	0.01	no reported evidence	1	1	0	2013	2013
Alzheimer's Disease	C0002395	COL11A2	1302	P13942	collagen type XI alpha 2 chain		281	0.478	0.69	0.41511	0.01	no reported evidence	1	1	0	2006	2006
Alzheimer's Disease	C0002395	SLC31A1	1317	O15431	solute carrier family 31 member 1		37	0.681	0.379	0.070874	0.01	no reported evidence	1	1	0	2014	2014
Alzheimer's Disease	C0002395	COX10	1352	Q12887	COX10, heme A:farnesyltransferase cytochrome c oxidase assembly factor	transferase	82	0.624	0.552	0.063178	0.01	no reported evidence	1	1	0	2010	2010
Alzheimer's Disease	C0002395	COX15	1355	Q7KZN9	COX15, cytochrome c oxidase assembly homolog		63	0.63	0.448	2.4962e-13	0.01	no reported evidence	1	1	0	2010	2010
Alzheimer's Disease	C0002395	CPB1	1360	P15086	carboxypeptidase B1	hydrolase; protease	17	0.727	0.345	2.4435e-22	0.01	no reported evidence	1	1	0	2000	2000
Alzheimer's Disease	C0002395	CPE	1363	P16870	carboxypeptidase E	hydrolase; protease	56	0.633	0.448	0.99106	0.01	no reported evidence	1	1	0	2013	2013
Alzheimer's Disease	C0002395	CPN1	1369	P15169	carboxypeptidase N subunit 1	hydrolase; protease	17	0.799	0.276	4.0633e-08	0.01	no reported evidence	1	1	0	2003	2003
Alzheimer's Disease	C0002395	ATF2	1386	P15336	activating transcription factor 2	transcription factor	77	0.594	0.724	0.99215	0.01	no reported evidence		1	0	2005	2005
Alzheimer's Disease	C0002395	CSF1R	1436	P07333	colony stimulating factor 1 receptor		170	0.508	0.655	0.11052	0.01	no reported evidence	1	1	0	2004	2004
Alzheimer's Disease	C0002395	CSF3	1440	P09919	colony stimulating factor 3		393	0.421	0.828	0.32663	0.01	no reported evidence	1	1	0	2011	2011
Alzheimer's Disease	C0002395	CSNK2A1	1457	P68400	casein kinase 2 alpha 1		83	0.619	0.655	0.98402	0.01	no reported evidence	1	1	0	2014	2014
Alzheimer's Disease	C0002395	VCAN	1462	P13611	versican	extracellular matrix protein	142	0.523	0.759	1	0.01	no reported evidence	1	1	0	1995	1995
Alzheimer's Disease	C0002395	CST5	1473	P28325	cystatin D		19	0.713	0.379	8.4786e-06	0.01	no reported evidence	1	1	0	2001	2001
Alzheimer's Disease	C0002395	CST6	1474	Q15828	cystatin E/M		62	0.6	0.621	0.38295	0.01	no reported evidence	1	1	0	2001	2001
Alzheimer's Disease	C0002395	CTF1	1489	Q16619	cardiotrophin 1		40	0.667	0.345	0.035655	0.01	no reported evidence	1	1	0	2014	2014
Alzheimer's Disease	C0002395	CTSK	1513	P43235	cathepsin K	enzyme modulator; hydrolase; protease	173	0.534	0.724	2.857e-05	0.01	no reported evidence	1	1	0	2013	2013
Alzheimer's Disease	C0002395	CTSS	1520	P25774	cathepsin S	enzyme modulator; hydrolase; protease	49	0.642	0.586	0.35931	0.01	no reported evidence	1	1	0	1995	1995
Alzheimer's Disease	C0002395	CTSZ	1522	Q9UBR2	cathepsin Z	enzyme modulator; hydrolase; protease	30	0.676	0.345	2.4575e-16	0.01	no reported evidence	1	1	0	2013	2013
Alzheimer's Disease	C0002395	CYBB	1536	P04839	cytochrome b-245 beta chain	oxidoreductase	187	0.503	0.793	0.99895	0.01	no reported evidence		1	0	2006	2006
Alzheimer's Disease	C0002395	CYP1A2	1544	P05177	cytochrome P450 family 1 subfamily A member 2	oxidoreductase	155	0.509	0.828	2.2462e-10	0.01	no reported evidence	1	1	0	2006	2006
Alzheimer's Disease	C0002395	CYP2C19	1557	P33261	cytochrome P450 family 2 subfamily C member 19		176	0.501	0.793	4.1125e-20	0.01	no reported evidence	1	1	0	2010	2010
Alzheimer's Disease	C0002395	CYP11B1	1584	P15538	cytochrome P450 family 11 subfamily B member 1		99	0.588	0.552	7.597e-07	0.01	no reported evidence	1	1	0	2008	2008
Alzheimer's Disease	C0002395	CYP11B2	1585	P19099	cytochrome P450 family 11 subfamily B member 2		103	0.572	0.483	9.5436e-19	0.01	no reported evidence	1	1	0	2008	2008
Alzheimer's Disease	C0002395	CYP17A1	1586	P05093	cytochrome P450 family 17 subfamily A member 1		232	0.486	0.655	0.00021156	0.01	no reported evidence	1	1	0	2012	2012
Alzheimer's Disease	C0002395	CYP27A1	1593	Q02318	cytochrome P450 family 27 subfamily A member 1	oxidoreductase	122	0.582	0.655	2.4262e-19	0.01	no reported evidence	1	1	0	2004	2004
Alzheimer's Disease	C0002395	DAXX	1616	Q9UER7	death domain associated protein		62	0.602	0.552	0.093333	0.01	no reported evidence	1	1	0	2015	2015
Alzheimer's Disease	C0002395	DCN	1634	P07585	decorin		164	0.505	0.69	0.23191	0.01	no reported evidence	1	1	0	1995	1995
Alzheimer's Disease	C0002395	AKR1C2	1646	P52895	aldo-keto reductase family 1 member C2	oxidoreductase	51	0.624	0.483	7.8093e-11	0.01	no reported evidence	1	1	0	2012	2012
Alzheimer's Disease	C0002395	SEPT1	1731	Q8WYJ6	septin 1	cytoskeletal protein; enzyme modulator	7	0.857	0.172	1.4725e-08	0.01	no reported evidence	1	1	0	1998	1998
Alzheimer's Disease	C0002395	DIO1	1733	P49895	iodothyronine deiodinase 1		24	0.696	0.448	0.49994	0.01	no reported evidence	0	1	1	2007	2007
Alzheimer's Disease	C0002395	DIO2	1734	Q92813	iodothyronine deiodinase 2		41	0.642	0.448	0.86835	0.01	no reported evidence	0	1	1	2007	2007
Alzheimer's Disease	C0002395	DLG1	1739	Q12959	discs large MAGUK scaffold protein 1	transmembrane receptor regulatory/adaptor protein	22	0.696	0.552	0.99089	0.01	no reported evidence	1	1	0	2000	2000
Alzheimer's Disease	C0002395	DLG3	1741	Q92796	discs large MAGUK scaffold protein 3	transmembrane receptor regulatory/adaptor protein	82	0.575	0.414	0.99999	0.01	no reported evidence	1	1	0	2011	2011
Alzheimer's Disease	C0002395	DMD	1756	P11532	dystrophin		299	0.477	0.724	1	0.01	no reported evidence	1	1	0	2009	2009
Alzheimer's Disease	C0002395	DMRT1	1761	Q9Y5R6	doublesex and mab-3 related transcription factor 1		63	0.592	0.414	0.76728	0.01	no reported evidence	1	1	0	2015	2015
Alzheimer's Disease	C0002395	DNMT1	1786	P26358	DNA methyltransferase 1		299	0.438	0.759	1	0.01	no reported evidence	1	1	0	2014	2014
Alzheimer's Disease	C0002395	DOCK2	1794	Q92608	dedicator of cytokinesis 2		11	0.799	0.138	0.99996	0.01	no reported evidence	1	1	0	2009	2009
Alzheimer's Disease	C0002395	DPP4	1803	P27487	dipeptidyl peptidase 4	enzyme modulator; hydrolase; protease	169	0.5	0.69	8.483e-09	0.01	no reported evidence	1	1	0	2016	2016
Alzheimer's Disease	C0002395	DRD2	1813	P14416	dopamine receptor D2	receptor	325	0.454	0.724	0.78648	0.01	no reported evidence	1	1	0	2014	2014
Alzheimer's Disease	C0002395	DRD3	1814	P35462	dopamine receptor D3	receptor	153	0.527	0.552	0.002019	0.01	no reported evidence	1	1	0	1998	1998
Alzheimer's Disease	C0002395	ATN1	1822	P54259	atrophin 1		286	0.442	0.828	0.9999	0.01	no reported evidence	1	1	0	2016	2016
Alzheimer's Disease	C0002395	DSG1	1828	Q02413	desmoglein 1	cell adhesion molecule; cell junction protein	57	0.639	0.414	0.89437	0.01	no reported evidence	1	1	0	2005	2005
Alzheimer's Disease	C0002395	DSG2	1829	Q14126	desmoglein 2	cell adhesion molecule; cell junction protein	46	0.645	0.448	3.769e-10	0.01	no reported evidence	1	1	0	2018	2018
Alzheimer's Disease	C0002395	DUSP6	1848	Q16828	dual specificity phosphatase 6		116	0.548	0.724	0.97942	0.01	no reported evidence	1	1	0	2014	2014
Alzheimer's Disease	C0002395	DVL1	1855	O14640	dishevelled segment polarity protein 1	enzyme modulator; signaling molecule	151	0.582	0.655	1.8233e-05	0.01	no reported evidence	0	1	0	2002	2002
Alzheimer's Disease	C0002395	EDN1	1906	P05305	endothelin 1	signaling molecule	419	0.417	0.828	0.45733	0.01	no reported evidence	1	1	0	2012	2012
Alzheimer's Disease	C0002395	EGF	1950	P01133	epidermal growth factor		494	0.386	0.897	1.0171e-16	0.01	no reported evidence	1	1	0	2016	2016
Alzheimer's Disease	C0002395	EGR2	1959	P11161	early growth response 2	nucleic acid binding; transcription factor	101	0.579	0.621	0.55219	0.01	no reported evidence	1	1	0	1997	1997
Alzheimer's Disease	C0002395	EIF2S3	1968	P41091	eukaryotic translation initiation factor 2 subunit gamma	enzyme modulator; hydrolase; nucleic acid binding	104	0.627	0.655	0.96753	0.01	no reported evidence	1	1	0	2008	2008
Alzheimer's Disease	C0002395	EIF4A1	1973	P60842	eukaryotic translation initiation factor 4A1		20	0.735	0.414	0.99986	0.01	no reported evidence	1	1	0	2011	2011
Alzheimer's Disease	C0002395	EIF4A2	1974	Q14240	eukaryotic translation initiation factor 4A2		36	0.659	0.517	0.99815	0.01	no reported evidence	1	1	0	2011	2011
Alzheimer's Disease	C0002395	EIF4EBP1	1978	Q13541	eukaryotic translation initiation factor 4E binding protein 1	nucleic acid binding	119	0.529	0.793	0.21356	0.01	no reported evidence		1	0	2005	2005
Alzheimer's Disease	C0002395	EIF4G2	1982	P78344	eukaryotic translation initiation factor 4 gamma 2	nucleic acid binding	29	0.676	0.586	1	0.01	no reported evidence	1	1	0	1999	1999
Alzheimer's Disease	C0002395	ELAVL4	1996	P26378	ELAV like RNA binding protein 4		20	0.72	0.207	0.91843	0.01	no reported evidence	1	1	0	2015	2015
Alzheimer's Disease	C0002395	EMP1	2012	P54849	epithelial membrane protein 1	cytoskeletal protein	45	0.633	0.414	0.49276	0.01	no reported evidence	1	1	0	2014	2014
Alzheimer's Disease	C0002395	CTTN	2017	Q14247	cortactin	cytoskeletal protein; transcription factor	67	0.6	0.586	0.057609	0.01	no reported evidence	1	1	0	2014	2014
Alzheimer's Disease	C0002395	ENPEP	2028	Q07075	glutamyl aminopeptidase	hydrolase; protease	41	0.648	0.552	1.9884e-28	0.01	no reported evidence	1	1	0	2005	2005
Alzheimer's Disease	C0002395	EP300	2033	Q09472	E1A binding protein p300	nucleic acid binding; transcription factor; transferase	322	0.489	0.828	1	0.01	no reported evidence	1	1	0	2015	2015
Alzheimer's Disease	C0002395	EPHA4	2043	P54764	EPH receptor A4		68	0.609	0.586	1	0.01	no reported evidence	1	1	0	2018	2018
Alzheimer's Disease	C0002395	EPHB1	2047	P54762	EPH receptor B1		64	0.6	0.724	0.9995	0.01	no reported evidence	0	1	0	1996	1996
Alzheimer's Disease	C0002395	EPO	2056	P01588	erythropoietin		360	0.425	0.759	0.012147	0.01	no reported evidence	1	1	0	2012	2012
Alzheimer's Disease	C0002395	EPOR	2057	P19235	erythropoietin receptor	receptor	115	0.555	0.552	0.0071248	0.01	no reported evidence		1	0	2007	2007
Alzheimer's Disease	C0002395	ERBB2	2064	P04626	erb-b2 receptor tyrosine kinase 2		650	0.352	0.862	0.0018012	0.01	no reported evidence	1	1	0	2018	2018
Alzheimer's Disease	C0002395	ERG	2078	P11308	ERG, ETS transcription factor	nucleic acid binding; signaling molecule; transcription factor	147	0.511	0.69	0.96989	0.01	no reported evidence		1	0	2004	2004
Alzheimer's Disease	C0002395	EZH2	2146	Q15910	enhancer of zeste 2 polycomb repressive complex 2 subunit		425	0.421	0.759	1	0.01	no reported evidence	1	1	0	2010	2010
Alzheimer's Disease	C0002395	F2RL1	2150	P55085	F2R like trypsin receptor 1		165	0.514	0.724	0.00079765	0.01	no reported evidence	1	1	0	2007	2007
Alzheimer's Disease	C0002395	F7	2155	P08709	coagulation factor VII	hydrolase; protease	137	0.547	0.69	1.5257e-05	0.01	no reported evidence	0	1	0	2016	2016
Alzheimer's Disease	C0002395	F11	2160	P03951	coagulation factor XI	hydrolase; protease	45	0.656	0.414	5.0894e-26	0.01	no reported evidence	1	1	0	2010	2010
Alzheimer's Disease	C0002395	F13B	2165	P05160	coagulation factor XIII B chain		25	0.707	0.414	4.0483e-09	0.01	no reported evidence	1	1	0	2001	2001
Alzheimer's Disease	C0002395	FABP3	2170	P05413	fatty acid binding protein 3		43	0.659	0.483	0.4048	0.01	no reported evidence		1	0	2004	2004
Alzheimer's Disease	C0002395	BPTF	2186	Q12830	bromodomain PHD finger transcription factor		26	0.743	0.31	1	0.01	no reported evidence	1	1	0	2000	2000
Alzheimer's Disease	C0002395	FANCG	2189	O15287	FA complementation group G		60	0.648	0.483	2.1188e-13	0.01	no reported evidence	1	1	0	2015	2015
Alzheimer's Disease	C0002395	FASN	2194	P49327	fatty acid synthase	hydrolase; ligase; oxidoreductase; transferase	150	0.516	0.793	1	0.01	no reported evidence	1	1	0	2004	2004
Alzheimer's Disease	C0002395	FAT1	2195	Q14517	FAT atypical cadherin 1	hydrolase; protease	82	0.573	0.655	1.4756e-10	0.01	no reported evidence	1	1	0	2012	2012
Alzheimer's Disease	C0002395	MS4A2	2206	Q01362	membrane spanning 4-domains A2	receptor	14	0.752	0.31	8.2382e-09	0.01	no reported evidence	1	1	0	2016	2016
Alzheimer's Disease	C0002395	FCGR3A	2214	P08637	Fc fragment of IgG receptor IIIa	cell adhesion molecule	219	0.466	0.793	2.2592e-06	0.01	no reported evidence	1	1	0	2016	2016
Alzheimer's Disease	C0002395	FCGR3B	2215	O75015	Fc fragment of IgG receptor IIIb	cell adhesion molecule	173	0.49	0.759	2.9559e-07	0.01	no reported evidence	1	1	0	2016	2016
Alzheimer's Disease	C0002395	FES	2242	P07332	FES proto-oncogene, tyrosine kinase		37	0.69	0.414	3.6759e-15	0.01	no reported evidence	1	1	0	2012	2012
Alzheimer's Disease	C0002395	FGF14	2259	Q92915	fibroblast growth factor 14	signaling molecule	34	0.727	0.379	0.92224	0.01	no reported evidence	1	1	0	2017	2017
Alzheimer's Disease	C0002395	FGFR3	2261	P22607	fibroblast growth factor receptor 3		558	0.417	0.759	1.8338e-05	0.01	no reported evidence	1	1	0	2008	2008
Alzheimer's Disease	C0002395	FHL2	2274	Q14192	four and a half LIM domains 2	transcription factor	73	0.588	0.517	2.6297e-05	0.01	no reported evidence	1	1	0	2001	2001
Alzheimer's Disease	C0002395	FKBP1A	2280	P62942	FK506 binding protein 1A	calcium-binding protein; chaperone; isomerase	22	0.707	0.414	0.82026	0.01	no reported evidence	1	1	0	2011	2011
Alzheimer's Disease	C0002395	FOXM1	2305	Q08050	forkhead box M1		190	0.484	0.724	0.00076948	0.01	no reported evidence	1	1	0	2004	2004
Alzheimer's Disease	C0002395	FOXO1	2308	Q12778	forkhead box O1		190	0.49	0.724	0.99697	0.01	no reported evidence	1	1	0	2013	2013
Alzheimer's Disease	C0002395	FOXO3	2309	O43524	forkhead box O3		190	0.489	0.759	0.99735	0.01	no reported evidence	1	1	0	2014	2014
Alzheimer's Disease	C0002395	FLNB	2317	O75369	filamin B		274	0.501	0.862	4.8847e-10	0.01	no reported evidence	1	1	0	2007	2007
Alzheimer's Disease	C0002395	FLT4	2324	P35916	fms related tyrosine kinase 4		153	0.51	0.724	1	0.01	no reported evidence	1	1	1	2013	2013
Alzheimer's Disease	C0002395	FMR1	2332	Q06787	fragile X mental retardation 1	nucleic acid binding	288	0.492	0.69	0.69217	0.01	no reported evidence	1	1	0	2015	2015
Alzheimer's Disease	C0002395	FOLH1	2346	Q04609	folate hydrolase 1	hydrolase; protease	75	0.584	0.724	2.2741e-08	0.01	no reported evidence	1	1	0	2010	2010
Alzheimer's Disease	C0002395	FOSB	2354	P53539	FosB proto-oncogene, AP-1 transcription factor subunit	transcription factor	158	0.504	0.759	0.95196	0.01	no reported evidence	1	1	0	2013	2013
Alzheimer's Disease	C0002395	FRK	2444	P42685	fyn related Src family tyrosine kinase		20	0.735	0.276	1.6881e-12	0.01	no reported evidence		1	0	2004	2004
Alzheimer's Disease	C0002395	FSHR	2492	P23945	follicle stimulating hormone receptor	extracellular matrix protein; receptor	118	0.551	0.517	2.1636e-10	0.01	no reported evidence	1	1	0	2012	2012
Alzheimer's Disease	C0002395	GABBR1	2550	Q9UBS5	gamma-aminobutyric acid type B receptor subunit 1		48	0.633	0.552	0.99989	0.01	no reported evidence		1	0	2005	2005
Alzheimer's Disease	C0002395	GART	2618	P22102	phosphoribosylglycinamide formyltransferase, phosphoribosylglycinamide synthetase, phosphoribosylaminoimidazole synthetase	hydrolase; ligase; transferase	16	0.735	0.483	0.00029735	0.01	no reported evidence		1	0	2008	2008
Alzheimer's Disease	C0002395	GFER	2671	P55789	growth factor, augmenter of liver regeneration	oxidoreductase	58	0.619	0.655	0.00021338	0.01	no reported evidence	1	1	0	2012	2012
Alzheimer's Disease	C0002395	GFRA1	2674	P56159	GDNF family receptor alpha 1		45	0.633	0.448	0.13221	0.01	no reported evidence	1	1	0	2014	2014
Alzheimer's Disease	C0002395	GFRA3	2676	O60609	GDNF family receptor alpha 3		12	0.773	0.31	0.094582	0.01	no reported evidence	0	1	0	2014	2014
Alzheimer's Disease	C0002395	GGT1	2678	P19440	gamma-glutamyltransferase 1	hydrolase; protease; transferase	106	0.557	0.759	0.00037584	0.01	no reported evidence	1	1	0	2016	2016
Alzheimer's Disease	C0002395	GJA8	2703	P48165	gap junction protein alpha 8	cell junction protein	98	0.561	0.621	0.009986	0.01	no reported evidence	1	1	0	2016	2016
Alzheimer's Disease	C0002395	GLI1	2735	P08151	GLI family zinc finger 1		240	0.472	0.655	5.3888e-14	0.01	no reported evidence	1	1	0	2015	2015
Alzheimer's Disease	C0002395	GMFB	2764	P60983	glia maturation factor beta	enzyme modulator; signaling molecule	4	0.857	0.138	0.0044118	0.01	no reported evidence	1	1	0	2012	2012
Alzheimer's Disease	C0002395	GNAI1	2770	P63096	G protein subunit alpha i1	enzyme modulator	15	0.762	0.276	0.88269	0.01	no reported evidence	1	1	0	2013	2013
Alzheimer's Disease	C0002395	GNB3	2784	P16520	G protein subunit beta 3	enzyme modulator; hydrolase	139	0.533	0.724	2.9246e-11	0.01	no reported evidence	1	1	0	2004	2004
Alzheimer's Disease	C0002395	GOLGA2	2801	Q08379	golgin A2	membrane traffic protein	14	0.752	0.345	0.97532	0.01	no reported evidence	1	1	0	2009	2009
Alzheimer's Disease	C0002395	GPI	2821	P06744	glucose-6-phosphate isomerase	isomerase	131	0.527	0.69	2.4157e-06	0.01	no reported evidence	1	1	0	2011	2011
Alzheimer's Disease	C0002395	UTS2R	2837	Q9UKP6	urotensin 2 receptor	receptor	42	0.636	0.517	2.3008e-05	0.01	no reported evidence	1	1	1	2008	2008
Alzheimer's Disease	C0002395	GRK5	2869	P34947	G protein-coupled receptor kinase 5	kinase; transferase	46	0.642	0.621	0.73575	0.01	no reported evidence	0	1	0	2007	2007
Alzheimer's Disease	C0002395	GPT	2875	P24298	glutamic--pyruvic transaminase	transferase	155	0.51	0.828	7.1081e-19	0.01	no reported evidence	1	1	0	2008	2008
Alzheimer's Disease	C0002395	GRIA3	2892	P42263	glutamate ionotropic receptor AMPA type subunit 3		60	0.648	0.414	0.99979	0.01	no reported evidence		1	0	2004	2004
Alzheimer's Disease	C0002395	GRIK4	2900	Q16099	glutamate ionotropic receptor kainate type subunit 4		23	0.701	0.345	0.10027	0.01	no reported evidence	1	1	0	2007	2007
Alzheimer's Disease	C0002395	CXCL1	2919	P09341	C-X-C motif chemokine ligand 1	signaling molecule	155	0.503	0.793	0.13227	0.01	no reported evidence	1	1	0	2014	2014
Alzheimer's Disease	C0002395	GSM1	2933		geniospasm 1		11	0.785	0.276		0.01	no reported evidence	1	1	0	2010	2010
Alzheimer's Disease	C0002395	GYPA	2993	P02724	glycophorin A (MNS blood group)		78	0.58	0.759	0.0010373	0.01	no reported evidence	0	1	0	1986	1986
Alzheimer's Disease	C0002395	GYPB	2994	P06028	glycophorin B (MNS blood group)		27	0.676	0.655	7.9084e-05	0.01	no reported evidence	0	1	0	1986	1986
Alzheimer's Disease	C0002395	GYPE	2996	P15421	glycophorin E (MNS blood group)		26	0.681	0.621	0.0042653	0.01	no reported evidence	0	1	0	1986	1986
Alzheimer's Disease	C0002395	HAGH	3029	Q16775	hydroxyacylglutathione hydrolase		17	0.735	0.345	0.00072109	0.01	no reported evidence	1	1	0	2015	2015
Alzheimer's Disease	C0002395	HADH	3033	Q16836	hydroxyacyl-CoA dehydrogenase		75	0.652	0.414	7.9633e-05	0.01	no reported evidence	1	1	0	1998	1998
Alzheimer's Disease	C0002395	HARS	3035	P12081	histidyl-tRNA synthetase	ligase; nucleic acid binding	72	0.609	0.655	1.7987e-06	0.01	no reported evidence	1	1	0	2016	2016
Alzheimer's Disease	C0002395	HBG2	3048	P69892	hemoglobin subunit gamma 2		48	0.636	0.552	0.63922	0.01	no reported evidence	1	1	0	2008	2008
Alzheimer's Disease	C0002395	HCRTR2	3062	O43614	hypocretin receptor 2	receptor	17	0.743	0.448	0.0046813	0.01	no reported evidence	1	1	0	2015	2015
Alzheimer's Disease	C0002395	HDAC1	3065	Q13547	histone deacetylase 1	hydrolase; nucleic acid binding; oxidoreductase	128	0.521	0.724	0.53739	0.01	no reported evidence	1	1	0	2018	2018
Alzheimer's Disease	C0002395	HDC	3067	P19113	histidine decarboxylase		39	0.639	0.517	0.006476	0.01	no reported evidence	1	1	0	2013	2013
Alzheimer's Disease	C0002395	HGF	3082	P14210	hepatocyte growth factor	hydrolase; protease	478	0.394	0.793	0.99958	0.01	no reported evidence	1	1	0	2008	2008
Alzheimer's Disease	C0002395	HIF1A	3091	Q16665	hypoxia inducible factor 1 subunit alpha	nucleic acid binding; transcription factor	586	0.367	0.793	0.97467	0.01	no reported evidence	1	1	0	2010	2010
Alzheimer's Disease	C0002395	HIP1	3092	O00291	huntingtin interacting protein 1	cytoskeletal protein	37	0.681	0.483	0.93284	0.01	no reported evidence	1	1	0	2012	2012
Alzheimer's Disease	C0002395	HK1	3098	P19367	hexokinase 1		110	0.572	0.586	0.91445	0.01	no reported evidence	1	1	0	2011	2011
Alzheimer's Disease	C0002395	HLA-B	3106	P01889;P03989;P10319;P18463;P18464;P18465;P30460;P30461;P30462;P30464;P30466;P30475;P30479;P30480;P30481;P30483;P30484;P30485;P30486;P30487;P30488;P30490;P30491;P30492;P30493;P30495;P30498;P30685;Q04826;Q29718;Q29836;Q29940;Q31610;Q31612;Q95365	major histocompatibility complex, class I, B		366	0.423	0.828	0.0001994	0.01	no reported evidence	1	1	0	2009	2009
Alzheimer's Disease	C0002395	HLA-DRA	3122	P01903	major histocompatibility complex, class II, DR alpha	defense/immunity protein	56	0.616	0.69	0.55954	0.01	no reported evidence	1	1	0	2017	2017
Alzheimer's Disease	C0002395	HLA-DRB4	3126	P13762	major histocompatibility complex, class II, DR beta 4	defense/immunity protein	64	0.586	0.724		0.01	no reported evidence	1	1	0	2018	2018
Alzheimer's Disease	C0002395	HLA-G	3135	P17693	major histocompatibility complex, class I, G		159	0.511	0.759	1.6709e-11	0.01	no reported evidence	1	1	0	2005	2005
Alzheimer's Disease	C0002395	HMGB1	3146	P09429	high mobility group box 1	nucleic acid binding; signaling molecule; transcription factor	322	0.433	0.828	0.83018	0.01	no reported evidence		1	0	2003	2003
Alzheimer's Disease	C0002395	HMGCS2	3158	P54868	3-hydroxy-3-methylglutaryl-CoA synthase 2	lyase; transferase	34	0.701	0.31	9.2589e-14	0.01	no reported evidence	1	1	0	2008	2008
Alzheimer's Disease	C0002395	FOXA1	3169	P55317	forkhead box A1	nucleic acid binding; transcription factor	68	0.59	0.586	0.23772	0.01	no reported evidence	1	1	0	2016	2016
Alzheimer's Disease	C0002395	FOXA2	3170	Q9Y261	forkhead box A2	nucleic acid binding; transcription factor	67	0.592	0.483	0.76483	0.01	no reported evidence	1	1	0	2016	2016
Alzheimer's Disease	C0002395	HNF4A	3172	P41235	hepatocyte nuclear factor 4 alpha	nucleic acid binding; receptor; transcription factor	236	0.486	0.69	0.1637	0.01	no reported evidence	1	1	0	2009	2009
Alzheimer's Disease	C0002395	HNRNPA2B1	3181	P22626	heterogeneous nuclear ribonucleoprotein A2/B1		83	0.607	0.655	0.99749	0.01	no reported evidence		1	0	2004	2004
Alzheimer's Disease	C0002395	HPCA	3208	P84074	hippocalcin		21	0.735	0.345	0.65512	0.01	no reported evidence	1	1	0	2013	2013
Alzheimer's Disease	C0002395	HSD17B1	3292	P14061	hydroxysteroid 17-beta dehydrogenase 1	oxidoreductase	52	0.614	0.517	0.00013791	0.01	no reported evidence	1	1	0	2012	2012
Alzheimer's Disease	C0002395	HSD17B4	3295	P51659	hydroxysteroid 17-beta dehydrogenase 4		151	0.55	0.621	6.7371e-09	0.01	no reported evidence	1	1	0	2012	2012
Alzheimer's Disease	C0002395	IDUA	3425	P35475	iduronidase, alpha-L-	hydrolase	212	0.558	0.724	7.09e-10	0.01	no reported evidence	1	1	0	2006	2006
Alzheimer's Disease	C0002395	IFI27	3429	P40305	interferon alpha inducible protein 27		165	0.495	0.724	0.010087	0.01	no reported evidence	1	1	0	2008	2008
Alzheimer's Disease	C0002395	IFIT3	3437	O14879	interferon induced protein with tetratricopeptide repeats 3		15	0.752	0.414	0.11613	0.01	no reported evidence	1	1	0	2013	2013
Alzheimer's Disease	C0002395	IFNA1	3439	P01562	interferon alpha 1		405	0.403	0.828		0.01	no reported evidence	1	1	0	1993	1993
Alzheimer's Disease	C0002395	IFNA13	3447	P01562	interferon alpha 13		406	0.403	0.828		0.01	no reported evidence	1	1	0	1993	1993
Alzheimer's Disease	C0002395	IFNB1	3456	P01574	interferon beta 1		236	0.466	0.793		0.01	no reported evidence	1	1	0	2014	2014
Alzheimer's Disease	C0002395	IGFBP1	3484	P08833	insulin like growth factor binding protein 1	enzyme modulator	113	0.538	0.621	0.00080342	0.01	no reported evidence	1	1	0	2013	2013
Alzheimer's Disease	C0002395	IGFBP5	3488	P24593	insulin like growth factor binding protein 5	enzyme modulator	73	0.58	0.586	0.96169	0.01	no reported evidence	1	1	0	2015	2015
Alzheimer's Disease	C0002395	IGFBP7	3490	Q16270	insulin like growth factor binding protein 7		133	0.525	0.655	0.0011832	0.01	no reported evidence	1	1	0	2014	2014
Alzheimer's Disease	C0002395	IGL	3535		immunoglobulin lambda locus		21	0.696	0.31		0.01	no reported evidence	1	1	0	2009	2009
Alzheimer's Disease	C0002395	IL1R1	3554	P14778	interleukin 1 receptor type 1	receptor	99	0.564	0.828	0.14331	0.01	no reported evidence	1	1	0	2005	2005
Alzheimer's Disease	C0002395	IL1RAP	3556	Q9NPH3	interleukin 1 receptor accessory protein	receptor	23	0.72	0.483	0.27971	0.01	no reported evidence	1	1	1	2015	2015
Alzheimer's Disease	C0002395	IL12B	3593	P29460	interleukin 12B	defense/immunity protein; signaling molecule	166	0.506	0.793	0.00012322	0.01	no reported evidence	1	1	0	2014	2014
Alzheimer's Disease	C0002395	ILK	3611	Q13418	integrin linked kinase		123	0.534	0.69	1.8227e-05	0.01	no reported evidence	1	1	0	2009	2009
Alzheimer's Disease	C0002395	IDO1	3620	P14902	indoleamine 2,3-dioxygenase 1		124	0.532	0.862	1.9364e-06	0.01	no reported evidence	1	1	0	2013	2013
Alzheimer's Disease	C0002395	ING1	3621	Q9UK53	inhibitor of growth family member 1	nucleic acid binding; transcription factor	59	0.609	0.586	0.051729	0.01	no reported evidence	1	1	0	2018	2018
Alzheimer's Disease	C0002395	INPPL1	3636	O15357	inositol polyphosphate phosphatase like 1		104	0.63	0.517	0.0020769	0.01	no reported evidence	1	1	0	2014	2014
Alzheimer's Disease	C0002395	IREB2	3658	P48200	iron responsive element binding protein 2	lyase	34	0.685	0.345	0.99989	0.01	no reported evidence	1	1	2	2006	2006
Alzheimer's Disease	C0002395	IRF6	3664	O14896	interferon regulatory factor 6	nucleic acid binding; transcription factor	109	0.562	0.655	0.99961	0.01	no reported evidence	1	1	0	2005	2005
Alzheimer's Disease	C0002395	IRF7	3665	Q92985	interferon regulatory factor 7	nucleic acid binding; transcription factor	66	0.6	0.69	2.1702e-14	0.01	no reported evidence	1	1	0	2016	2016
Alzheimer's Disease	C0002395	ITGAV	3685	P06756	integrin subunit alpha V		96	0.551	0.655	8.8275e-05	0.01	no reported evidence		1	0	2007	2007
Alzheimer's Disease	C0002395	ITGB1	3688	P05556	integrin subunit beta 1	cell adhesion molecule; extracellular matrix protein; receptor	127	0.536	0.655	0.99941	0.01	no reported evidence		1	0	2007	2007
Alzheimer's Disease	C0002395	ITGB3	3690	P05106	integrin subunit beta 3	cell adhesion molecule; extracellular matrix protein; receptor	175	0.507	0.69	0.002193	0.01	no reported evidence	1	1	0	2016	2016
Alzheimer's Disease	C0002395	ITPR1	3708	Q14643	inositol 1,4,5-trisphosphate receptor type 1	receptor; transporter	97	0.577	0.69	1	0.01	no reported evidence	1	1	0	2000	2000
Alzheimer's Disease	C0002395	ITPR2	3709	Q14571	inositol 1,4,5-trisphosphate receptor type 2	receptor; transporter	35	0.676	0.517	1.0945e-26	0.01	no reported evidence	1	1	0	2000	2000
Alzheimer's Disease	C0002395	JUN	3725	P05412	Jun proto-oncogene, AP-1 transcription factor subunit	nucleic acid binding; transcription factor	213	0.473	0.828	0.64845	0.01	no reported evidence	1	1	0	2013	2013
Alzheimer's Disease	C0002395	JUNB	3726	P17275	JunB proto-oncogene, AP-1 transcription factor subunit	nucleic acid binding; transcription factor	169	0.491	0.69	0.85964	0.01	no reported evidence	1	1	0	2013	2013
Alzheimer's Disease	C0002395	JUND	3727	P17535	JunD proto-oncogene, AP-1 transcription factor subunit	nucleic acid binding; transcription factor	141	0.514	0.724	0.70581	0.01	no reported evidence	1	1	0	2013	2013
Alzheimer's Disease	C0002395	KCNB1	3745	Q14721	potassium voltage-gated channel subfamily B member 1		18	0.773	0.241	0.99957	0.01	no reported evidence	1	1	0	2012	2012
Alzheimer's Disease	C0002395	KCNC4	3749	Q03721	potassium voltage-gated channel subfamily C member 4		13	0.735	0.345	0.00315	0.01	no reported evidence		1	0	2005	2005
Alzheimer's Disease	C0002395	KCNMA1	3778	Q12791	potassium calcium-activated channel subfamily M alpha 1		99	0.572	0.586	0.99968	0.01	no reported evidence	1	1	0	2015	2015
Alzheimer's Disease	C0002395	KCNQ1	3784	P51787	potassium voltage-gated channel subfamily Q member 1		180	0.525	0.586	2.0728e-07	0.01	no reported evidence	1	1	1	2016	2016
Alzheimer's Disease	C0002395	KLRC1	3821	P26715	killer cell lectin like receptor C1		27	0.681	0.621	4.4987e-05	0.01	no reported evidence	1	1	0	2016	2016
Alzheimer's Disease	C0002395	KIF11	3832	P52732	kinesin family member 11	cytoskeletal protein	79	0.659	0.448	1	0.01	no reported evidence	1	1	0	2013	2013
Alzheimer's Disease	C0002395	KRT14	3861	P02533	keratin 14		132	0.572	0.586	0.00022297	0.01	no reported evidence	1	1	0	2015	2015
Alzheimer's Disease	C0002395	LAMC1	3915	P11047	laminin subunit gamma 1	enzyme modulator; extracellular matrix protein; receptor	32	0.672	0.586	1	0.01	no reported evidence		1	0	2002	2002
Alzheimer's Disease	C0002395	LAMP2	3920	P13473	lysosomal associated membrane protein 2	membrane traffic protein	90	0.604	0.517	0.29895	0.01	no reported evidence	1	1	0	2011	2011
Alzheimer's Disease	C0002395	LBP	3929	P18428	lipopolysaccharide binding protein		50	0.627	0.517	6.3528e-15	0.01	no reported evidence	1	1	0	2006	2006
Alzheimer's Disease	C0002395	LDHA	3939	P00338	lactate dehydrogenase A	oxidoreductase	106	0.562	0.655	0.057981	0.01	no reported evidence	1	1	0	2013	2013
Alzheimer's Disease	C0002395	LIFR	3977	P42702	LIF receptor alpha	defense/immunity protein; signaling molecule	171	0.569	0.621	2.3311e-13	0.01	no reported evidence	1	1	0	2010	2010
Alzheimer's Disease	C0002395	LIMS1	3987	P48059	LIM zinc finger domain containing 1	cytoskeletal protein; structural protein	15	0.752	0.276	0.0024666	0.01	no reported evidence	1	1	0	1994	1994
Alzheimer's Disease	C0002395	LIPC	3990	P11150	lipase C, hepatic type	hydrolase; storage protein	91	0.611	0.517	2.1581e-07	0.01	no reported evidence	0	1	0	2011	2011
Alzheimer's Disease	C0002395	LMNA	4000	P02545	lamin A/C		727	0.406	0.724	0.9983	0.01	no reported evidence	1	1	0	2016	2016
Alzheimer's Disease	C0002395	LOX	4015	P28300	lysyl oxidase		187	0.488	0.793	0.98966	0.01	no reported evidence	1	1	0	2012	2012
Alzheimer's Disease	C0002395	LOXL1	4016	Q08397	lysyl oxidase like 1		41	0.648	0.483	0.8817	0.01	no reported evidence	1	1	2	2012	2012
Alzheimer's Disease	C0002395	LRPAP1	4043	P30533	LDL receptor related protein associated protein 1		57	0.6	0.621	5.2268e-07	0.01	no reported evidence	0	1	0	2016	2016
Alzheimer's Disease	C0002395	LYZ	4069	P61626	lysozyme		79	0.609	0.69	3.718e-06	0.01	no reported evidence	1	1	0	2005	2005
Alzheimer's Disease	C0002395	MARCKS	4082	P29966	myristoylated alanine rich protein kinase C substrate		57	0.6	0.655	0.31629	0.01	no reported evidence	1	1	0	2015	2015
Alzheimer's Disease	C0002395	SMAD2	4087	Q15796	SMAD family member 2	transcription factor	171	0.496	0.724	0.99773	0.01	no reported evidence	1	1	0	2008	2008
Alzheimer's Disease	C0002395	MAP1A	4130	P78559	microtubule associated protein 1A	cytoskeletal protein	7	0.834	0.103	1	0.01	no reported evidence	1	1	0	2011	2011
Alzheimer's Disease	C0002395	MAP1B	4131	P46821	microtubule associated protein 1B	cytoskeletal protein	24	0.701	0.345	1	0.01	no reported evidence	1	1	0	2007	2007
Alzheimer's Disease	C0002395	MAT1A	4143	Q00266	methionine adenosyltransferase 1A	transferase	65	0.614	0.517	0.00376	0.01	no reported evidence	1	1	0	1998	1998
Alzheimer's Disease	C0002395	MAT2A	4144	P31153	methionine adenosyltransferase 2A	transferase	22	0.713	0.448	0.99857	0.01	no reported evidence	1	1	0	2013	2013
Alzheimer's Disease	C0002395	MAZ	4150	P56270	MYC associated zinc finger protein		31	0.672	0.448	0.98776	0.01	no reported evidence	1	1	0	2000	2000
Alzheimer's Disease	C0002395	MBL2	4153	P11226	mannose binding lectin 2	receptor	367	0.415	0.828	0.014648	0.01	no reported evidence	1	1	0	2013	2013
Alzheimer's Disease	C0002395	MDK	4192	P21741	midkine	signaling molecule	139	0.524	0.655	0.2219	0.01	no reported evidence	1	1	0	2001	2001
Alzheimer's Disease	C0002395	MDM2	4193	Q00987	MDM2 proto-oncogene	nucleic acid binding	436	0.396	0.759	0.99986	0.01	no reported evidence	1	1	0	2014	2014
Alzheimer's Disease	C0002395	MEF2A	4205	Q02078	myocyte enhancer factor 2A	transcription factor	47	0.648	0.483	0.98872	0.01	no reported evidence		1	0	2007	2007
Alzheimer's Disease	C0002395	MEF2D	4209	Q14814	myocyte enhancer factor 2D	transcription factor	34	0.667	0.31	0.99422	0.01	no reported evidence	1	1	0	2011	2011
Alzheimer's Disease	C0002395	MEFV	4210	O15553	MEFV, pyrin innate immunity regulator		199	0.494	0.724	1.0353e-14	0.01	no reported evidence	1	1	2	2007	2007
Alzheimer's Disease	C0002395	MET	4233	P08581	MET proto-oncogene, receptor tyrosine kinase		407	0.405	0.793	0.9942	0.01	no reported evidence	1	1	0	2016	2016
Alzheimer's Disease	C0002395	MFGE8	4240	Q08431	milk fat globule-EGF factor 8 protein	cell adhesion molecule; hydrolase; receptor; signaling molecule	53	0.616	0.655	3.9361e-05	0.01	no reported evidence	1	1	0	2009	2009
Alzheimer's Disease	C0002395	MICE	4280		MHC class I polypeptide-related sequence E (pseudogene)		38	0.656	0.69		0.01	no reported evidence	1	1	0	2013	2013
Alzheimer's Disease	C0002395	ATXN3	4287	P54252	ataxin 3	hydrolase; protease; transcription factor	110	0.579	0.517	0.092587	0.01	no reported evidence	1	1	0	2015	2015
Alzheimer's Disease	C0002395	MLLT3	4300	P42568	MLLT3, super elongation complex subunit	nucleic acid binding; transcription factor	17	0.72	0.241	0.99972	0.01	no reported evidence	1	1	0	2004	2004
Alzheimer's Disease	C0002395	MMP1	4312	P03956	matrix metallopeptidase 1	hydrolase; protease	388	0.415	0.793	6.2409e-18	0.01	no reported evidence	1	1	0	2006	2006
Alzheimer's Disease	C0002395	MMP14	4323	P50281	matrix metallopeptidase 14	hydrolase; protease	240	0.466	0.724	0.99515	0.01	no reported evidence	1	1	0	2014	2014
Alzheimer's Disease	C0002395	MOG	4340	Q16653	myelin oligodendrocyte glycoprotein	enzyme modulator	57	0.621	0.655	0.14373	0.01	no reported evidence	1	1	0	2003	2003
Alzheimer's Disease	C0002395	CD200	4345	P41217	CD200 molecule		54	0.642	0.483	0.43554	0.01	no reported evidence	1	1	0	2009	2009
Alzheimer's Disease	C0002395	MPI	4351	P34949	mannose phosphate isomerase	isomerase	55	0.656	0.345	7.6198e-08	0.01	no reported evidence	1	1	0	1998	1998
Alzheimer's Disease	C0002395	MPZ	4359	P25189	myelin protein zero	cell adhesion molecule; transporter	175	0.535	0.793	0.23277	0.01	no reported evidence	1	1	0	2009	2009
Alzheimer's Disease	C0002395	MRE11	4361	P49959	MRE11 homolog, double strand break repair nuclease		110	0.554	0.724		0.01	no reported evidence	1	1	0	2005	2005
Alzheimer's Disease	C0002395	ABCC1	4363	P33527	ATP binding cassette subfamily C member 1	transporter	211	0.479	0.759	0.0064235	0.01	no reported evidence	1	1	0	2011	2011
Alzheimer's Disease	C0002395	MSD	4434		microcephaly with spastic diplegia (Paine syndrome)		7	0.799	0.207		0.01	no reported evidence	1	1	0	2016	2016
Alzheimer's Disease	C0002395	MSI1	4440	O43347	musashi RNA binding protein 1		68	0.592	0.483	0.99434	0.01	no reported evidence		1	0	2005	2005
Alzheimer's Disease	C0002395	MSRA	4482	Q9UJ68	methionine sulfoxide reductase A	oxidoreductase	53	0.636	0.517	1.4008e-15	0.01	no reported evidence	1	1	0	2010	2010
Alzheimer's Disease	C0002395	COX3	4514	P00414	cytochrome c oxidase III	oxidoreductase	125	0.592	0.517		0.01	no reported evidence	0	1	0	1997	1997
Alzheimer's Disease	C0002395	MTHFD1	4522	P11586	methylenetetrahydrofolate dehydrogenase, cyclohydrolase and formyltetrahydrofolate synthetase 1	ligase	57	0.602	0.621	0.031118	0.01	no reported evidence	1	1	1	2010	2010
Alzheimer's Disease	C0002395	ND1	4535	P03886	NADH dehydrogenase, subunit 1 (complex I)	oxidoreductase	148	0.557	0.655		0.01	no reported evidence	1	1	1	2004	2004
Alzheimer's Disease	C0002395	ND4	4538	P03905	NADH dehydrogenase, subunit 4 (complex I)	oxidoreductase	119	0.592	0.621		0.01	no reported evidence	1	1	0	1996	1996
Alzheimer's Disease	C0002395	MTNR1A	4543	P48039	melatonin receptor 1A	receptor	34	0.663	0.586	6.9126e-07	0.01	no reported evidence		1	0	2002	2002
Alzheimer's Disease	C0002395	MTR	4548	Q99707	5-methyltetrahydrofolate-homocysteine methyltransferase		196	0.493	0.724	2.6452e-10	0.01	no reported evidence	1	1	1	2008	2008
Alzheimer's Disease	C0002395	MTRR	4552	Q9UBK8	5-methyltetrahydrofolate-homocysteine methyltransferase reductase		167	0.51	0.655	1.7688e-14	0.01	no reported evidence		1	0	2003	2003
Alzheimer's Disease	C0002395	MUT	4594	P22033	methylmalonyl-CoA mutase	isomerase	88	0.616	0.655	3.2478e-21	0.01	no reported evidence	1	1	0	2013	2013
Alzheimer's Disease	C0002395	MX1	4599	P20591	MX dynamin like GTPase 1	cytoskeletal protein; enzyme modulator; hydrolase	42	0.63	0.621	1.8045e-18	0.01	no reported evidence	1	1	2	2013	2013
Alzheimer's Disease	C0002395	MYCL	4610	P12524	MYCL proto-oncogene, bHLH transcription factor	nucleic acid binding; transcription factor	55	0.616	0.586	0.12212	0.01	no reported evidence	1	1	0	2016	2016
Alzheimer's Disease	C0002395	MYD88	4615	Q99836	myeloid differentiation primary response 88		234	0.47	0.828	0.13594	0.01	no reported evidence	1	1	0	2012	2012
Alzheimer's Disease	C0002395	MYH6	4624	P13533	myosin heavy chain 6		61	0.621	0.552	3.2416e-31	0.01	no reported evidence	1	1	0	2010	2010
Alzheimer's Disease	C0002395	MYO6	4646	Q9UM54	myosin VI	cell junction protein; cytoskeletal protein; enzyme modulator	41	0.659	0.517	2.21e-05	0.01	no reported evidence	1	1	0	2010	2010
Alzheimer's Disease	C0002395	NACA	4666	E9PAV3;Q13765	nascent polypeptide associated complex subunit alpha	transcription factor	5	0.857	0.172	3.7807e-05	0.01	no reported evidence		1	0	2002	2002
Alzheimer's Disease	C0002395	NCAM2	4685	O15394	neural cell adhesion molecule 2		4	0.857	0.207	0.21364	0.01	no reported evidence	1	1	0	2016	2016
Alzheimer's Disease	C0002395	NDUFA5	4698	Q16718	NADH:ubiquinone oxidoreductase subunit A5	oxidoreductase	5	0.928	0.103	0.0019764	0.01	no reported evidence	1	1	0	2010	2010
Alzheimer's Disease	C0002395	NDUFA6	4700	P56556	NADH:ubiquinone oxidoreductase subunit A6	oxidoreductase	4	0.928	0.069	0.0001604	0.01	no reported evidence	1	1	0	2016	2016
Alzheimer's Disease	C0002395	NDUFB8	4714	O95169	NADH:ubiquinone oxidoreductase subunit B8		8	0.815	0.103	0.0075844	0.01	no reported evidence	1	1	0	2014	2014
Alzheimer's Disease	C0002395	SEPT2	4735	Q15019	septin 2	cytoskeletal protein; enzyme modulator	20	0.735	0.276	0.29869	0.01	no reported evidence	1	1	0	1998	1998
Alzheimer's Disease	C0002395	NEFM	4741	P07197	neurofilament medium		31	0.667	0.483	0.026844	0.01	no reported evidence	0	1	0	1998	1998
Alzheimer's Disease	C0002395	NEFH	4744	P12036	neurofilament heavy		76	0.616	0.586	8.0266e-11	0.01	no reported evidence	1	1	0	2008	2008
Alzheimer's Disease	C0002395	NEU1	4758	Q99519	neuraminidase 1	hydrolase	174	0.533	0.621	3.6143e-05	0.01	no reported evidence	1	1	0	2014	2014
Alzheimer's Disease	C0002395	NINJ2	4815	Q9NZG7	ninjurin 2	cell adhesion molecule	13	0.834	0.103	0.001235	0.01	no reported evidence	1	1	0	2011	2011
Alzheimer's Disease	C0002395	NME1	4830	P15531	NME/NM23 nucleoside diphosphate kinase 1		242	0.47	0.759	0.0031056	0.01	no reported evidence		1	0	2002	2002
Alzheimer's Disease	C0002395	NME2	4831	P22392	NME/NM23 nucleoside diphosphate kinase 2		61	0.604	0.552	1.2351e-08	0.01	no reported evidence		1	0	2002	2002
Alzheimer's Disease	C0002395	NQO2	4835	P16083	N-ribosyldihydronicotinamide:quinone reductase 2		55	0.624	0.448	9.9547e-07	0.01	no reported evidence	1	1	0	2016	2016
Alzheimer's Disease	C0002395	PNP	4860	P00491	purine nucleoside phosphorylase	transferase	128	0.545	0.793	8.5753e-06	0.01	no reported evidence		1	0	2007	2007
Alzheimer's Disease	C0002395	NPHP1	4867	O15259	nephrocystin 1		96	0.619	0.552	1.7369e-17	0.01	no reported evidence	1	1	0	2013	2013
Alzheimer's Disease	C0002395	NPTX1	4884	Q15818	neuronal pentraxin 1		9	0.773	0.241	0.63316	0.01	no reported evidence	1	1	0	2018	2018
Alzheimer's Disease	C0002395	NRDC	4898	O43847	nardilysin convertase	hydrolase; protease	15	0.762	0.207		0.01	no reported evidence	1	1	0	2013	2013
Alzheimer's Disease	C0002395	NRGN	4900	Q92686	neurogranin		22	0.696	0.379	0.48206	0.01	no reported evidence	1	1	0	2010	2010
Alzheimer's Disease	C0002395	YBX1	4904	P67809	Y-box binding protein 1		77	0.582	0.552	0.93029	0.01	no reported evidence	1	1	0	2016	2016
Alzheimer's Disease	C0002395	NTS	4922	P30990	neurotensin		108	0.557	0.621	3.8373e-05	0.01	no reported evidence	1	1	0	2011	2011
Alzheimer's Disease	C0002395	NUP98	4928	P52948	nucleoporin 98	hydrolase; protease; transporter	68	0.586	0.414	1	0.01	no reported evidence	1	1	0	2014	2014
Alzheimer's Disease	C0002395	NR4A2	4929	P43354	nuclear receptor subfamily 4 group A member 2	receptor; transcription factor	111	0.559	0.586	0.99964	0.01	no reported evidence	1	1	0	2006	2006
Alzheimer's Disease	C0002395	OMP	4975	P47874	olfactory marker protein		10	0.785	0.379	0.00037799	0.01	no reported evidence	1	1	0	2014	2014
Alzheimer's Disease	C0002395	OSM	5008	P13725	oncostatin M	signaling molecule	109	0.552	0.69	0.60219	0.01	no reported evidence	1	1	0	1998	1998
Alzheimer's Disease	C0002395	OTC	5009	P00480	ornithine carbamoyltransferase		77	0.627	0.552	0.88873	0.01	no reported evidence	1	1	0	2009	2009
Alzheimer's Disease	C0002395	OXA1L	5018	Q15070	OXA1L, mitochondrial inner membrane protein	transporter	36	0.656	0.517	1.1964e-10	0.01	no reported evidence	1	1	0	1988	1988
Alzheimer's Disease	C0002395	OXT	5020	P01178	oxytocin/neurophysin I prepropeptide	signaling molecule	183	0.528	0.621	0.71566	0.01	no reported evidence	1	1	0	2009	2009
Alzheimer's Disease	C0002395	P2RY1	5028	P47900	purinergic receptor P2Y1		49	0.642	0.586	0.54087	0.01	no reported evidence	1	1	0	2015	2015
Alzheimer's Disease	C0002395	P2RY4	5030	P51582	pyrimidinergic receptor P2Y4		8	0.815	0.241	0.1829	0.01	no reported evidence	1	1	0	2008	2008
Alzheimer's Disease	C0002395	P2RY6	5031	Q15077	pyrimidinergic receptor P2Y6		18	0.743	0.448	1.2482e-06	0.01	no reported evidence	1	1	0	2008	2008
Alzheimer's Disease	C0002395	PEBP1	5037	P30086	phosphatidylethanolamine binding protein 1	enzyme modulator	125	0.525	0.724	0.083685	0.01	no reported evidence	1	1	0	2002	2002
Alzheimer's Disease	C0002395	PAX6	5080	P26367	paired box 6		250	0.479	0.655	0.99965	0.01	no reported evidence	1	1	0	2007	2007
Alzheimer's Disease	C0002395	PC	5091	P11498	pyruvate carboxylase	ligase	98	0.565	0.724	0.0071752	0.01	no reported evidence	1	1	0	2015	2015
Alzheimer's Disease	C0002395	PCP4	5121	P48539	Purkinje cell protein 4		17	0.743	0.276	0.002435	0.01	no reported evidence	1	1	0	1998	1998
Alzheimer's Disease	C0002395	CDK18	5129	Q07002	cyclin dependent kinase 18	kinase; transferase	2	0.928	0.103	2.221e-10	0.01	no reported evidence	1	1	0	2006	2006
Alzheimer's Disease	C0002395	PDE7A	5150	Q13946	phosphodiesterase 7A		20	0.69	0.483	0.0039004	0.01	no reported evidence	1	1	0	2013	2013
Alzheimer's Disease	C0002395	PDGFB	5155	P01127	platelet derived growth factor subunit B	signaling molecule	186	0.514	0.69	0.77485	0.01	no reported evidence	1	1	0	2016	2016
Alzheimer's Disease	C0002395	PDGFRB	5159	P09619	platelet derived growth factor receptor beta		340	0.457	0.655	0.74901	0.01	no reported evidence	1	1	0	2016	2016
Alzheimer's Disease	C0002395	ENPP2	5168	Q13822	ectonucleotide pyrophosphatase/phosphodiesterase 2	hydrolase; phosphatase	50	0.639	0.586	0.0031251	0.01	no reported evidence	1	1	0	2016	2016
Alzheimer's Disease	C0002395	PDYN	5173	P01213	prodynorphin	signaling molecule	172	0.528	0.414	0.00013252	0.01	no reported evidence	1	1	0	2007	2007
Alzheimer's Disease	C0002395	PENK	5179	P01210	proenkephalin	signaling molecule	81	0.59	0.655	0.00020053	0.01	no reported evidence	1	1	0	2008	2008
Alzheimer's Disease	C0002395	PER1	5187	O15534	period circadian regulator 1	transcription factor	62	0.596	0.655	0.0001775	0.01	no reported evidence	1	1	0	2011	2011
Alzheimer's Disease	C0002395	PFKFB3	5209	Q16875	6-phosphofructo-2-kinase/fructose-2,6-biphosphatase 3	hydrolase; phosphatase	39	0.639	0.517	0.22729	0.01	no reported evidence	1	1	0	2015	2015
Alzheimer's Disease	C0002395	SERPINE2	5270	P07093	serpin family E member 2	enzyme modulator	46	0.639	0.517	0.76421	0.01	no reported evidence	1	1	0	1989	1989
Alzheimer's Disease	C0002395	SERPINI1	5274	Q99574	serpin family I member 1	enzyme modulator	49	0.642	0.31	0.029902	0.01	no reported evidence		1	0	2006	2006
Alzheimer's Disease	C0002395	PIK3C3	5289	Q8NEB9	phosphatidylinositol 3-kinase catalytic subunit type 3	kinase; transferase	11	0.773	0.207	8.5181e-11	0.01	no reported evidence	1	1	0	2010	2010
Alzheimer's Disease	C0002395	PLAT	5327	P00750	plasminogen activator, tissue type	hydrolase; protease	267	0.459	0.828	3.4642e-05	0.01	no reported evidence	1	1	0	2007	2007
Alzheimer's Disease	C0002395	PLAUR	5329	Q03405	plasminogen activator, urokinase receptor		105	0.561	0.586	0.0061419	0.01	no reported evidence	1	1	0	2002	2002
Alzheimer's Disease	C0002395	PLCL1	5334	Q15111	phospholipase C like 1 (inactive)	enzyme modulator; signaling molecule	26	0.701	0.345	0.012153	0.01	no reported evidence	1	1	0	1991	1991
Alzheimer's Disease	C0002395	PLD1	5337	Q13393	phospholipase D1		66	0.607	0.552	5.0829e-21	0.01	no reported evidence	1	1	0	2007	2007
Alzheimer's Disease	C0002395	PLEK	5341	P08567	pleckstrin	cytoskeletal protein	53	0.614	0.621	0.00094163	0.01	no reported evidence	1	1	0	2017	2017
Alzheimer's Disease	C0002395	PLK1	5347	P53350	polo like kinase 1		154	0.503	0.69	0.97577	0.01	no reported evidence	1	1	0	2012	2012
Alzheimer's Disease	C0002395	PML	5371	P29590	promyelocytic leukemia		150	0.519	0.759	0.22445	0.01	no reported evidence	1	1	0	2013	2013
Alzheimer's Disease	C0002395	PMM2	5373	O15305	phosphomannomutase 2	isomerase	139	0.557	0.621	1.5674e-17	0.01	no reported evidence	1	1	0	1998	1998
Alzheimer's Disease	C0002395	PRRX1	5396	P54821	paired related homeobox 1		99	0.582	0.552	0.27261	0.01	no reported evidence	1	1	0	2007	2007
Alzheimer's Disease	C0002395	POLG	5428	P54098	DNA polymerase gamma, catalytic subunit	nucleic acid binding; transferase	348	0.477	0.724	1.2816e-09	0.01	no reported evidence	1	1	0	2015	2015
Alzheimer's Disease	C0002395	POU3F4	5456	P49335	POU class 3 homeobox 4		14	0.773	0.241	0.55886	0.01	no reported evidence	1	1	0	2016	2016
Alzheimer's Disease	C0002395	POU5F1	5460	Q01860	POU class 5 homeobox 1		186	0.485	0.69	0.98254	0.01	no reported evidence	1	1	0	2016	2016
Alzheimer's Disease	C0002395	PPARD	5467	Q03181	peroxisome proliferator activated receptor delta	nucleic acid binding; receptor; transcription factor	122	0.551	0.621	0.99399	0.01	no reported evidence	0	1	0	2008	2008
Alzheimer's Disease	C0002395	PPIA	5478	P62937	peptidylprolyl isomerase A		85	0.57	0.724	0.56511	0.01	no reported evidence	1	1	0	2012	2012
Alzheimer's Disease	C0002395	PPIB	5479	P23284	peptidylprolyl isomerase B		37	0.69	0.379	4.4288e-05	0.01	no reported evidence	1	1	0	2012	2012
Alzheimer's Disease	C0002395	PPP1CA	5499	P62136	protein phosphatase 1 catalytic subunit alpha	calcium-binding protein; hydrolase; phosphatase	18	0.713	0.345	0.9819	0.01	no reported evidence	1	1	0	2014	2014
Alzheimer's Disease	C0002395	PPP1R1A	5502	Q13522	protein phosphatase 1 regulatory inhibitor subunit 1A	enzyme modulator; signaling molecule	57	0.6	0.586	0.021352	0.01	no reported evidence	1	1	0	2016	2016
Alzheimer's Disease	C0002395	PPP1R10	5514	Q96QC0	protein phosphatase 1 regulatory subunit 10		9	0.815	0.31	1	0.01	no reported evidence	1	1	0	2005	2005
Alzheimer's Disease	C0002395	PPP2CA	5515	P67775	protein phosphatase 2 catalytic subunit alpha		30	0.672	0.586	0.99047	0.01	no reported evidence	1	1	0	2008	2008
Alzheimer's Disease	C0002395	PPP2R2B	5521	Q00005	protein phosphatase 2 regulatory subunit Bbeta	hydrolase; phosphatase	66	0.609	0.517	0.98184	0.01	no reported evidence	1	1	0	2009	2009
Alzheimer's Disease	C0002395	PPP3CA	5530	Q08209	protein phosphatase 3 catalytic subunit alpha		91	0.569	0.724	0.9999	0.01	no reported evidence		1	0	2005	2005
Alzheimer's Disease	C0002395	PPP3R1	5534	P63098	protein phosphatase 3 regulatory subunit B, alpha		16	0.743	0.276	0.42139	0.01	no reported evidence	1	1	1	2014	2014
Alzheimer's Disease	C0002395	PPT1	5538	P50897	palmitoyl-protein thioesterase 1	hydrolase	88	0.627	0.448	5.0944e-05	0.01	no reported evidence	1	1	0	2012	2012
Alzheimer's Disease	C0002395	PRB1	5542	P04280	proline rich protein BstNI subfamily 1	hydrolase	19	0.713	0.345	4.2007e-09	0.01	no reported evidence	1	1	0	1989	1989
Alzheimer's Disease	C0002395	PRKACA	5566	P17612	protein kinase cAMP-activated catalytic subunit alpha		75	0.616	0.552	0.99374	0.01	no reported evidence		1	0	2007	2007
Alzheimer's Disease	C0002395	PRKACB	5567	P22694	protein kinase cAMP-activated catalytic subunit beta		23	0.685	0.414	0.33418	0.01	no reported evidence	1	1	0	2012	2012
Alzheimer's Disease	C0002395	PRKAR1B	5575	P31321	protein kinase cAMP-dependent type I regulatory subunit beta		34	0.752	0.276	0.85268	0.01	no reported evidence	1	1	0	2015	2015
Alzheimer's Disease	C0002395	PRKCB	5579	P05771	protein kinase C beta	calcium-binding protein; kinase; transfer/carrier protein; transferase	88	0.564	0.69	1	0.01	no reported evidence	1	1	0	2014	2014
Alzheimer's Disease	C0002395	PRKCE	5581	Q02156	protein kinase C epsilon	calcium-binding protein; kinase; transfer/carrier protein; transferase	88	0.604	0.552	0.9999	0.01	no reported evidence	1	1	0	2015	2015
Alzheimer's Disease	C0002395	PRL	5617	P01236	prolactin	signaling molecule	276	0.454	0.793	1.4767e-06	0.01	no reported evidence	1	1	0	2000	2000
Alzheimer's Disease	C0002395	PROS2P	5628		protein S (beta) pseudogene		5	0.886	0.103		0.01	no reported evidence	1	1	0	2014	2014
Alzheimer's Disease	C0002395	PRSS3	5646	P35030	serine protease 3	hydrolase; protease	40	0.639	0.448	1.7591e-11	0.01	no reported evidence	1	1	0	2016	2016
Alzheimer's Disease	C0002395	MASP1	5648	P48740	mannan binding lectin serine peptidase 1	hydrolase; protease	101	0.607	0.69	1.6304e-11	0.01	no reported evidence	1	1	0	2011	2011
Alzheimer's Disease	C0002395	PSD	5662	A5PKW4	pleckstrin and Sec7 domain containing		18	0.743	0.207	0.91001	0.01	no reported evidence	1	1	0	2000	2000
Alzheimer's Disease	C0002395	PSMB6	5694	P28072	proteasome subunit beta 6	hydrolase; protease	76	0.579	0.69	0.016453	0.01	no reported evidence	1	1	0	2006	2006
Alzheimer's Disease	C0002395	PSMB9	5698	P28065	proteasome subunit beta 9	hydrolase; protease	72	0.579	0.69	0.001731	0.01	no reported evidence	1	1	0	2006	2006
Alzheimer's Disease	C0002395	PSMD2	5708	Q13200	proteasome 26S subunit, non-ATPase 2	enzyme modulator	22	0.701	0.448	1	0.01	no reported evidence	1	1	0	1999	1999
Alzheimer's Disease	C0002395	PSMD9	5715	O00233	proteasome 26S subunit, non-ATPase 9	enzyme modulator	175	0.494	0.793	5.1383e-06	0.01	no reported evidence	1	1	0	2008	2008
Alzheimer's Disease	C0002395	PTCH1	5727	Q13635	patched 1		386	0.435	0.759	1	0.01	no reported evidence	1	1	0	2015	2015
Alzheimer's Disease	C0002395	PTEN	5728	P60484	phosphatase and tensin homolog	hydrolase; phosphatase	915	0.334	0.828	0.81793	0.01	no reported evidence	1	1	0	2014	2014
Alzheimer's Disease	C0002395	PTGDR	5729	Q13258	prostaglandin D2 receptor	receptor	26	0.713	0.414	4.4581e-06	0.01	no reported evidence	1	1	0	2007	2007
Alzheimer's Disease	C0002395	PTGER1	5731	P34995	prostaglandin E receptor 1	receptor	39	0.676	0.414	0.005131	0.01	no reported evidence	1	1	0	2012	2012
Alzheimer's Disease	C0002395	PTGER3	5733	P43115	prostaglandin E receptor 3	receptor	43	0.645	0.552	0.38635	0.01	no reported evidence	1	1	0	2013	2013
Alzheimer's Disease	C0002395	PTGER4	5734	P35408	prostaglandin E receptor 4	receptor	77	0.58	0.517	0.95608	0.01	no reported evidence	1	1	0	2009	2009
Alzheimer's Disease	C0002395	PTPN1	5770	P18031	protein tyrosine phosphatase, non-receptor type 1		87	0.569	0.621	0.77909	0.01	no reported evidence	1	1	0	2011	2011
Alzheimer's Disease	C0002395	PURA	5813	Q00577	purine rich element binding protein A	nucleic acid binding; transcription factor	46	0.713	0.276	0.94355	0.01	no reported evidence		1	0	2008	2008
Alzheimer's Disease	C0002395	PVALB	5816	P20472	parvalbumin	calcium-binding protein	80	0.588	0.448	0.085565	0.01	no reported evidence	1	1	0	2010	2010
Alzheimer's Disease	C0002395	PZP	5858	P20742	PZP, alpha-2-macroglobulin like	defense/immunity protein; enzyme modulator; signaling molecule	11	0.762	0.172	1.0107e-33	0.01	no reported evidence	1	1	0	2016	2016
Alzheimer's Disease	C0002395	RAB6A	5870	P20340	RAB6A, member RAS oncogene family		9	0.799	0.172	0.95962	0.01	no reported evidence		1	0	2007	2007
Alzheimer's Disease	C0002395	RAD23B	5887	P54727	RAD23 homolog B, nucleotide excision repair protein	nucleic acid binding	34	0.663	0.552	0.99566	0.01	no reported evidence	1	1	0	2006	2006
Alzheimer's Disease	C0002395	RAF1	5894	P04049	Raf-1 proto-oncogene, serine/threonine kinase		328	0.462	0.793	0.88596	0.01	no reported evidence		1	0	2006	2006
Alzheimer's Disease	C0002395	RAN	5901	P62826	RAN, member RAS oncogene family	enzyme modulator	63	0.6	0.621	0.97412	0.01	no reported evidence	1	1	0	2013	2013
Alzheimer's Disease	C0002395	RB1	5925	P06400	RB transcriptional corepressor 1	nucleic acid binding; transcription factor	264	0.467	0.828	1	0.01	no reported evidence	1	1	0	2008	2008
Alzheimer's Disease	C0002395	RBBP6	5930	Q7Z6E9	RB binding protein 6, ubiquitin ligase	nucleic acid binding	38	0.663	0.483	1	0.01	no reported evidence	1	1	0	2012	2012
Alzheimer's Disease	C0002395	RBP4	5950	P02753	retinol binding protein 4	transfer/carrier protein	134	0.534	0.724	0.56477	0.01	no reported evidence	1	1	0	2011	2011
Alzheimer's Disease	C0002395	REG1A	5967	P05451	regenerating family member 1 alpha		140	0.509	0.828	1.1292e-05	0.01	no reported evidence	1	1	0	2012	2012
Alzheimer's Disease	C0002395	RELA	5970	Q04206	RELA proto-oncogene, NF-kB subunit	nucleic acid binding; transcription factor	245	0.456	0.828	0.99942	0.01	no reported evidence	1	1	0	2015	2015
Alzheimer's Disease	C0002395	RET	5979	P07949	ret proto-oncogene		452	0.418	0.724	1	0.01	no reported evidence	1	1	0	2014	2014
Alzheimer's Disease	C0002395	RFC1	5981	P35251	replication factor C subunit 1	hydrolase; nucleic acid binding; phosphatase	54	0.614	0.552	0.97281	0.01	no reported evidence	1	1	0	2009	2009
Alzheimer's Disease	C0002395	RGS2	5997	P41220	regulator of G protein signaling 2	enzyme modulator	69	0.598	0.655	6.9195e-06	0.01	no reported evidence	1	1	0	2013	2013
Alzheimer's Disease	C0002395	RGS4	5999	P49798	regulator of G protein signaling 4	enzyme modulator	27	0.685	0.345	5.3895e-08	0.01	no reported evidence		1	0	2003	2003
Alzheimer's Disease	C0002395	RHD	6007	Q02161	Rh blood group D antigen	transporter	35	0.659	0.448	3.0009e-05	0.01	no reported evidence	1	1	0	2014	2014
Alzheimer's Disease	C0002395	ROCK1	6093	Q13464	Rho associated coiled-coil containing protein kinase 1	kinase; transferase	77	0.579	0.517	1	0.01	no reported evidence	1	1	0	2006	2006
Alzheimer's Disease	C0002395	RPL13	6137	P26373	ribosomal protein L13	nucleic acid binding	15	0.762	0.31	0.94999	0.01	no reported evidence	1	1	0	2011	2011
Alzheimer's Disease	C0002395	RPS3A	6189	P61247	ribosomal protein S3A	hydrolase; nucleic acid binding; protease	5	0.886	0.138	0.96937	0.01	no reported evidence	1	1	0	2006	2006
Alzheimer's Disease	C0002395	RPS6KB2	6199	Q9UBS0	ribosomal protein S6 kinase B2		14	0.785	0.207	3.2275e-17	0.01	no reported evidence	1	1	1	2012	2012
Alzheimer's Disease	C0002395	RPS23	6228	P62266	ribosomal protein S23	nucleic acid binding	30	0.773	0.31	0.86154	0.01	no reported evidence	1	1	0	2011	2011
Alzheimer's Disease	C0002395	RPS27	6232	P42677	ribosomal protein S27	nucleic acid binding	54	0.652	0.552	0.76756	0.01	no reported evidence	1	1	0	2006	2006
Alzheimer's Disease	C0002395	RRAS	6237	P10301	RAS related	enzyme modulator	95	0.636	0.552	0.0045356	0.01	no reported evidence	1	1	0	2009	2009
Alzheimer's Disease	C0002395	RYR2	6262	Q92736	ryanodine receptor 2	receptor; transporter	102	0.575	0.414	0.99999	0.01	no reported evidence	1	1	0	2012	2012
Alzheimer's Disease	C0002395	S100A6	6277	P06703	S100 calcium binding protein A6	calcium-binding protein; signaling molecule	121	0.533	0.69	0.17015	0.01	no reported evidence	1	1	0	2005	2005
Alzheimer's Disease	C0002395	S100A8	6279	P05109	S100 calcium binding protein A8	calcium-binding protein; signaling molecule	199	0.481	0.828	0.13657	0.01	no reported evidence	1	1	0	2005	2005
Alzheimer's Disease	C0002395	S100A12	6283	P80511	S100 calcium binding protein A12	calcium-binding protein; signaling molecule	89	0.564	0.552	0.49616	0.01	no reported evidence		1	0	2006	2006
Alzheimer's Disease	C0002395	ATXN1	6310	P54253	ataxin 1		137	0.55	0.517	0.98201	0.01	no reported evidence	1	1	0	2010	2010
Alzheimer's Disease	C0002395	ATXN2	6311	Q99700	ataxin 2	nucleic acid binding	179	0.534	0.621	0.9425	0.01	no reported evidence	1	1	0	2016	2016
Alzheimer's Disease	C0002395	SCP2	6342	P22307	sterol carrier protein 2		43	0.69	0.31	8.6534e-07	0.01	no reported evidence	1	1	0	2007	2007
Alzheimer's Disease	C0002395	CCL8	6355	P80075	C-C motif chemokine ligand 8	signaling molecule	56	0.6	0.621	0.042958	0.01	no reported evidence	1	1	1	2009	2009
Alzheimer's Disease	C0002395	CCL19	6363	Q99731	C-C motif chemokine ligand 19	signaling molecule	76	0.575	0.586	0.24633	0.01	no reported evidence	1	1	0	2016	2016
Alzheimer's Disease	C0002395	CCL21	6366	O00585	C-C motif chemokine ligand 21	signaling molecule	98	0.55	0.69	0.034342	0.01	no reported evidence	0	1	0	2016	2016
Alzheimer's Disease	C0002395	SDC2	6383	P34741	syndecan 2	cell adhesion molecule; cytoskeletal protein; defense/immunity protein; extracellular matrix protein; signaling molecule	71	0.579	0.586	0.34385	0.01	no reported evidence	1	1	0	1995	1995
Alzheimer's Disease	C0002395	SEL1L	6400	Q9UBV2	SEL1L, ERAD E3 ligase adaptor subunit		41	0.648	0.483	0.9972	0.01	no reported evidence	1	1	1	2012	2012
Alzheimer's Disease	C0002395	MAP2K4	6416	P45985	mitogen-activated protein kinase kinase 4		69	0.582	0.586	0.99758	0.01	no reported evidence	1	1	0	2016	2016
Alzheimer's Disease	C0002395	SFPQ	6421	P23246	splicing factor proline and glutamine rich	nucleic acid binding	35	0.656	0.414	0.99993	0.01	no reported evidence	1	1	0	2012	2012
Alzheimer's Disease	C0002395	SRSF3	6428	P84103	serine and arginine rich splicing factor 3	nucleic acid binding	31	0.676	0.448	0.95897	0.01	no reported evidence	1	1	0	2012	2012
Alzheimer's Disease	C0002395	SRSF5	6430	Q13243	serine and arginine rich splicing factor 5	nucleic acid binding	28	0.672	0.552	0.67381	0.01	no reported evidence	1	1	0	2016	2016
Alzheimer's Disease	C0002395	TRA2B	6434	P62995	transformer 2 beta homolog	nucleic acid binding	11	0.773	0.31	0.99383	0.01	no reported evidence	1	1	0	2015	2015
Alzheimer's Disease	C0002395	SGCA	6442	Q16586	sarcoglycan alpha	calcium-binding protein	47	0.663	0.31	0.0023453	0.01	no reported evidence	1	1	0	2013	2013
Alzheimer's Disease	C0002395	SGSH	6448	P51688	N-sulfoglucosamine sulfohydrolase	hydrolase	50	0.707	0.414	0.00012596	0.01	no reported evidence	1	1	0	2012	2012
Alzheimer's Disease	C0002395	ITSN1	6453	Q15811	intersectin 1	calcium-binding protein; enzyme modulator; membrane traffic protein	19	0.762	0.276	1	0.01	no reported evidence		1	0	2006	2006
Alzheimer's Disease	C0002395	SH3GL2	6456	Q99962	SH3 domain containing GRB2 like 2, endophilin A1		17	0.735	0.241	0.00014497	0.01	no reported evidence	1	1	0	2008	2008
Alzheimer's Disease	C0002395	SIM2	6493	Q14190	SIM bHLH transcription factor 2	nucleic acid binding; transcription factor	47	0.648	0.517	0.85988	0.01	no reported evidence	1	1	0	2016	2016
Alzheimer's Disease	C0002395	SKIL	6498	P12757	SKI like proto-oncogene		26	0.701	0.31	0.982	0.01	no reported evidence	1	1	0	2011	2011
Alzheimer's Disease	C0002395	SLC1A1	6505	P43005	solute carrier family 1 member 1	transporter	85	0.582	0.448	9.7698e-06	0.01	no reported evidence	1	1	0	2011	2011
Alzheimer's Disease	C0002395	SLC1A3	6507	P43003	solute carrier family 1 member 3	transporter	63	0.619	0.552	0.98545	0.01	no reported evidence	1	1	0	2007	2007
Alzheimer's Disease	C0002395	SLC2A3	6515	P11169	solute carrier family 2 member 3		81	0.594	0.552	0.064038	0.01	no reported evidence	1	1	0	2013	2013
Alzheimer's Disease	C0002395	SLC8A1	6546	P32418	solute carrier family 8 member A1		66	0.609	0.483	0.99605	0.01	no reported evidence	1	1	0	2012	2012
Alzheimer's Disease	C0002395	SLC8A3	6547	P57103	solute carrier family 8 member A3		36	0.672	0.207	0.00080669	0.01	no reported evidence	1	1	0	2016	2016
Alzheimer's Disease	C0002395	SLC18A1	6570	P54219	solute carrier family 18 member A1		25	0.69	0.414	1.4388e-21	0.01	no reported evidence	1	1	0	2009	2009
Alzheimer's Disease	C0002395	SLC18A2	6571	Q05940	solute carrier family 18 member A2		105	0.575	0.621	0.0726	0.01	no reported evidence		1	0	2002	2002
Alzheimer's Disease	C0002395	SLIT3	6586	O75094	slit guidance ligand 3		30	0.685	0.345	0.79153	0.01	no reported evidence	1	1	0	2015	2015
Alzheimer's Disease	C0002395	SMPD1	6609	P17405	sphingomyelin phosphodiesterase 1	hydrolase	133	0.555	0.759	1.5832e-10	0.01	no reported evidence	1	1	0	2016	2016
Alzheimer's Disease	C0002395	SMPD2	6610	O60906	sphingomyelin phosphodiesterase 2		13	0.743	0.31	2.8313e-18	0.01	no reported evidence	0	1	0	2016	2016
Alzheimer's Disease	C0002395	SOS2	6655	Q07890	SOS Ras/Rho guanine nucleotide exchange factor 2	enzyme modulator	79	0.681	0.517	0.99963	0.01	no reported evidence	1	1	0	2007	2007
Alzheimer's Disease	C0002395	SOX2	6657	P48431	SRY-box 2	transcription factor	251	0.459	0.759	0.73489	0.01	no reported evidence	1	1	0	2016	2016
Alzheimer's Disease	C0002395	SP4	6671	Q02446	Sp4 transcription factor	nucleic acid binding; transcription factor	22	0.707	0.276	0.99434	0.01	no reported evidence	0	1	1	2013	2013
Alzheimer's Disease	C0002395	SPAST	6683	Q9UBP0	spastin	cytoskeletal protein	93	0.604	0.517	0.99955	0.01	no reported evidence	1	1	0	2011	2011
Alzheimer's Disease	C0002395	SPTBN1	6711	Q01082	spectrin beta, non-erythrocytic 1		36	0.667	0.483	1	0.01	no reported evidence	1	1	0	2016	2016
Alzheimer's Disease	C0002395	SREBF2	6721	Q12772	sterol regulatory element binding transcription factor 2		65	0.611	0.517	0.57193	0.01	no reported evidence	1	1	0	2017	2017
Alzheimer's Disease	C0002395	SRF	6722	P11831	serum response factor	transcription factor	75	0.598	0.69	0.97512	0.01	no reported evidence	1	1	0	2007	2007
Alzheimer's Disease	C0002395	SSTR2	6752	P30874	somatostatin receptor 2	receptor	105	0.551	0.517	0.4269	0.01	no reported evidence	1	1	0	2015	2015
Alzheimer's Disease	C0002395	ST2	6761		suppression of tumorigenicity 2		17	0.752	0.345		0.01	no reported evidence	1	1	0	2016	2016
Alzheimer's Disease	C0002395	STAT1	6772	P42224	signal transducer and activator of transcription 1	nucleic acid binding; transcription factor	318	0.434	0.793	0.99999	0.01	no reported evidence	1	1	0	2014	2014
Alzheimer's Disease	C0002395	STC1	6781	P52823	stanniocalcin 1	signaling molecule	83	0.575	0.621	0.1889	0.01	no reported evidence	1	1	0	2018	2018
Alzheimer's Disease	C0002395	STXBP1	6812	P61764	syntaxin binding protein 1	membrane traffic protein; transporter	120	0.596	0.483	1	0.01	no reported evidence		1	0	2006	2006
Alzheimer's Disease	C0002395	SULT2A1	6822	Q06520	sulfotransferase family 2A member 1		53	0.611	0.655	1.5084e-15	0.01	no reported evidence	1	1	0	2016	2016
Alzheimer's Disease	C0002395	VAMP1	6843	P23763	vesicle associated membrane protein 1		30	0.735	0.276	0.014067	0.01	no reported evidence	1	1	0	2015	2015
Alzheimer's Disease	C0002395	SYN2	6854	Q92777	synapsin II	cytoskeletal protein; membrane traffic protein	45	0.681	0.276		0.01	no reported evidence	1	1	0	2011	2011
Alzheimer's Disease	C0002395	SYT1	6857	P21579	synaptotagmin 1	membrane traffic protein	183	0.484	0.828	0.60372	0.01	no reported evidence	1	1	0	2015	2015
Alzheimer's Disease	C0002395	TACR2	6865	P21452	tachykinin receptor 2		17	0.762	0.345	0.00042735	0.01	no reported evidence	1	1	0	2011	2011
Alzheimer's Disease	C0002395	TACR3	6870	P29371	tachykinin receptor 3		91	0.582	0.552	2.4802e-17	0.01	no reported evidence	1	1	0	2016	2016
Alzheimer's Disease	C0002395	TRBV20OR9-2	6962		T cell receptor beta variable 20/OR9-2 (non-functional)		319	0.423	0.897		0.01	no reported evidence	1	1	0	2001	2001
Alzheimer's Disease	C0002395	TDO2	6999	P48775	tryptophan 2,3-dioxygenase	oxidoreductase	29	0.713	0.276	4.4341e-09	0.01	no reported evidence	1	1	0	2013	2013
Alzheimer's Disease	C0002395	TERT	7015	O14746	telomerase reverse transcriptase	nucleic acid binding	541	0.393	0.828	0.99999	0.01	no reported evidence	1	1	0	2015	2015
Alzheimer's Disease	C0002395	TFDP1	7027	Q14186	transcription factor Dp-1	nucleic acid binding; transcription factor	27	0.69	0.379	0.97614	0.01	no reported evidence	1	1	0	2007	2007
Alzheimer's Disease	C0002395	TFF3	7033	Q07654	trefoil factor 3	signaling molecule	94	0.554	0.793	0.015632	0.01	no reported evidence	1	1	0	2016	2016
Alzheimer's Disease	C0002395	TFRC	7037	P02786	transferrin receptor	hydrolase; protease	211	0.471	0.759	0.00029785	0.01	no reported evidence	1	1	0	2014	2014
Alzheimer's Disease	C0002395	TGFB2	7042	P61812	transforming growth factor beta 2	signaling molecule	226	0.48	0.793	0.99912	0.01	no reported evidence	1	1	1	1995	1995
Alzheimer's Disease	C0002395	THAS	7055		thoracoabdominal syndrome		39	0.656	0.379		0.01	no reported evidence	1	1	0	2010	2010
Alzheimer's Disease	C0002395	THBS4	7060	P35443	thrombospondin 4		23	0.743	0.276	1.6103e-18	0.01	no reported evidence	1	1	0	2013	2013
Alzheimer's Disease	C0002395	THOP1	7064	P52888	thimet oligopeptidase 1	hydrolase; protease	46	0.614	0.655	0.00014359	0.01	no reported evidence	1	1	0	2016	2016
Alzheimer's Disease	C0002395	THRA	7067	P10827	thyroid hormone receptor alpha	nucleic acid binding; receptor; transcription factor	92	0.594	0.621	0.27662	0.01	no reported evidence	1	1	1	2011	2011
Alzheimer's Disease	C0002395	TIA1	7072	P31483	TIA1 cytotoxic granule associated RNA binding protein		53	0.633	0.517	0.24264	0.01	no reported evidence	1	1	0	2015	2015
Alzheimer's Disease	C0002395	TIMP3	7078	P35625	TIMP metallopeptidase inhibitor 3	enzyme modulator	207	0.473	0.793	0.6567	0.01	no reported evidence	1	1	0	2007	2007
Alzheimer's Disease	C0002395	TIMP4	7079	Q99727	TIMP metallopeptidase inhibitor 4	enzyme modulator	62	0.607	0.621	0.00032907	0.01	no reported evidence	1	1	0	2016	2016
Alzheimer's Disease	C0002395	TLE1	7088	Q04724	transducin like enhancer of split 1	transcription factor	34	0.685	0.414	0.99927	0.01	no reported evidence	1	1	0	2012	2012
Alzheimer's Disease	C0002395	TSPAN7	7102	P41732	tetraspanin 7		23	0.72	0.414	0.75436	0.01	no reported evidence	1	1	0	1999	1999
Alzheimer's Disease	C0002395	CLDN5	7122	O00501	claudin 5	cell junction protein	35	0.656	0.552	0.90443	0.01	no reported evidence	1	1	0	2016	2016
Alzheimer's Disease	C0002395	TNFAIP1	7126	Q13829	TNF alpha induced protein 1		14	0.752	0.448	0.13264	0.01	no reported evidence	1	1	0	2003	2003
Alzheimer's Disease	C0002395	TNNI3	7137	P19429	troponin I3, cardiac type	cytoskeletal protein	65	0.6	0.586	0.086984	0.01	no reported evidence	1	1	0	2017	2017
Alzheimer's Disease	C0002395	TP53BP2	7159	Q13625	tumor protein p53 binding protein 2	enzyme modulator	28	0.69	0.448	0.0136	0.01	no reported evidence		1	0	2003	2003
Alzheimer's Disease	C0002395	TPH1	7166	P17752	tryptophan hydroxylase 1		62	0.611	0.586	3.2453e-07	0.01	no reported evidence		1	0	2004	2004
Alzheimer's Disease	C0002395	TPT1	7178	P13693	tumor protein, translationally-controlled 1	cytoskeletal protein	64	0.6	0.621	0.82085	0.01	no reported evidence	1	1	0	2009	2009
Alzheimer's Disease	C0002395	TRAF2	7186	Q12933	TNF receptor associated factor 2	signaling molecule	58	0.6	0.586	0.99979	0.01	no reported evidence	1	1	1	2009	2009
Alzheimer's Disease	C0002395	TRPC6	7225	Q9Y210	transient receptor potential cation channel subfamily C member 6	transporter	85	0.567	0.552	2.879e-07	0.01	no reported evidence	1	1	0	2005	2005
Alzheimer's Disease	C0002395	TRPM2	7226	O94759	transient receptor potential cation channel subfamily M member 2	receptor; transporter	40	0.648	0.379	2.6061e-42	0.01	no reported evidence	1	1	0	2016	2016
Alzheimer's Disease	C0002395	TSHR	7253	P16473	thyroid stimulating hormone receptor	extracellular matrix protein; receptor	186	0.51	0.69	5.1921e-15	0.01	no reported evidence	1	1	0	1999	1999
Alzheimer's Disease	C0002395	TSPY1	7258	P0CV98;P0CW01;Q01534	testis specific protein Y-linked 1	chaperone; enzyme modulator	36	0.656	0.414	0.31185	0.01	no reported evidence	1	1	0	2013	2013
Alzheimer's Disease	C0002395	TTK	7272	P33981	TTK protein kinase	kinase; transferase	53	0.624	0.483	0.0010851	0.01	no reported evidence	1	1	0	2006	2006
Alzheimer's Disease	C0002395	TWIST1	7291	Q15672	twist family bHLH transcription factor 1	nucleic acid binding; transcription factor	292	0.464	0.759	0.35682	0.01	no reported evidence	1	1	0	2014	2014
Alzheimer's Disease	C0002395	TYK2	7297	P29597	tyrosine kinase 2		115	0.546	0.69	1.3514e-06	0.01	no reported evidence	1	1	0	2010	2010
Alzheimer's Disease	C0002395	TYRO3	7301	Q06418	TYRO3 protein tyrosine kinase		47	0.63	0.69	5.5433e-07	0.01	no reported evidence	1	1	0	2012	2012
Alzheimer's Disease	C0002395	TYRP1	7306	P17643	tyrosinase related protein 1	oxidoreductase	124	0.543	0.621	5.4648e-23	0.01	no reported evidence	1	1	0	1988	1988
Alzheimer's Disease	C0002395	UBE3A	7337	Q05086	ubiquitin protein ligase E3A		135	0.59	0.483	0.99985	0.01	no reported evidence	1	1	0	2018	2018
Alzheimer's Disease	C0002395	SLC35A2	7355	P78381	solute carrier family 35 member A2	transporter	60	0.636	0.448	0.65815	0.01	no reported evidence	1	1	0	2013	2013
Alzheimer's Disease	C0002395	UGT1A	7361		UDP glucuronosyltransferase family 1 member A complex locus		67	0.588	0.552		0.01	no reported evidence	1	1	0	2013	2013
Alzheimer's Disease	C0002395	UNG	7374	P13051	uracil DNA glycosylase		47	0.656	0.552	0.0016362	0.01	no reported evidence	1	1	0	2007	2007
Alzheimer's Disease	C0002395	UQCRC1	7384	P31930	ubiquinol-cytochrome c reductase core protein 1	hydrolase; protease	5	0.857	0.276	0.010998	0.01	no reported evidence	1	1	0	2016	2016
Alzheimer's Disease	C0002395	USF2	7392	Q15853	upstream transcription factor 2, c-fos interacting		38	0.667	0.448	0.99235	0.01	no reported evidence	1	1	0	2006	2006
Alzheimer's Disease	C0002395	VIP	7432	P01282	vasoactive intestinal peptide	signaling molecule	152	0.526	0.759	0.00039321	0.01	no reported evidence	1	1	0	2007	2007
Alzheimer's Disease	C0002395	BEST1	7439	O76090	bestrophin 1		168	0.521	0.586	1.8481e-12	0.01	no reported evidence	0	1	0	2016	2016
Alzheimer's Disease	C0002395	VWF	7450	P04275	von Willebrand factor	enzyme modulator	260	0.462	0.724	7.8464e-24	0.01	no reported evidence	1	1	0	2011	2011
Alzheimer's Disease	C0002395	WARS	7453	P23381	tryptophanyl-tRNA synthetase	ligase	21	0.701	0.414	0.33541	0.01	no reported evidence	1	1	0	2007	2007
Alzheimer's Disease	C0002395	WAS	7454	P42768	Wiskott-Aldrich syndrome	cytoskeletal protein	115	0.586	0.69	0.99881	0.01	no reported evidence	1	1	0	2015	2015
Alzheimer's Disease	C0002395	WEE1	7465	P30291	WEE1 G2 checkpoint kinase	kinase; transferase	47	0.621	0.483	0.99971	0.01	no reported evidence	1	1	1	2016	2016
Alzheimer's Disease	C0002395	WNT1	7471	P04628	Wnt family member 1	signaling molecule	113	0.555	0.655	0.25386	0.01	no reported evidence	1	1	0	2007	2007
Alzheimer's Disease	C0002395	WNT5A	7474	P41221	Wnt family member 5A	signaling molecule	236	0.5	0.759	0.98838	0.01	no reported evidence	1	1	0	2012	2012
Alzheimer's Disease	C0002395	WNT2B	7482	Q93097	Wnt family member 2B	signaling molecule	31	0.69	0.448	0.030975	0.01	no reported evidence	1	1	0	2002	2002
Alzheimer's Disease	C0002395	WT1	7490	P19544	Wilms tumor 1	nucleic acid binding; transcription factor	327	0.444	0.69	0.99602	0.01	no reported evidence		1	0	2003	2003
Alzheimer's Disease	C0002395	XBP1P1	7495		X-box binding protein 1 pseudogene 1		20	0.72	0.517		0.01	no reported evidence	1	1	0	2014	2014
Alzheimer's Disease	C0002395	XRCC1	7515	P18887	X-ray repair cross complementing 1		264	0.449	0.828	4.7623e-09	0.01	no reported evidence		1	0	2007	2007
Alzheimer's Disease	C0002395	MZF1	7593	P28698	myeloid zinc finger 1		34	0.663	0.414	1.151e-10	0.01	no reported evidence	1	1	2	2013	2013
Alzheimer's Disease	C0002395	RNF112	7732	Q9ULX5	ring finger protein 112	enzyme modulator	4	0.886	0.103	0.084868	0.01	no reported evidence	1	1	0	2015	2015
Alzheimer's Disease	C0002395	ZNF224	7767	Q9NZL3	zinc finger protein 224		11	0.785	0.241	0.0033298	0.01	no reported evidence	1	1	1	2010	2010
Alzheimer's Disease	C0002395	ZNF236	7776	Q9UL36	zinc finger protein 236	transcription factor	7	0.815	0.241	1	0.01	no reported evidence	1	1	0	2009	2009
Alzheimer's Disease	C0002395	MAP3K12	7786	Q12852	mitogen-activated protein kinase kinase kinase 12		19	0.743	0.241	1	0.01	no reported evidence	1	1	0	2017	2017
Alzheimer's Disease	C0002395	LRP8	7804	Q14114	LDL receptor related protein 8		29	0.707	0.207	0.99994	0.01	no reported evidence		1	1	2004	2004
Alzheimer's Disease	C0002395	FZD5	7855	Q13467	frizzled class receptor 5	enzyme modulator; receptor; signaling molecule	48	0.619	0.586	0.98621	0.01	no reported evidence	1	1	0	2012	2012
Alzheimer's Disease	C0002395	RAB7A	7879	P51149	RAB7A, member RAS oncogene family		54	0.648	0.586	0.97159	0.01	no reported evidence	1	1	0	2011	2011
Alzheimer's Disease	C0002395	REEP5	7905	Q00765	receptor accessory protein 5	receptor; transporter	40	0.645	0.517	0.00074668	0.01	no reported evidence	1	1	0	2007	2007
Alzheimer's Disease	C0002395	DDX39B	7919	Q13838	DExD-box helicase 39B		25	0.681	0.586	0.99748	0.01	no reported evidence	1	1	0	2008	2008
Alzheimer's Disease	C0002395	TFEB	7942	P19484	transcription factor EB		43	0.645	0.448	0.89473	0.01	no reported evidence	1	1	0	2014	2014
Alzheimer's Disease	C0002395	TFPI2	7980	P48307	tissue factor pathway inhibitor 2	enzyme modulator	110	0.545	0.621	0.00078009	0.01	no reported evidence	1	1	0	2011	2011
Alzheimer's Disease	C0002395	ARHGEF5	7984	Q12774	Rho guanine nucleotide exchange factor 5		48	0.627	0.655	6.5054e-12	0.01	no reported evidence	1	1	0	2013	2013
Alzheimer's Disease	C0002395	PSCA	8000	O43653	prostate stem cell antigen		62	0.604	0.517	0.17138	0.01	no reported evidence	1	1	0	2016	2016
Alzheimer's Disease	C0002395	NUP214	8021	P35658	nucleoporin 214	nucleic acid binding; structural protein	56	0.609	0.552	0.14168	0.01	no reported evidence	1	1	0	2004	2004
Alzheimer's Disease	C0002395	AD5	8081		Alzheimer disease 5		14	0.752	0.276		0.01	no reported evidence	1	1	0	2006	2006
Alzheimer's Disease	C0002395	AAAS	8086	Q9NRG9	aladin WD repeat nucleoporin		115	0.567	0.586	1.5378e-13	0.01	no reported evidence	1	1	0	2014	2014
Alzheimer's Disease	C0002395	PABPN1	8106	Q86U42	poly(A) binding protein nuclear 1		40	0.707	0.379	0.4339	0.01	no reported evidence	1	1	0	2009	2009
Alzheimer's Disease	C0002395	ANP32A	8125	P39687	acidic nuclear phosphoprotein 32 family member A	enzyme modulator	27	0.696	0.379	0.99073	0.01	no reported evidence	1	1	0	2016	2016
Alzheimer's Disease	C0002395	CDR3	8163		Cerebellar degeneration-related autoantigen-3		148	0.499	0.724		0.01	no reported evidence	1	1	0	2001	2001
Alzheimer's Disease	C0002395	SLC14A2	8170	Q15849	solute carrier family 14 member 2		37	0.642	0.552	1.384e-17	0.01	no reported evidence	1	1	0	2008	2008
Alzheimer's Disease	C0002395	CHAF1B	8208	Q13112	chromatin assembly factor 1 subunit B	nucleic acid binding	13	0.785	0.241	0.40321	0.01	no reported evidence		1	0	2004	2004
Alzheimer's Disease	C0002395	USP9X	8239	Q93008	ubiquitin specific peptidase 9 X-linked	hydrolase; protease	115	0.584	0.69	1	0.01	no reported evidence	1	1	0	2015	2015
Alzheimer's Disease	C0002395	DYSF	8291	O75923	dysferlin	membrane traffic protein	88	0.611	0.483	3.8359e-33	0.01	no reported evidence	1	1	0	2015	2015
Alzheimer's Disease	C0002395	BAP1	8314	Q92560	BRCA1 associated protein 1	hydrolase; protease	186	0.488	0.586	0.99292	0.01	no reported evidence	1	1	0	2006	2006
Alzheimer's Disease	C0002395	EOMES	8320	O95936	eomesodermin	nucleic acid binding; transcription factor	35	0.667	0.517	0.98526	0.01	no reported evidence	1	1	0	2016	2016
Alzheimer's Disease	C0002395	DHX16	8449	O60231	DEAH-box helicase 16	nucleic acid binding	47	0.645	0.517	7.9698e-13	0.01	no reported evidence	1	1	0	2011	2011
Alzheimer's Disease	C0002395	FKBP6	8468	O75344	FK506 binding protein 6		7	0.857	0.103	1.7644e-06	0.01	no reported evidence	1	1	0	2008	2008
Alzheimer's Disease	C0002395	IRS4	8471	O14654	insulin receptor substrate 4		15	0.743	0.448	0.62756	0.01	no reported evidence	1	1	0	2014	2014
Alzheimer's Disease	C0002395	PKP4	8502	Q99569	plakophilin 4	cytoskeletal protein	6	0.834	0.241	5.3265e-13	0.01	no reported evidence	1	1	0	1999	1999
Alzheimer's Disease	C0002395	PIK3R3	8503	Q92569	phosphoinositide-3-kinase regulatory subunit 3	enzyme modulator	43	0.639	0.69	3.702e-10	0.01	no reported evidence	1	1	0	2013	2013
Alzheimer's Disease	C0002395	LMO4	8543	P61968	LIM domain only 4		29	0.672	0.483	0.68728	0.01	no reported evidence	1	1	0	2008	2008
Alzheimer's Disease	C0002395	MAPKAPK5	8550	Q8IW41	mitogen-activated protein kinase-activated protein kinase 5	cytoskeletal protein; kinase; transferase	4	0.886	0.207	0.6933	0.01	no reported evidence	1	1	0	2016	2016
Alzheimer's Disease	C0002395	PRKRA	8575	O75569	protein activator of interferon induced protein kinase EIF2AK2		76	0.6	0.448	0.44377	0.01	no reported evidence	1	1	0	2012	2012
Alzheimer's Disease	C0002395	STK16	8576	O75716	serine/threonine kinase 16		6	0.834	0.138	0.00011007	0.01	no reported evidence	1	1	0	2013	2013
Alzheimer's Disease	C0002395	USO1	8615	O60763	USO1 vesicle transport factor	membrane traffic protein	74	0.58	0.759	0.88564	0.01	no reported evidence	1	1	0	2007	2007
Alzheimer's Disease	C0002395	PDE8B	8622	O95263	phosphodiesterase 8B		67	0.672	0.379	0.99947	0.01	no reported evidence	1	1	0	2003	2003
Alzheimer's Disease	C0002395	AOC3	8639	Q16853	amine oxidase, copper containing 3		58	0.609	0.69	5.5837e-11	0.01	no reported evidence	1	1	0	2015	2015
Alzheimer's Disease	C0002395	NUMB	8650	P49757	NUMB, endocytic adaptor protein	signaling molecule	27	0.69	0.276	0.0035484	0.01	no reported evidence		1	0	2008	2008
Alzheimer's Disease	C0002395	SOCS1	8651	O15524	suppressor of cytokine signaling 1	enzyme modulator	188	0.483	0.759	0.58244	0.01	no reported evidence	1	1	0	2016	2016
Alzheimer's Disease	C0002395	IRS2	8660	Q9Y4H2	insulin receptor substrate 2		96	0.559	0.552	0.98626	0.01	no reported evidence	1	1	0	2012	2012
Alzheimer's Disease	C0002395	TNK1	8711	Q13470	tyrosine kinase non receptor 1		6	0.815	0.207	4.6889e-07	0.01	no reported evidence	1	1	0	2009	2009
Alzheimer's Disease	C0002395	RIPK1	8737	Q13546	receptor interacting serine/threonine kinase 1		84	0.572	0.621	0.04076	0.01	no reported evidence	1	1	0	2018	2018
Alzheimer's Disease	C0002395	ADAM9	8754	Q13443	ADAM metallopeptidase domain 9	hydrolase; protease	80	0.586	0.517	0.030366	0.01	no reported evidence	1	1	0	2011	2011
Alzheimer's Disease	C0002395	RAB11A	8766	P62491	RAB11A, member RAS oncogene family		29	0.672	0.448	0.99248	0.01	no reported evidence	1	1	0	2014	2014
Alzheimer's Disease	C0002395	TMEM11	8834	P17152	transmembrane protein 11		6	0.815	0.241	0.88273	0.01	no reported evidence	1	1	0	1998	1998
Alzheimer's Disease	C0002395	SOCS2	8835	O14508	suppressor of cytokine signaling 2	enzyme modulator	58	0.602	0.552	0.64199	0.01	no reported evidence	0	1	0	2016	2016
Alzheimer's Disease	C0002395	HDAC3	8841	O15379	histone deacetylase 3	hydrolase; nucleic acid binding; oxidoreductase	89	0.569	0.586	0.89765	0.01	no reported evidence	1	1	0	2018	2018
Alzheimer's Disease	C0002395	PROM1	8842	O43490	prominin 1	membrane traffic protein	306	0.45	0.793	2.4492e-18	0.01	no reported evidence	1	1	0	2016	2016
Alzheimer's Disease	C0002395	HCAR3	8843	P49019	hydroxycarboxylic acid receptor 3		34	0.659	0.552	1.0349e-07	0.01	no reported evidence	1	1	0	1998	1998
Alzheimer's Disease	C0002395	ALDH1A2	8854	O94788	aldehyde dehydrogenase 1 family member A2	oxidoreductase	45	0.621	0.552	0.45829	0.01	no reported evidence	1	1	0	2004	2004
Alzheimer's Disease	C0002395	PER3	8863	P56645	period circadian regulator 3	transcription factor	68	0.607	0.517	1.3454e-17	0.01	no reported evidence	1	1	0	2012	2012
Alzheimer's Disease	C0002395	PER2	8864	O15055	period circadian regulator 2	transcription factor	112	0.548	0.793	0.8969	0.01	no reported evidence	1	1	0	2011	2011
Alzheimer's Disease	C0002395	ARHGEF7	8874	Q14155	Rho guanine nucleotide exchange factor 7		116	0.533	0.724	0.99995	0.01	no reported evidence	1	1	0	2014	2014
Alzheimer's Disease	C0002395	NAE1	8883	Q13564	NEDD8 activating enzyme E1 subunit 1	ligase; transfer/carrier protein	4	0.886	0.138	9.8298e-13	0.01	no reported evidence	1	1	0	2007	2007
Alzheimer's Disease	C0002395	EIF2S2	8894	P20042	eukaryotic translation initiation factor 2 subunit beta	nucleic acid binding	38	0.681	0.517	0.9554	0.01	no reported evidence	1	1	0	2008	2008
Alzheimer's Disease	C0002395	WASF1	8936	Q92558	WAS protein family member 1	cytoskeletal protein	41	0.639	0.655	0.99683	0.01	no reported evidence	1	1	0	2016	2016
Alzheimer's Disease	C0002395	CDK5R2	8941	Q13319	cyclin dependent kinase 5 regulatory subunit 2	enzyme modulator	2	0.928	0.103	0.6847	0.01	no reported evidence		1	0	2005	2005
Alzheimer's Disease	C0002395	HSPB3	8988	Q12988	heat shock protein family B (small) member 3		192	0.489	0.724	7.2376e-05	0.01	no reported evidence	1	1	0	2014	2014
Alzheimer's Disease	C0002395	KALRN	8997	O60229	kalirin RhoGEF kinase	signaling molecule	23	0.72	0.207	1	0.01	no reported evidence		1	0	2007	2007
Alzheimer's Disease	C0002395	SOCS3	9021	O14543	suppressor of cytokine signaling 3	enzyme modulator	187	0.487	0.724	0.74823	0.01	no reported evidence	0	1	0	2016	2016
Alzheimer's Disease	C0002395	BRSK2	9024	Q8IWQ3	BR serine/threonine kinase 2	kinase; transferase	5	0.834	0.207	0.95361	0.01	no reported evidence	1	1	0	2012	2012
Alzheimer's Disease	C0002395	NAT8	9027	Q9UHE5	N-acetyltransferase 8 (putative)	transferase	7	0.886	0.138		0.01	no reported evidence	1	1	0	2012	2012
Alzheimer's Disease	C0002395	SPAG9	9043	O60271	sperm associated antigen 9	enzyme modulator	55	0.604	0.552	1	0.01	no reported evidence	1	1	0	2012	2012
Alzheimer's Disease	C0002395	ARTN	9048	Q5T4W7	artemin	signaling molecule	77	0.592	0.759	0.35681	0.01	no reported evidence	1	1	0	2016	2016
Alzheimer's Disease	C0002395	CLDN1	9076	O95832	claudin 1	cell junction protein	129	0.541	0.69	0.0011893	0.01	no reported evidence	1	1	0	2016	2016
Alzheimer's Disease	C0002395	CBFA2T2	9139	O43439	CBFA2/RUNX1 translocation partner 2	transcription factor	33	0.681	0.448	0.99601	0.01	no reported evidence	1	1	0	2013	2013
Alzheimer's Disease	C0002395	HGS	9146	O14964	hepatocyte growth factor-regulated tyrosine kinase substrate		35	0.648	0.655	0.0061922	0.01	no reported evidence	1	1	0	2016	2016
Alzheimer's Disease	C0002395	IL1RL1	9173	Q01638	interleukin 1 receptor like 1	receptor	54	0.616	0.586	1.1921e-12	0.01	no reported evidence	1	1	0	2016	2016
Alzheimer's Disease	C0002395	SLC33A1	9197	O00400	solute carrier family 33 member 1	transporter	117	0.551	0.655	9.1436e-05	0.01	no reported evidence	1	1	0	2015	2015
Alzheimer's Disease	C0002395	ZMYM3	9203	Q14202	zinc finger MYM-type containing 3	enzyme modulator	9	0.815	0.241	1	0.01	no reported evidence	1	1	0	2016	2016
Alzheimer's Disease	C0002395	TIAF1	9220	O95411	TGFB1-induced anti-apoptotic factor 1		6	0.928	0.103		0.01	no reported evidence	1	1	0	2011	2011
Alzheimer's Disease	C0002395	RAB11B	9230	Q15907	RAB11B, member RAS oncogene family		7	0.834	0.276	0.4474	0.01	no reported evidence	1	1	0	2014	2014
Alzheimer's Disease	C0002395	NOG	9241	Q13253	noggin		160	0.558	0.621	0.89193	0.01	no reported evidence	1	1	0	2013	2013
Alzheimer's Disease	C0002395	MAPKAPK2	9261	P49137	mitogen-activated protein kinase-activated protein kinase 2	cytoskeletal protein; kinase; transferase	35	0.659	0.586	0.99939	0.01	no reported evidence	1	1	0	2006	2006
Alzheimer's Disease	C0002395	SOCS6	9306	O14544	suppressor of cytokine signaling 6	enzyme modulator	19	0.727	0.345	0.98985	0.01	no reported evidence	0	1	0	2016	2016
Alzheimer's Disease	C0002395	CD83	9308	Q01151	CD83 molecule		71	0.584	0.621	0.025447	0.01	no reported evidence	1	1	0	2016	2016
Alzheimer's Disease	C0002395	TAOK2	9344	Q9UL54	TAO kinase 2		18	0.727	0.345	0.99998	0.01	no reported evidence	1	1	0	2013	2013
Alzheimer's Disease	C0002395	SLIT2	9353	O94813	slit guidance ligand 2		107	0.55	0.621	1	0.01	no reported evidence	1	1	0	2015	2015
Alzheimer's Disease	C0002395	CYP7B1	9420	O75881	cytochrome P450 family 7 subfamily B member 1	oxidoreductase	102	0.604	0.517	3.1924e-06	0.01	no reported evidence		1	0	2003	2003
Alzheimer's Disease	C0002395	NTN1	9423	O95631	netrin 1	enzyme modulator; extracellular matrix protein; receptor	77	0.582	0.69	0.9994	0.01	no reported evidence	1	1	0	2017	2017
Alzheimer's Disease	C0002395	HOMER2	9455	Q9NSB8	homer scaffold protein 2	signaling molecule	12	0.773	0.276	0.0093153	0.01	no reported evidence	1	1	1	2016	2016
Alzheimer's Disease	C0002395	HOMER1	9456	Q86YM7	homer scaffold protein 1	signaling molecule	53	0.69	0.241	0.99937	0.01	no reported evidence	1	1	0	2013	2013
Alzheimer's Disease	C0002395	IL27RA	9466	Q6UWB1	interleukin 27 receptor subunit alpha	defense/immunity protein; signaling molecule	21	0.701	0.448	2.3356e-11	0.01	no reported evidence	1	1	0	2013	2013
Alzheimer's Disease	C0002395	SH3BP5	9467	O60239	SH3 domain binding protein 5		2	0.928	0.138	0.03828	0.01	no reported evidence	1	1	0	2013	2013
Alzheimer's Disease	C0002395	ROCK2	9475	O75116	Rho associated coiled-coil containing protein kinase 2	kinase; transferase	41	0.648	0.552	1	0.01	no reported evidence	1	1	0	2014	2014
Alzheimer's Disease	C0002395	SLC25A27	9481	O95847	solute carrier family 25 member 27		8	0.799	0.172	0.00028662	0.01	no reported evidence	1	1	1	2016	2016
Alzheimer's Disease	C0002395	STX8	9482	Q9UNK0	syntaxin 8	membrane traffic protein	2	1	0.069	1.5905e-08	0.01	no reported evidence		1	0	2004	2004
Alzheimer's Disease	C0002395	ADAMTS2	9509	O95450	ADAM metallopeptidase with thrombospondin type 1 motif 2	enzyme modulator; extracellular matrix protein; hydrolase; protease	105	0.63	0.621	0.98191	0.01	no reported evidence	1	1	0	2005	2005
Alzheimer's Disease	C0002395	GAL3ST1	9514	Q99999	galactose-3-O-sulfotransferase 1		11	0.773	0.31	0.60339	0.01	no reported evidence	1	1	0	2010	2010
Alzheimer's Disease	C0002395	GDF15	9518	Q99988	growth differentiation factor 15	signaling molecule	174	0.496	0.621	2.851e-07	0.01	no reported evidence	1	1	0	2016	2016
Alzheimer's Disease	C0002395	NPEPPS	9520	P55786	aminopeptidase puromycin sensitive	hydrolase; protease	59	0.607	0.517	1	0.01	no reported evidence	1	1	0	2007	2007
Alzheimer's Disease	C0002395	BAG3	9531	O95817	BCL2 associated athanogene 3		117	0.558	0.69	0.55659	0.01	no reported evidence	1	1	0	2015	2015
Alzheimer's Disease	C0002395	CARTPT	9607	Q16568	CART prepropeptide		60	0.633	0.448	0.10586	0.01	no reported evidence	1	1	0	2016	2016
Alzheimer's Disease	C0002395	TCL1B	9623	O95988	T cell leukemia/lymphoma 1B		60	0.604	0.448	0.0069931	0.01	no reported evidence	1	1	0	1996	1996
Alzheimer's Disease	C0002395	SNCAIP	9627	Q9Y6H5	synuclein alpha interacting protein		41	0.69	0.379	0.0014652	0.01	no reported evidence	1	1	0	2007	2007
Alzheimer's Disease	C0002395	ECE2	9718		endothelin converting enzyme 2		9	0.773	0.276	4.8979e-20	0.01	no reported evidence	1	1	1	2012	2012
Alzheimer's Disease	C0002395	HDAC9	9734	Q9UKV0	histone deacetylase 9		162	0.501	0.759	0.99996	0.01	no reported evidence	1	1	0	2010	2010
Alzheimer's Disease	C0002395	ACAP1	9744	Q15027	ArfGAP with coiled-coil, ankyrin repeat and PH domains 1		3	0.886	0.172	0.034201	0.01	no reported evidence	1	1	0	2016	2016
Alzheimer's Disease	C0002395	KEAP1	9817	Q14145	kelch like ECH associated protein 1		110	0.541	0.621	0.00040419	0.01	no reported evidence	0	1	0	2010	2010
Alzheimer's Disease	C0002395	DDX46	9879	Q7L014	DEAD-box helicase 46		44	0.648	0.483	1	0.01	no reported evidence	1	1	0	2011	2011
Alzheimer's Disease	C0002395	SNAP91	9892	O60641	synaptosome associated protein 91	membrane traffic protein	21	0.685	0.414	0.99992	0.01	no reported evidence	1	1	0	2011	2011
Alzheimer's Disease	C0002395	SV2A	9900	Q7L0J3	synaptic vesicle glycoprotein 2A		8	0.815	0.103	0.12013	0.01	no reported evidence	1	1	0	2016	2016
Alzheimer's Disease	C0002395	NCAPD2	9918	Q15021	non-SMC condensin I complex subunit D2	nucleic acid binding	2	0.928	0.138	3.9191e-13	0.01	no reported evidence	1	1	1	2009	2009
Alzheimer's Disease	C0002395	HS3ST1	9957	O14792	heparan sulfate-glucosamine 3-sulfotransferase 1		9	0.799	0.207	0.0052521	0.01	no reported evidence	1	1	0	2015	2015
Alzheimer's Disease	C0002395	MED12	9968	Q93074	mediator complex subunit 12	nucleic acid binding; transcription factor	266	0.528	0.655	1	0.01	no reported evidence	1	1	0	2011	2011
Alzheimer's Disease	C0002395	KCNE3	10008	Q9Y6H6	potassium voltage-gated channel subfamily E regulatory subunit 3	transporter	33	0.696	0.31	0.48117	0.01	no reported evidence	1	1	0	2007	2007
Alzheimer's Disease	C0002395	TANK	10010	Q92844	TRAF family member associated NFKB activator		15	0.752	0.31	0.85213	0.01	no reported evidence	1	1	0	2009	2009
Alzheimer's Disease	C0002395	SRA1	10011	Q9HD15	steroid receptor RNA activator 1		54	0.621	0.517	5.0338e-06	0.01	no reported evidence	1	1	0	2004	2004
Alzheimer's Disease	C0002395	BCL2L11	10018	O43521	BCL2 like 11		107	0.55	0.621	0.88878	0.01	no reported evidence	1	1	0	2007	2007
Alzheimer's Disease	C0002395	SH2B3	10019	Q9UQQ2	SH2B adaptor protein 3		135	0.575	0.552	6.6977e-05	0.01	no reported evidence	1	1	0	2016	2016
Alzheimer's Disease	C0002395	IL18BP	10068	O95998	interleukin 18 binding protein		30	0.663	0.517	6.8077e-09	0.01	no reported evidence	0	1	0	2012	2012
Alzheimer's Disease	C0002395	COL4A3BP	10087	Q9Y5P4	collagen type IV alpha 3 binding protein	kinase; transfer/carrier protein; transferase	71	0.672	0.552	0.65902	0.01	no reported evidence	1	1	0	2012	2012
Alzheimer's Disease	C0002395	PPIF	10105	P30405	peptidylprolyl isomerase F		30	0.676	0.517	0.0017564	0.01	no reported evidence	1	1	0	2011	2011
Alzheimer's Disease	C0002395	CTDSP2	10106	O14595	CTD small phosphatase 2		1	1	0.069	0.12151	0.01	no reported evidence	1	1	0	2007	2007
Alzheimer's Disease	C0002395	MPHOSPH6	10200	Q99547	M-phase phosphoprotein 6		9	0.815	0.172	0.00042051	0.01	no reported evidence	1	1	0	2009	2009
Alzheimer's Disease	C0002395	DDX39A	10212	O00148	DExD-box helicase 39A		17	0.72	0.552	0.62406	0.01	no reported evidence	1	1	0	2008	2008
Alzheimer's Disease	C0002395	GDF11	10220	O95390	growth differentiation factor 11	signaling molecule	11	0.773	0.241	0.97994	0.01	no reported evidence	1	1	0	2016	2016
Alzheimer's Disease	C0002395	CALCOCO2	10241	Q13137	calcium binding and coiled-coil domain 2		12	0.785	0.207	7.3025e-05	0.01	no reported evidence	1	1	0	2015	2015
Alzheimer's Disease	C0002395	KCNMB2	10242	Q9Y691	potassium calcium-activated channel subfamily M regulatory beta subunit 2	transporter	9	0.785	0.241	0.53763	0.01	no reported evidence	1	1	0	2017	2017
Alzheimer's Disease	C0002395	GPHN	10243	Q9NQX3	gephyrin		67	0.663	0.379	0.99999	0.01	no reported evidence	1	1	1	2008	2008
Alzheimer's Disease	C0002395	ABCC4	10257	O15439	ATP binding cassette subfamily C member 4	transporter	97	0.565	0.69	7.8739e-08	0.01	no reported evidence	1	1	0	2011	2011
Alzheimer's Disease	C0002395	RAMP2	10266	O60895	receptor activity modifying protein 2	receptor	35	0.663	0.517	0.0481	0.01	no reported evidence	1	1	0	2016	2016
Alzheimer's Disease	C0002395	STUB1	10273	Q9UNE7	STIP1 homology and U-box containing protein 1		54	0.619	0.483	0.021027	0.01	no reported evidence		1	0	2005	2005
Alzheimer's Disease	C0002395	LILRB2	10288	Q8N423	leukocyte immunoglobulin like receptor B2	defense/immunity protein; enzyme modulator; receptor; signaling molecule	18	0.72	0.483	1.0395e-14	0.01	no reported evidence	1	1	0	2013	2013
Alzheimer's Disease	C0002395	APC2	10297	O95996	APC2, WNT signaling pathway regulator		82	0.633	0.552	0.99994	0.01	no reported evidence	0	1	0	2011	2011
Alzheimer's Disease	C0002395	LAMC3	10319	Q9Y6N6	laminin subunit gamma 3	enzyme modulator; extracellular matrix protein; receptor	18	0.773	0.276	2.2029e-23	0.01	no reported evidence	1	1	0	2016	2016
Alzheimer's Disease	C0002395	CCL26	10344	Q9Y258	C-C motif chemokine ligand 26	signaling molecule	31	0.681	0.483	0.0098534	0.01	no reported evidence	1	1	0	2010	2010
Alzheimer's Disease	C0002395	WARS2	10352	Q9UGM6	tryptophanyl tRNA synthetase 2, mitochondrial		18	0.743	0.414	0.062742	0.01	no reported evidence	1	1	0	2007	2007
Alzheimer's Disease	C0002395	IRF9	10379	Q00978	interferon regulatory factor 9	nucleic acid binding; transcription factor	35	0.656	0.552	0.5924	0.01	no reported evidence	1	1	0	2014	2014
Alzheimer's Disease	C0002395	SYCP2	10388	Q9BX26	synaptonemal complex protein 2		4	0.857	0.138	1	0.01	no reported evidence	1	1	0	2007	2007
Alzheimer's Disease	C0002395	RACK1	10399	P63244	receptor for activated C kinase 1		56	0.611	0.552		0.01	no reported evidence		1	0	2006	2006
Alzheimer's Disease	C0002395	CPQ	10404	Q9Y646	carboxypeptidase Q	hydrolase; protease	34	0.652	0.586	1.3465e-14	0.01	no reported evidence	0	1	0	2013	2013
Alzheimer's Disease	C0002395	RAPGEF3	10411	O95398	Rap guanine nucleotide exchange factor 3	enzyme modulator	36	0.663	0.586	2.8813e-22	0.01	no reported evidence	1	1	0	2014	2014
Alzheimer's Disease	C0002395	PRMT5	10419	O14744	protein arginine methyltransferase 5	signaling molecule	47	0.627	0.586	0.99999	0.01	no reported evidence	1	1	0	2015	2015
Alzheimer's Disease	C0002395	CFDP1	10428	Q9UEE9	craniofacial development protein 1		27	0.685	0.517	0.0034788	0.01	no reported evidence	1	1	0	1999	1999
Alzheimer's Disease	C0002395	COG5	10466	Q9UP83	component of oligomeric golgi complex 5		21	0.752	0.241	1.2196e-18	0.01	no reported evidence	1	1	0	2016	2016
Alzheimer's Disease	C0002395	ATP5PD	10476	O75947	ATP synthase peripheral stalk subunit d		4	0.857	0.172		0.01	no reported evidence	1	1	0	2015	2015
Alzheimer's Disease	C0002395	SLC9A6	10479	Q92581	solute carrier family 9 member A6		157	0.559	0.69	0.99799	0.01	no reported evidence	1	1	0	2015	2015
Alzheimer's Disease	C0002395	NXF1	10482	Q9UBU9	nuclear RNA export factor 1	nucleic acid binding	62	0.598	0.759	0.98814	0.01	no reported evidence	1	1	0	2007	2007
Alzheimer's Disease	C0002395	PITRM1	10531	Q5JRX3	pitrilysin metallopeptidase 1	hydrolase; protease	10	0.815	0.241	2.246e-20	0.01	no reported evidence	1	1	0	2012	2012
Alzheimer's Disease	C0002395	SSSCA1	10534	O60232	Sjogren syndrome/scleroderma autoantigen 1		143	0.51	0.724	1.8833e-07	0.01	no reported evidence	1	1	0	2008	2008
Alzheimer's Disease	C0002395	SLC35A1	10559	P78382	solute carrier family 35 member A1	transporter	27	0.799	0.276	0.70506	0.01	no reported evidence	1	1	0	2010	2010
Alzheimer's Disease	C0002395	NPC2	10577	P61916	NPC intracellular cholesterol transporter 2		82	0.607	0.655	0.0019205	0.01	no reported evidence	1	1	0	2008	2008
Alzheimer's Disease	C0002395	LBX1	10660	P52954	ladybird homeobox 1	nucleic acid binding; transcription factor	79	0.577	0.69	0.68549	0.01	no reported evidence	1	1	0	2005	2005
Alzheimer's Disease	C0002395	DCTN6	10671	O00399	dynactin subunit 6	cytoskeletal protein	145	0.51	0.724	0.058669	0.01	no reported evidence	1	1	0	2008	2008
Alzheimer's Disease	C0002395	EBP	10682	Q15125	EBP, cholestenol delta-isomerase	isomerase	193	0.512	0.793	0.94415	0.01	no reported evidence	1	1	0	2014	2014
Alzheimer's Disease	C0002395	USP39	10713	Q53GS9	ubiquitin specific peptidase 39	hydrolase; protease	17	0.72	0.241	0.0076514	0.01	no reported evidence	1	1	0	2012	2012
Alzheimer's Disease	C0002395	NRG3	10718	P56975	neuregulin 3	signaling molecule	31	0.69	0.517	0.094126	0.01	no reported evidence	1	1	5	2014	2014
Alzheimer's Disease	C0002395	PTGES3	10728	Q15185	prostaglandin E synthase 3	chaperone	25	0.707	0.448	0.98328	0.01	no reported evidence	1	1	0	2009	2009
Alzheimer's Disease	C0002395	CHL1	10752	O00533	cell adhesion molecule L1 like		81	0.573	0.759	2.8972e-10	0.01	no reported evidence	1	1	1	2016	2016
Alzheimer's Disease	C0002395	ARPP19	10776	P56211	cAMP regulated phosphoprotein 19		3	0.886	0.172	0.77852	0.01	no reported evidence		1	0	2002	2002
Alzheimer's Disease	C0002395	HSPH1	10808	Q92598	heat shock protein family H (Hsp110) member 1		28	0.696	0.483	0.99961	0.01	no reported evidence	1	1	0	2010	2010
Alzheimer's Disease	C0002395	CPLX2	10814	Q6PUV4	complexin 2		21	0.713	0.172	0.5427	0.01	no reported evidence	1	1	0	2015	2015
Alzheimer's Disease	C0002395	CPLX1	10815	O14810	complexin 1		137	0.6	0.517	0.81757	0.01	no reported evidence	1	1	0	2015	2015
Alzheimer's Disease	C0002395	HPSE	10855	Q9Y251	heparanase	hydrolase	230	0.464	0.759	2.1942e-14	0.01	no reported evidence	1	1	0	2012	2012
Alzheimer's Disease	C0002395	PGRMC1	10857	O00264	progesterone receptor membrane component 1	receptor; signaling molecule	32	0.672	0.448	0.68524	0.01	no reported evidence	1	1	0	2015	2015
Alzheimer's Disease	C0002395	C1QL1	10882	O75973	complement C1q like 1		34	0.676	0.414	5.4389e-06	0.01	no reported evidence	1	1	0	2013	2013
Alzheimer's Disease	C0002395	MMP24	10893	Q9Y5R2	matrix metallopeptidase 24	hydrolase; protease	20	0.762	0.276	0.872	0.01	no reported evidence	1	1	0	2016	2016
Alzheimer's Disease	C0002395	PRDX3	10935	P30048	peroxiredoxin 3	oxidoreductase	48	0.614	0.517	0.0042869	0.01	no reported evidence		1	0	2001	2001
Alzheimer's Disease	C0002395	PRSS21	10942	Q9Y6M0	serine protease 21	calcium-binding protein; enzyme modulator; hydrolase; protease; receptor; signaling molecule	10	0.799	0.276	7.0661e-07	0.01	no reported evidence	1	1	0	2015	2015
Alzheimer's Disease	C0002395	STIP1	10963	P31948	stress induced phosphoprotein 1		30	0.672	0.379	0.99989	0.01	no reported evidence	1	1	0	2013	2013
Alzheimer's Disease	C0002395	TMED10	10972	P49755	transmembrane p24 trafficking protein 10	membrane traffic protein; transfer/carrier protein	17	0.743	0.345	0.84396	0.01	no reported evidence	1	1	0	2009	2009
Alzheimer's Disease	C0002395	METAP2	10988	P50579	methionyl aminopeptidase 2		33	0.685	0.31	0.0046525	0.01	no reported evidence	1	1	0	2012	2012
Alzheimer's Disease	C0002395	DSTN	11034	P60981	destrin, actin depolymerizing factor	cytoskeletal protein	20	0.707	0.586	0.55733	0.01	no reported evidence	1	1	0	2009	2009
Alzheimer's Disease	C0002395	STMN2	11075	Q93045	stathmin 2		22	0.707	0.379	0.97895	0.01	no reported evidence	1	1	0	2014	2014
Alzheimer's Disease	C0002395	FAF1	11124	Q9UNN5	Fas associated factor 1		25	0.713	0.621	0.99883	0.01	no reported evidence	1	1	0	2008	2008
Alzheimer's Disease	C0002395	SLC7A9	11136	P82251	solute carrier family 7 member 9		31	0.69	0.483	9.7918e-10	0.01	no reported evidence	1	1	0	2008	2008
Alzheimer's Disease	C0002395	TBC1D8	11138	O95759	TBC1 domain family member 8	enzyme modulator; hydrolase; protease	13	0.785	0.31	1.5516e-12	0.01	no reported evidence	1	1	0	2002	2002
Alzheimer's Disease	C0002395	WDR45	11152	Q9Y484	WD repeat domain 45		52	0.685	0.207	0.98907	0.01	no reported evidence	1	1	0	2014	2014
Alzheimer's Disease	C0002395	WDHD1	11169	O75717	WD repeat and HMG-box DNA binding protein 1	nucleic acid binding	45	0.624	0.69	9.2806e-18	0.01	no reported evidence	1	1	0	2009	2009
Alzheimer's Disease	C0002395	HRH3	11255	Q9Y5N1	histamine receptor H3	receptor	37	0.648	0.345	0.035731	0.01	no reported evidence	1	1	0	2009	2009
Alzheimer's Disease	C0002395	PHB2	11331	Q99623	prohibitin 2		39	0.642	0.655	0.0033675	0.01	no reported evidence	1	1	0	1989	1989
Alzheimer's Disease	C0002395	MGLL	11343	Q99685	monoglyceride lipase	hydrolase	33	0.672	0.448	0.017348	0.01	no reported evidence	1	1	0	2013	2013
Alzheimer's Disease	C0002395	NLGN1	22871	Q8N2Q7	neuroligin 1		16	0.752	0.31	0.8823	0.01	no reported evidence	1	1	0	2016	2016
Alzheimer's Disease	C0002395	ARHGEF15	22899	O94989	Rho guanine nucleotide exchange factor 15		5	0.834	0.069	1.2711e-06	0.01	no reported evidence	1	1	0	2017	2017
Alzheimer's Disease	C0002395	CARD8	22900	Q9Y2G2	caspase recruitment domain family member 8		39	0.645	0.552	1.727e-06	0.01	no reported evidence	1	1	0	2009	2009
Alzheimer's Disease	C0002395	SBNO2	22904	Q9Y2G9	strawberry notch homolog 2	nucleic acid binding	16	0.743	0.345	0.041058	0.01	no reported evidence	1	1	0	2011	2011
Alzheimer's Disease	C0002395	SORCS3	22986	Q9UPU3	sortilin related VPS10 domain containing receptor 3	receptor; transporter	4	0.928	0.103	0.00017286	0.01	no reported evidence	1	1	1	2013	2013
Alzheimer's Disease	C0002395	NCOA6	23054	Q14686	nuclear receptor coactivator 6	nucleic acid binding	51	0.648	0.621	0.99998	0.01	no reported evidence	1	1	0	1991	1991
Alzheimer's Disease	C0002395	NMNAT2	23057	Q9BZQ4	nicotinamide nucleotide adenylyltransferase 2	transferase	8	0.834	0.207	0.98832	0.01	no reported evidence	1	1	0	2010	2010
Alzheimer's Disease	C0002395	GRAMD4	23151	Q6IC98	GRAM domain containing 4		6	0.834	0.172	0.99998	0.01	no reported evidence	1	1	0	2007	2007
Alzheimer's Disease	C0002395	RCOR1	23186	Q9UKL0	REST corepressor 1		19	0.762	0.414	0.99993	0.01	no reported evidence	1	1	0	2013	2013
Alzheimer's Disease	C0002395	UBXN4	23190	Q92575	UBX domain protein 4		2	1	0.069	0.13733	0.01	no reported evidence		1	0	2007	2007
Alzheimer's Disease	C0002395	ASTN2	23245	O75129	astrotactin 2		32	0.69	0.379	0.9996	0.01	no reported evidence	1	1	0	2016	2016
Alzheimer's Disease	C0002395	CLUH	23277	O75153	clustered mitochondria homolog	nucleic acid binding	6	0.815	0.138	0.99316	0.01	no reported evidence	1	1	0	2012	2012
Alzheimer's Disease	C0002395	NUP160	23279	Q12769	nucleoporin 160	transporter	5	0.886	0.138	7.5764e-06	0.01	no reported evidence	1	1	1	2016	2016
Alzheimer's Disease	C0002395	WASHC4	23325	Q2M389	WASH complex subunit 4		13	0.815	0.241		0.01	no reported evidence	1	1	0	2012	2012
Alzheimer's Disease	C0002395	SYNE1	23345	Q8NF91	spectrin repeat containing nuclear envelope protein 1		95	0.594	0.621	9.1387e-50	0.01	no reported evidence	1	1	0	2015	2015
Alzheimer's Disease	C0002395	UBR4	23352	Q5T4S7	ubiquitin protein ligase E3 component n-recognin 4		13	0.762	0.276	1	0.01	no reported evidence	1	1	0	2010	2010
Alzheimer's Disease	C0002395	SIRT5	23408	Q9NXA8	sirtuin 5	hydrolase; nucleic acid binding	14	0.762	0.207	7.7282e-09	0.01	no reported evidence	1	1	0	2015	2015
Alzheimer's Disease	C0002395	GRIP1	23426	Q9Y3R0	glutamate receptor interacting protein 1		140	0.565	0.621	0.58274	0.01	no reported evidence	1	1	0	2018	2018
Alzheimer's Disease	C0002395	NPTXR	23467	O95502	neuronal pentraxin receptor		6	0.815	0.172	0.74461	0.01	no reported evidence	1	1	0	2016	2016
Alzheimer's Disease	C0002395	KCTD2	23510	Q14681	potassium channel tetramerization domain containing 2		1	1	0.069	0.53251	0.01	no reported evidence	1	1	1	2015	2015
Alzheimer's Disease	C0002395	CLCF1	23529	Q9UBD9	cardiotrophin like cytokine factor 1		54	0.713	0.379	0.95197	0.01	no reported evidence	1	1	0	2005	2005
Alzheimer's Disease	C0002395	SEC14L2	23541	O76054	SEC14 like lipid binding 2		98	0.551	0.759	2.248e-08	0.01	no reported evidence	1	1	0	2007	2007
Alzheimer's Disease	C0002395	GTPBP4	23560	Q9BZE4	GTP binding protein 4		22	0.707	0.586	1	0.01	no reported evidence	1	1	0	1998	1998
Alzheimer's Disease	C0002395	PADI4	23569	Q9UM07	peptidyl arginine deiminase 4		76	0.592	0.586	2.5932e-16	0.01	no reported evidence	1	1	0	2016	2016
Alzheimer's Disease	C0002395	DDAH1	23576	O94760	dimethylarginine dimethylaminohydrolase 1	hydrolase	37	0.663	0.483	0.016305	0.01	no reported evidence	1	1	0	2016	2016
Alzheimer's Disease	C0002395	NTSR2	23620	O95665	neurotensin receptor 2	receptor	3	0.928	0.138	0.0044683	0.01	no reported evidence	0	1	0	2011	2011
Alzheimer's Disease	C0002395	PRND	23627	Q9UKY0	prion like protein doppel		15	0.799	0.172	0.014739	0.01	no reported evidence	1	1	0	2005	2005
Alzheimer's Disease	C0002395	PPP1R15A	23645	O75807	protein phosphatase 1 regulatory subunit 15A		27	0.696	0.517	1.7607e-12	0.01	no reported evidence	1	1	0	2016	2016
Alzheimer's Disease	C0002395	SLC7A11	23657	Q9UPY5	solute carrier family 7 member 11		28	0.69	0.552	5.7727e-05	0.01	no reported evidence	1	1	0	2006	2006
Alzheimer's Disease	C0002395	TMEFF2	23671	Q9UIK5	transmembrane protein with EGF like and two follistatin like domains 2	enzyme modulator; extracellular matrix protein; receptor	43	0.645	0.483	0.00029752	0.01	no reported evidence	1	1	0	2006	2006
Alzheimer's Disease	C0002395	RAB38	23682	P57729	RAB38, member RAS oncogene family		15	0.743	0.414	0.0018314	0.01	no reported evidence	1	1	1	2017	2017
Alzheimer's Disease	C0002395	EID1	23741	Q9Y6B2	EP300 interacting inhibitor of differentiation 1		4	0.857	0.138	0.44147	0.01	no reported evidence	1	1	0	2012	2012
Alzheimer's Disease	C0002395	PRPF6	24148	O94906	pre-mRNA processing factor 6	nucleic acid binding	72	0.616	0.517	0.0047866	0.01	no reported evidence	1	1	0	2016	2016
Alzheimer's Disease	C0002395	FBXO7	25793	Q9Y3I1	F-box protein 7		46	0.696	0.621	5.975e-07	0.01	no reported evidence	1	1	0	2016	2016
Alzheimer's Disease	C0002395	BRI3	25798	O95415	brain protein I3		5	0.834	0.138	0.031548	0.01	no reported evidence	1	1	0	2009	2009
Alzheimer's Disease	C0002395	FBXL2	25827	Q9UKC9	F-box and leucine rich repeat protein 2		9	0.815	0.207	0.0065792	0.01	no reported evidence	1	1	0	2013	2013
Alzheimer's Disease	C0002395	CHMP2B	25978	Q9UQN3	charged multivesicular body protein 2B		137	0.58	0.586	5.2688e-06	0.01	no reported evidence	1	1	0	2015	2015
Alzheimer's Disease	C0002395	LRP10	26020	Q7Z4F1	LDL receptor related protein 10		3	0.928	0.103	5.2618e-08	0.01	no reported evidence	1	1	0	2013	2013
Alzheimer's Disease	C0002395	PRPF31	26121	Q8WWY3	pre-mRNA processing factor 31	nucleic acid binding	73	0.609	0.552	0.99773	0.01	no reported evidence	1	1	0	2016	2016
Alzheimer's Disease	C0002395	EPC2	26122	Q52LR7	enhancer of polycomb homolog 2	nucleic acid binding	8	0.815	0.207	0.99998	0.01	no reported evidence	1	1	0	2011	2011
Alzheimer's Disease	C0002395	FBXO2	26232	Q9UK22	F-box protein 2		2	0.928	0.103	0.0010951	0.01	no reported evidence	1	1	0	2011	2011
Alzheimer's Disease	C0002395	CLDN17	26285	P56750	claudin 17	cell junction protein	1	1	0.069	0.00034603	0.01	no reported evidence	1	1	0	2016	2016
Alzheimer's Disease	C0002395	HSPB8	26353	Q9UJY1	heat shock protein family B (small) member 8		65	0.639	0.414	0.041938	0.01	no reported evidence	1	1	0	2007	2007
Alzheimer's Disease	C0002395	SEZ6L2	26470	Q6UXD5	seizure related 6 homolog like 2		16	0.743	0.31	0.078956	0.01	no reported evidence	1	1	0	2013	2013
Alzheimer's Disease	C0002395	SDCBP2	27111	Q9H190	syndecan binding protein 2	membrane traffic protein	4	0.928	0.138	2.9065e-07	0.01	no reported evidence	1	1	0	2016	2016
Alzheimer's Disease	C0002395	NAAA	27163	Q02083	N-acylethanolamine acid amidase	hydrolase; protease	17	0.752	0.31	1.722e-10	0.01	no reported evidence		1	0	2004	2004
Alzheimer's Disease	C0002395	SIT1	27240	Q9Y3P8	signaling threshold regulating transmembrane adaptor 1		8	0.799	0.241	0.0009821	0.01	no reported evidence	1	1	0	2004	2004
Alzheimer's Disease	C0002395	TNFRSF21	27242	O75509	TNF receptor superfamily member 21		14	0.773	0.241	0.051371	0.01	no reported evidence	1	1	0	2012	2012
Alzheimer's Disease	C0002395	PDCD4	27250	Q53EL6	programmed cell death 4	nucleic acid binding	119	0.532	0.69	3.1587e-07	0.01	no reported evidence	1	1	0	2011	2011
Alzheimer's Disease	C0002395	CNTN6	27255	Q9UQ52	contactin 6		20	0.743	0.241	5.6548e-31	0.01	no reported evidence	1	1	0	2014	2014
Alzheimer's Disease	C0002395	RND1	27289	Q92730	Rho family GTPase 1	enzyme modulator	8	0.834	0.172	0.69555	0.01	no reported evidence	0	1	0	2016	2016
Alzheimer's Disease	C0002395	UBE2S	27338	Q16763	ubiquitin conjugating enzyme E2 S		43	0.645	0.586	0.63505	0.01	no reported evidence	1	1	0	2007	2007
Alzheimer's Disease	C0002395	TMEM176B	28959	Q3YBM2	transmembrane protein 176B	receptor	6	0.857	0.207	1.2839e-10	0.01	no reported evidence	1	1	0	2011	2011
Alzheimer's Disease	C0002395	SCG3	29106	Q8WXD2	secretogranin III		12	0.773	0.207	0.001306	0.01	no reported evidence	1	1	0	2013	2013
Alzheimer's Disease	C0002395	NCAPH2	29781	Q6IBW4	non-SMC condensin II complex subunit H2		7	0.857	0.207	0.00016085	0.01	no reported evidence	1	1	0	2016	2016
Alzheimer's Disease	C0002395	HOOK2	29911	Q96ED9	hook microtubule tethering protein 2	enzyme modulator; membrane traffic protein	16	0.743	0.345	5.2331e-18	0.01	no reported evidence	1	1	0	2016	2016
Alzheimer's Disease	C0002395	SNX12	29934	Q9UMY4	sorting nexin 12		2	0.928	0.103	0.78088	0.01	no reported evidence	1	1	0	2013	2013
Alzheimer's Disease	C0002395	SLC2A8	29988	Q9NY64	solute carrier family 2 member 8	transporter	3	0.886	0.241	8.4668e-07	0.01	no reported evidence	1	1	0	2013	2013
Alzheimer's Disease	C0002395	NOP53	29997	Q9NZM5	NOP53 ribosome biogenesis factor		27	0.696	0.276		0.01	no reported evidence	1	1	0	2013	2013
Alzheimer's Disease	C0002395	SLC40A1	30061	Q9NP59	solute carrier family 40 member 1		71	0.621	0.655	0.99027	0.01	no reported evidence	1	1	0	2015	2015
Alzheimer's Disease	C0002395	SOCS7	30837	O14512	suppressor of cytokine signaling 7	enzyme modulator	14	0.752	0.379	0.99768	0.01	no reported evidence	0	1	0	2016	2016
Alzheimer's Disease	C0002395	IL22	50616	Q9GZX6	interleukin 22		231	0.464	0.793	0.00019005	0.01	no reported evidence	1	1	0	2015	2015
Alzheimer's Disease	C0002395	GEMIN4	50628	P57678	gem nuclear organelle associated protein 4		43	0.633	0.69	5.4892e-13	0.01	no reported evidence	1	1	0	1999	1999
Alzheimer's Disease	C0002395	MBL3P	50639		mannose-binding lectin family member 3, pseudogene		93	0.555	0.759		0.01	no reported evidence	1	1	0	2013	2013
Alzheimer's Disease	C0002395	PCA3	50652		prostate cancer associated 3		26	0.72	0.448		0.01	no reported evidence	1	1	0	2016	2016
Alzheimer's Disease	C0002395	SHANK1	50944	Q9Y566	SH3 and multiple ankyrin repeat domains 1		26	0.696	0.31	1	0.01	no reported evidence	1	1	0	2010	2010
Alzheimer's Disease	C0002395	ASCC1	51008	Q8N9N2	activating signal cointegrator 1 complex subunit 1		107	0.54	0.724	4.646e-15	0.01	no reported evidence	1	1	0	2014	2014
Alzheimer's Disease	C0002395	TMED7	51014	Q86XR7;Q9Y3B3	transmembrane p24 trafficking protein 7	membrane traffic protein; transfer/carrier protein	156	0.5	0.759	0.47378	0.01	no reported evidence	1	1	0	2008	2008
Alzheimer's Disease	C0002395	FIS1	51024	Q9Y3D6	fission, mitochondrial 1		11	0.752	0.448	1.3932e-05	0.01	no reported evidence	1	1	0	2009	2009
Alzheimer's Disease	C0002395	CRYL1	51084	Q9Y2S2	crystallin lambda 1	isomerase; lyase; oxidoreductase	17	0.727	0.448	4.0659e-06	0.01	no reported evidence	1	1	1	2015	2015
Alzheimer's Disease	C0002395	UTP11	51118	Q9Y3A2	UTP11, small subunit processome component	nucleic acid binding	1	1	0.069		0.01	no reported evidence	1	1	0	2002	2002
Alzheimer's Disease	C0002395	IRAK4	51135	Q9NWZ3	interleukin 1 receptor associated kinase 4		54	0.624	0.655	9.1404e-09	0.01	no reported evidence	1	1	0	2013	2013
Alzheimer's Disease	C0002395	MZB1	51237	Q8WU39	marginal zone B and B1 cell specific protein		42	0.636	0.552	0.0017802	0.01	no reported evidence	1	1	0	2015	2015
Alzheimer's Disease	C0002395	CD320	51293	Q9NPF0	CD320 molecule		16	0.752	0.31	0.0028126	0.01	no reported evidence	1	1	0	2018	2018
Alzheimer's Disease	C0002395	ECSIT	51295	Q9BQ95	ECSIT signalling integrator		3	1	0.069	6.4233e-06	0.01	no reported evidence	1	1	0	2011	2011
Alzheimer's Disease	C0002395	NRN1	51299	Q9NPD7	neuritin 1		14	0.762	0.172	0.86439	0.01	no reported evidence	1	1	0	2015	2015
Alzheimer's Disease	C0002395	HOOK1	51361	Q9UJC3	hook microtubule tethering protein 1	enzyme modulator; membrane traffic protein	10	0.834	0.241	8.1262e-07	0.01	no reported evidence	1	1	0	2016	2016
Alzheimer's Disease	C0002395	UBR5	51366	O95071	ubiquitin protein ligase E3 component n-recognin 5		32	0.667	0.483	1	0.01	no reported evidence	1	1	1	2013	2013
Alzheimer's Disease	C0002395	BIN2	51411	Q9UBW5	bridging integrator 2		1	1	0.069	5.067e-11	0.01	no reported evidence	1	1	0	2012	2012
Alzheimer's Disease	C0002395	LCMT1	51451	Q9UIC8	leucine carboxyl methyltransferase 1		6	0.928	0.103	5.4606e-05	0.01	no reported evidence	1	1	0	2013	2013
Alzheimer's Disease	C0002395	NAT8B	51471	Q9UHF3	N-acetyltransferase 8B (putative, gene/pseudogene)	transferase	7	0.834	0.172		0.01	no reported evidence	1	1	0	2012	2012
Alzheimer's Disease	C0002395	GDE1	51573	Q9NZC3	glycerophosphodiester phosphodiesterase 1		134	0.524	0.724	6.7784e-06	0.01	no reported evidence	1	1	0	2012	2012
Alzheimer's Disease	C0002395	GHRL	51738	Q9UBU3	ghrelin and obestatin prepropeptide		157	0.511	0.655	1.2062e-11	0.01	no reported evidence	0	1	1	2012	2012
Alzheimer's Disease	C0002395	IL17D	53342	Q8TAD2	interleukin 17D		186	0.486	0.759	0.19652	0.01	no reported evidence	1	1	0	2015	2015
Alzheimer's Disease	C0002395	LRP1B	53353	Q9NZR2	LDL receptor related protein 1B		38	0.672	0.414	0.50513	0.01	no reported evidence	1	1	0	2016	2016
Alzheimer's Disease	C0002395	FXYD6	53826	Q9H0Q3	FXYD domain containing ion transport regulator 6	enzyme modulator; transporter	8	0.785	0.138	0.6456	0.01	no reported evidence	1	1	0	2010	2010
Alzheimer's Disease	C0002395	CNTN5	53942	O94779	contactin 5		13	0.785	0.138	6.6368e-05	0.01	no reported evidence	1	1	0	2014	2014
Alzheimer's Disease	C0002395	POLE3	54107	Q9NRF9	DNA polymerase epsilon 3, accessory subunit		11	0.799	0.276	0.033329	0.01	no reported evidence	1	1	0	2009	2009
Alzheimer's Disease	C0002395	TREM1	54210	Q9NP99	triggering receptor expressed on myeloid cells 1		91	0.562	0.621	0.0072664	0.01	no reported evidence	1	1	0	2018	2018
Alzheimer's Disease	C0002395	PDP1	54704	Q9P0J1	pyruvate dehyrogenase phosphatase catalytic subunit 1	enzyme modulator; hydrolase; phosphatase	34	0.713	0.379	0.49313	0.01	no reported evidence	1	1	0	2009	2009
Alzheimer's Disease	C0002395	CASZ1	54897	Q86V15	castor zinc finger 1	transcription factor	42	0.659	0.552	1	0.01	no reported evidence	1	1	0	2010	2010
Alzheimer's Disease	C0002395	FOCAD	54914	Q5VW36	focadhesin		8	0.785	0.207	1.6688e-34	0.01	no reported evidence	1	1	0	2012	2012
Alzheimer's Disease	C0002395	SLC25A38	54977	Q96DW6	solute carrier family 25 member 38		25	0.727	0.241	1.0905e-05	0.01	no reported evidence	1	1	0	2013	2013
Alzheimer's Disease	C0002395	TAPBPL	55080	Q9BX59	TAP binding protein like	defense/immunity protein; receptor	3	0.886	0.138	2.2e-10	0.01	no reported evidence	1	1	1	2009	2009
Alzheimer's Disease	C0002395	NUDT11	55190	Q96G61	nudix hydrolase 11	hydrolase; phosphatase	23	0.696	0.448	0.10946	0.01	no reported evidence	1	1	0	2014	2014
Alzheimer's Disease	C0002395	SBNO1	55206	A3KN83	strawberry notch homolog 1	nucleic acid binding	11	0.815	0.172	1	0.01	no reported evidence	1	1	0	2011	2011
Alzheimer's Disease	C0002395	ADI1	55256	Q9BV57	acireductone dioxygenase 1	oxidoreductase	20	0.713	0.483	0.00022864	0.01	no reported evidence	1	1	0	2008	2008
Alzheimer's Disease	C0002395	FBXW7	55294	Q969H0	F-box and WD repeat domain containing 7	enzyme modulator	140	0.511	0.759	0.99933	0.01	no reported evidence	1	1	0	2004	2004
Alzheimer's Disease	C0002395	SLC30A10	55532	Q6XR72	solute carrier family 30 member 10		77	0.602	0.552	0.9753	0.01	no reported evidence	1	1	0	2014	2014
Alzheimer's Disease	C0002395	PLXNA3	55558	P51805	plexin A3		10	0.815	0.345	0.052406	0.01	no reported evidence	1	1	0	2010	2010
Alzheimer's Disease	C0002395	ATF7IP	55729	Q6VMQ6	activating transcription factor 7 interacting protein		83	0.594	0.655	0.99998	0.01	no reported evidence	1	1	0	2014	2014
Alzheimer's Disease	C0002395	HHAT	55733	Q5VTY9	hedgehog acyltransferase	transferase	70	0.616	0.655	2.4387e-08	0.01	no reported evidence	1	1	0	2004	2004
Alzheimer's Disease	C0002395	LMO3	55885	Q8TAP4	LIM domain only 3		63	0.621	0.345	0.71406	0.01	no reported evidence	1	1	0	2016	2016
Alzheimer's Disease	C0002395	MYO5C	55930	Q9NQX4	myosin VC	cell junction protein; cytoskeletal protein; enzyme modulator	13	0.799	0.103	9.255e-35	0.01	no reported evidence	1	1	0	2016	2016
Alzheimer's Disease	C0002395	APOM	55937	O95445	apolipoprotein M		38	0.648	0.483	0.00099371	0.01	no reported evidence		1	0	2004	2004
Alzheimer's Disease	C0002395	CFC1	55997	P0CG37	cripto, FRL-1, cryptic family 1	calcium-binding protein	78	0.572	0.552	0.09791	0.01	no reported evidence	1	1	0	2011	2011
Alzheimer's Disease	C0002395	KIAA1217	56243	Q5T5P2	KIAA1217		9	0.834	0.241	0.00015537	0.01	no reported evidence	1	1	1	2016	2016
Alzheimer's Disease	C0002395	BTNL2	56244	Q9UIR0	butyrophilin like 2	enzyme modulator	60	0.619	0.621	9.2304e-11	0.01	no reported evidence	1	1	1	2017	2017
Alzheimer's Disease	C0002395	CTNNBL1	56259	Q8WYA6	catenin beta like 1		57	0.616	0.69	0.0068691	0.01	no reported evidence	1	1	0	2009	2009
Alzheimer's Disease	C0002395	SLC2A9	56606	Q9NRM0	solute carrier family 2 member 9		47	0.642	0.552	7.0534e-10	0.01	no reported evidence	1	1	0	2013	2013
Alzheimer's Disease	C0002395	ANKS1B	56899	Q7Z6G8	ankyrin repeat and sterile alpha motif domain containing 1B	transmembrane receptor regulatory/adaptor protein	20	0.743	0.276	0.99999	0.01	no reported evidence	1	1	0	2004	2004
Alzheimer's Disease	C0002395	SPPL2B	56928	Q8TCT7	signal peptide peptidase like 2B	hydrolase; protease	3	0.886	0.138		0.01	no reported evidence	1	1	0	2014	2014
Alzheimer's Disease	C0002395	DUSP22	56940	Q9NRW4	dual specificity phosphatase 22		10	0.799	0.241	0.041681	0.01	no reported evidence	1	1	0	2014	2014
Alzheimer's Disease	C0002395	PDSS2	57107	Q86YH6	decaprenyl diphosphate synthase subunit 2	transferase	44	0.642	0.448	4.1776e-08	0.01	no reported evidence	1	1	0	2009	2009
Alzheimer's Disease	C0002395	HRASLS	57110	Q9HDD0	HRAS like suppressor		12	0.752	0.345	0.00026775	0.01	no reported evidence	1	1	0	2011	2011
Alzheimer's Disease	C0002395	CAMK1D	57118	Q8IU85	calcium/calmodulin dependent protein kinase ID	kinase; transferase	12	0.785	0.345	0.99933	0.01	no reported evidence	1	1	0	2014	2014
Alzheimer's Disease	C0002395	CD177	57126	Q8N6Q3	CD177 molecule		62	0.596	0.621		0.01	no reported evidence	1	1	0	2009	2009
Alzheimer's Disease	C0002395	RTN4	57142	Q9NQC3	reticulon 4		35	0.667	0.448	0.79399	0.01	no reported evidence		1	0	2006	2006
Alzheimer's Disease	C0002395	AICDA	57379	Q9GZX7	activation induced cytidine deaminase	hydrolase; nucleic acid binding	188	0.484	0.862	6.387e-05	0.01	no reported evidence	1	1	1	2002	2002
Alzheimer's Disease	C0002395	AMIGO1	57463	Q86WK6	adhesion molecule with Ig like domain 1		2	0.928	0.069	0.98086	0.01	no reported evidence	1	1	0	2010	2010
Alzheimer's Disease	C0002395	KIDINS220	57498	Q9ULH0	kinase D interacting substrate 220		92	0.579	0.655	0.05268	0.01	no reported evidence	1	1	0	2013	2013
Alzheimer's Disease	C0002395	HECW2	57520	Q9P2P5	HECT, C2 and WW domain containing E3 ubiquitin protein ligase 2	ligase	50	0.701	0.345	0.99965	0.01	no reported evidence	1	1	0	2012	2012
Alzheimer's Disease	C0002395	SORCS2	57537	Q96PQ0	sortilin related VPS10 domain containing receptor 2	receptor; transporter	10	0.815	0.172	0.011485	0.01	no reported evidence	1	1	0	2013	2013
Alzheimer's Disease	C0002395	STIM2	57620	Q9P246	stromal interaction molecule 2		20	0.727	0.345	0.99697	0.01	no reported evidence	1	1	0	2016	2016
Alzheimer's Disease	C0002395	ALS2	57679	Q96Q42	ALS2, alsin Rho guanine nucleotide exchange factor		79	0.663	0.31	3.1485e-10	0.01	no reported evidence	0	1	0	2004	2004
Alzheimer's Disease	C0002395	LSM2	57819	Q9Y333	LSM2 homolog, U6 small nuclear RNA and mRNA degradation associated	nucleic acid binding	24	0.696	0.483	2.3646e-05	0.01	no reported evidence	1	1	0	2013	2013
Alzheimer's Disease	C0002395	GRHL3	57822	Q8TE85	grainyhead like transcription factor 3	transcription factor	39	0.656	0.379	0.99256	0.01	no reported evidence	1	1	0	2015	2015
Alzheimer's Disease	C0002395	PTBP2	58155	Q9UKA9	polypyrimidine tract binding protein 2		27	0.685	0.483	0.99972	0.01	no reported evidence	1	1	0	2011	2011
Alzheimer's Disease	C0002395	NLRC4	58484	Q9NPP4	NLR family CARD domain containing 4		98	0.6	0.552	9.999e-12	0.01	no reported evidence	1	1	0	2014	2014
Alzheimer's Disease	C0002395	JAM2	58494	P57087	junctional adhesion molecule 2		2	0.928	0.103	0.0064352	0.01	no reported evidence	1	1	1	2016	2016
Alzheimer's Disease	C0002395	NTN4	59277	Q9HB63	netrin 4	enzyme modulator; extracellular matrix protein; receptor	12	0.785	0.207	0.97272	0.01	no reported evidence	1	1	0	2016	2016
Alzheimer's Disease	C0002395	TRPV4	59341	Q9HBA0	transient receptor potential cation channel subfamily V member 4	transporter	289	0.519	0.759	2.6127e-16	0.01	no reported evidence	1	1	0	2014	2014
Alzheimer's Disease	C0002395	SRR	63826	Q9GZT4	serine racemase	hydrolase; isomerase; lyase	27	0.681	0.483	0.0063893	0.01	no reported evidence	1	1	0	2016	2016
Alzheimer's Disease	C0002395	BCAN	63827	Q96GW7	brevican	extracellular matrix protein	11	0.762	0.172	4.0393e-06	0.01	no reported evidence	1	1	0	2010	2010
Alzheimer's Disease	C0002395	NEUROD6	63974	Q96NK8	neuronal differentiation 6	nucleic acid binding; transcription factor	1	1	0.069	0.88977	0.01	no reported evidence	1	1	0	2016	2016
Alzheimer's Disease	C0002395	GFRA4	64096	Q9GZZ7	GDNF family receptor alpha 4		6	0.815	0.276	0.042053	0.01	no reported evidence	0	1	0	2014	2014
Alzheimer's Disease	C0002395	TNMD	64102	Q9H2S6	tenomodulin		30	0.672	0.552	0.0026469	0.01	no reported evidence	1	1	1	2011	2011
Alzheimer's Disease	C0002395	MOAP1	64112	Q96BY2	modulator of apoptosis 1		13	0.735	0.414	6.1405e-10	0.01	no reported evidence	1	1	0	2011	2011
Alzheimer's Disease	C0002395	NOC3L	64318	Q8WTT2	NOC3 like DNA replication regulator		6	0.815	0.138	2.6415e-14	0.01	no reported evidence	0	1	0	2011	2011
Alzheimer's Disease	C0002395	SIL1	64374	Q9H173	SIL1 nucleotide exchange factor		111	0.604	0.586	0.013598	0.01	no reported evidence	1	1	0	1989	1989
Alzheimer's Disease	C0002395	GREM2	64388	Q9H772	gremlin 2, DAN family BMP antagonist		7	0.834	0.241	0.034962	0.01	no reported evidence	1	1	1	2013	2013
Alzheimer's Disease	C0002395	GORASP1	64689	Q9BQQ3	golgi reassembly stacking protein 1		159	0.499	0.793	0.019605	0.01	no reported evidence	1	1	0	2015	2015
Alzheimer's Disease	C0002395	AD6	64851		Alzheimer disease 6		1	1	0.069		0.01	no reported evidence	0	1	0	2004	2004
Alzheimer's Disease	C0002395	NBEAL1	65065	Q6ZS30	neurobeachin like 1		9	0.799	0.276	3.9889e-30	0.01	no reported evidence	1	1	0	2000	2000
Alzheimer's Disease	C0002395	EFHD2	79180	Q96C19	EF-hand domain family member D2	calcium-binding protein	8	0.799	0.276	0.0097427	0.01	no reported evidence	1	1	0	2013	2013
Alzheimer's Disease	C0002395	LIN28A	79727	Q9H9Z2	lin-28 homolog A	nucleic acid binding	94	0.561	0.586	0.021176	0.01	no reported evidence	1	1	0	2016	2016
Alzheimer's Disease	C0002395	ECHDC3	79746	Q96DC8	enoyl-CoA hydratase domain containing 3		1	1	0.069	3.937e-06	0.01	no reported evidence	1	1	0	2015	2015
Alzheimer's Disease	C0002395	PTCD2	79810	Q8WV60	pentatricopeptide repeat domain 2		1	1	0.069	7.411e-11	0.01	no reported evidence	1	1	0	2012	2012
Alzheimer's Disease	C0002395	ZC3H14	79882	Q6PJT7	zinc finger CCCH-type containing 14		10	0.857	0.172	0.8535	0.01	no reported evidence	1	1	0	2011	2011
Alzheimer's Disease	C0002395	RIN3	79890	Q8TB24	Ras and Rab interactor 3	enzyme modulator; membrane traffic protein	15	0.834	0.207	5.5761e-10	0.01	no reported evidence	1	1	0	2018	2018
Alzheimer's Disease	C0002395	NANOG	79923	Q9H9S0	Nanog homeobox	nucleic acid binding; transcription factor	83	0.579	0.448	0.71368	0.01	no reported evidence	1	1	0	2016	2016
Alzheimer's Disease	C0002395	SCD5	79966	Q86SK9	stearoyl-CoA desaturase 5		10	0.799	0.241	0.00095091	0.01	no reported evidence	1	1	0	2006	2006
Alzheimer's Disease	C0002395	PANK2	80025	Q9BZ23	pantothenate kinase 2		76	0.648	0.379	7.3577e-07	0.01	no reported evidence	1	1	0	2012	2012
Alzheimer's Disease	C0002395	PTGES2	80142	Q9H7Z7	prostaglandin E synthase 2	oxidoreductase	20	0.713	0.379	9.0691e-10	0.01	no reported evidence		1	0	2008	2008
Alzheimer's Disease	C0002395	TET1	80312	Q8NFU7	tet methylcytosine dioxygenase 1		61	0.611	0.414	1	0.01	no reported evidence		1	0	2008	2008
Alzheimer's Disease	C0002395	DNAJC5	80331	Q9H3Z4	DnaJ heat shock protein family (Hsp40) member C5		16	0.735	0.207	0.83236	0.01	no reported evidence	1	1	0	2016	2016
Alzheimer's Disease	C0002395	LPAL2	80350	Q16609	lipoprotein(a) like 2, pseudogene	hydrolase; protease	33	0.667	0.483		0.01	no reported evidence	0	1	0	1999	1999
Alzheimer's Disease	C0002395	SLC19A3	80704	Q9BZV2	solute carrier family 19 member 3	transporter	48	0.681	0.414	0.096252	0.01	no reported evidence	1	1	0	2016	2016
Alzheimer's Disease	C0002395	MAP1LC3B	81631	Q9GZQ8	microtubule associated protein 1 light chain 3 beta	cytoskeletal protein	51	0.607	0.655	0.0018921	0.01	no reported evidence	1	1	0	2014	2014
Alzheimer's Disease	C0002395	NETO1	81832	Q8TDF5	neuropilin and tolloid like 1		3	0.928	0.069	0.030199	0.01	no reported evidence	1	1	0	2012	2012
Alzheimer's Disease	C0002395	RNF146	81847	Q9NTX7	ring finger protein 146		14	0.735	0.276	0.84761	0.01	no reported evidence		1	0	2005	2005
Alzheimer's Disease	C0002395	QRFPR	84109	Q96P65	pyroglutamylated RFamide peptide receptor	receptor	2	0.928	0.138	4.029e-10	0.01	no reported evidence	1	1	0	2016	2016
Alzheimer's Disease	C0002395	HOOK3	84376	Q86VS8	hook microtubule tethering protein 3	enzyme modulator; membrane traffic protein	10	0.785	0.276	1	0.01	no reported evidence	1	1	0	2016	2016
Alzheimer's Disease	C0002395	BRSK1	84446	Q8TDC3	BR serine/threonine kinase 1	kinase; transferase	10	0.799	0.276	0.99981	0.01	no reported evidence	1	1	0	2012	2012
Alzheimer's Disease	C0002395	MAK16	84549	Q9BXY0	MAK16 homolog		60	0.592	0.655	0.96786	0.01	no reported evidence	1	1	0	2011	2011
Alzheimer's Disease	C0002395	MAP1LC3A	84557	Q9H492	microtubule associated protein 1 light chain 3 alpha	cytoskeletal protein	24	0.696	0.483	0.03091	0.01	no reported evidence	1	1	0	2010	2010
Alzheimer's Disease	C0002395	NT5C1A	84618	Q9BXI3	5'-nucleotidase, cytosolic IA		18	0.735	0.345	5.4211e-05	0.01	no reported evidence	1	1	0	2008	2008
Alzheimer's Disease	C0002395	PPP1R9B	84687	Q96SB3	protein phosphatase 1 regulatory subunit 9B		24	0.713	0.241	0.99969	0.01	no reported evidence	1	1	0	2017	2017
Alzheimer's Disease	C0002395	MGARP	84709	Q8TDB4	mitochondria localized glutamic acid rich protein		2	0.928	0.172	4.2939e-05	0.01	no reported evidence	0	1	0	2014	2014
Alzheimer's Disease	C0002395	PTPN5	84867	P54829	protein tyrosine phosphatase, non-receptor type 5		19	0.743	0.379	0.00098785	0.01	no reported evidence	1	1	0	2012	2012
Alzheimer's Disease	C0002395	ATG4C	84938	Q96DT6	autophagy related 4C cysteine peptidase	hydrolase; protease	2	0.928	0.103	1.9779e-17	0.01	no reported evidence	1	1	0	2012	2012
Alzheimer's Disease	C0002395	SHANK3	85358	Q9BYB0	SH3 and multiple ankyrin repeat domains 3		144	0.594	0.448	1	0.01	no reported evidence	1	1	0	2010	2010
Alzheimer's Disease	C0002395	WNT3A	89780	P56704	Wnt family member 3A	signaling molecule	65	0.598	0.621	0.96493	0.01	no reported evidence	1	1	0	2014	2014
Alzheimer's Disease	C0002395	NAV2	89797	Q8IVL1	neuron navigator 2		8	0.815	0.138	0.99996	0.01	no reported evidence	1	1	0	2017	2017
Alzheimer's Disease	C0002395	FATE1	89885	Q969F0	fetal and adult testis expressed 1		10	0.762	0.414	0.0080573	0.01	no reported evidence	1	1	0	2014	2014
Alzheimer's Disease	C0002395	ZNF628	89887	Q5EBL2	zinc finger protein 628		1	1	0.069	0.90218	0.01	no reported evidence	1	1	0	2015	2015
Alzheimer's Disease	C0002395	GADD45GIP1	90480	Q8TAE8	GADD45G interacting protein 1		11	0.762	0.276	6.1576e-05	0.01	no reported evidence	1	1	0	2015	2015
Alzheimer's Disease	C0002395	LMF2	91289	Q9BU23	lipase maturation factor 2		5	0.928	0.138	2.7619e-48	0.01	no reported evidence	1	1	0	2016	2016
Alzheimer's Disease	C0002395	SPECC1	92521	Q5M775	sperm antigen with calponin homology and coiled-coil domains 1		20	0.727	0.345	0.00076932	0.01	no reported evidence	1	1	0	2003	2003
Alzheimer's Disease	C0002395	MYOCD	93649	Q8IZQ8	myocardin		42	0.659	0.483	0.39276	0.01	no reported evidence	1	1	0	2007	2007
Alzheimer's Disease	C0002395	CADPS2	93664	Q86UW7	calcium dependent secretion activator 2	calcium-binding protein	27	0.72	0.138	0.89474	0.01	no reported evidence	1	1	2	2013	2013
Alzheimer's Disease	C0002395	FTMT	94033	Q8N4E7	ferritin mitochondrial	storage protein	16	0.727	0.345	0.0053083	0.01	no reported evidence	1	1	0	2011	2011
Alzheimer's Disease	C0002395	FOXQ1	94234	Q9C009	forkhead box Q1	nucleic acid binding; transcription factor	39	0.663	0.414	0.62447	0.01	no reported evidence	1	1	0	2016	2016
Alzheimer's Disease	C0002395	AZIN2	113451	Q96A70	antizyme inhibitor 2	lyase	23	0.713	0.414		0.01	no reported evidence	1	1	0	2011	2011
Alzheimer's Disease	C0002395	DBA2	114086		Diamond-Blackfan anemia 2		42	0.639	0.586		0.01	no reported evidence	1	1	0	2014	2014
Alzheimer's Disease	C0002395	SLC26A7	115111	Q8TE54	solute carrier family 26 member 7		8	0.834	0.241	1.893e-09	0.01	no reported evidence	1	1	0	2011	2011
Alzheimer's Disease	C0002395	GRIN3A	116443	Q8TCU5	glutamate ionotropic receptor NMDA type subunit 3A		12	0.762	0.276	0.5214	0.01	no reported evidence	1	1	0	2010	2010
Alzheimer's Disease	C0002395	GRIN3B	116444	O60391	glutamate ionotropic receptor NMDA type subunit 3B		3	0.886	0.103	1.7307e-07	0.01	no reported evidence	0	1	2	2010	2010
Alzheimer's Disease	C0002395	APOA5	116519	Q6Q788	apolipoprotein A5		67	0.609	0.483	9.0462e-10	0.01	no reported evidence	1	1	0	2007	2007
Alzheimer's Disease	C0002395	TPH2	121278	Q8IWU9	tryptophan hydroxylase 2		103	0.562	0.552	3.3007e-06	0.01	no reported evidence	1	1	0	2013	2013
Alzheimer's Disease	C0002395	FRMD6	122786	Q96NE9	FERM domain containing 6		3	0.928	0.138	0.021964	0.01	no reported evidence	1	1	0	2012	2012
Alzheimer's Disease	C0002395	SOCS4	122809	Q8WXH5	suppressor of cytokine signaling 4		10	0.815	0.241	1.5987e-05	0.01	no reported evidence	0	1	0	2016	2016
Alzheimer's Disease	C0002395	OSCAR	126014	Q8IYS5	osteoclast associated, immunoglobulin-like receptor	defense/immunity protein; enzyme modulator; receptor	10	0.799	0.241	0.0002819	0.01	no reported evidence	1	1	0	2007	2007
Alzheimer's Disease	C0002395	CD200R1	131450	Q8TD46	CD200 receptor 1		27	0.707	0.414	4.9104e-09	0.01	no reported evidence	1	1	0	2009	2009
Alzheimer's Disease	C0002395	LRRC15	131578	Q8TF66	leucine rich repeat containing 15	extracellular matrix protein; receptor	8	0.815	0.138	3.1663e-09	0.01	no reported evidence		1	0	2005	2005
Alzheimer's Disease	C0002395	OCIAD2	132299	Q56VL3	OCIA domain containing 2	defense/immunity protein	7	0.857	0.172	3.9411e-05	0.01	no reported evidence	1	1	0	2014	2014
Alzheimer's Disease	C0002395	SLC32A1	140679	Q9H598	solute carrier family 32 member 1	transporter	8	0.799	0.276	0.96673	0.01	no reported evidence	1	1	0	2015	2015
Alzheimer's Disease	C0002395	CBLN4	140689	Q9NTU7	cerebellin 4 precursor		3	0.886	0.138	0.15286	0.01	no reported evidence	1	1	0	2015	2015
Alzheimer's Disease	C0002395	SREK1	140890	Q8WXA9	splicing regulatory glutamic acid and lysine rich protein 1	nucleic acid binding	1	1	0.069	0.98292	0.01	no reported evidence		1	0	2005	2005
Alzheimer's Disease	C0002395	PHF13	148479	Q86YI8	PHD finger protein 13		4	0.857	0.172	0.97636	0.01	no reported evidence	0	1	0	2014	2014
Alzheimer's Disease	C0002395	IL23R	149233	Q5VWK5	interleukin 23 receptor	defense/immunity protein; signaling molecule	170	0.505	0.724	0.00070229	0.01	no reported evidence	1	1	0	2014	2014
Alzheimer's Disease	C0002395	PROM2	150696	Q8N271	prominin 2	membrane traffic protein	6	0.834	0.172	5.2962e-15	0.01	no reported evidence	1	1	0	2016	2016
Alzheimer's Disease	C0002395	ZDHHC15	158866	Q96MV8	zinc finger DHHC-type containing 15		35	0.735	0.241	0.83802	0.01	no reported evidence	1	1	0	2012	2012
Alzheimer's Disease	C0002395	PTCRA	171558	Q6ISU1	pre T cell antigen receptor alpha		14	0.743	0.379	0.13833	0.01	no reported evidence	1	1	0	2010	2010
Alzheimer's Disease	C0002395	DCP1B	196513	Q8IZD4	decapping mRNA 1B	transcription factor	9	0.799	0.207	9.0977e-10	0.01	no reported evidence	1	1	0	2005	2005
Alzheimer's Disease	C0002395	KHDRBS2	202559	Q5VWX1	KH RNA binding domain containing, signal transduction associated 2	nucleic acid binding; transcription factor	6	0.857	0.172	0.033669	0.01	no reported evidence	1	1	2	2015	2015
Alzheimer's Disease	C0002395	MPEG1	219972	Q2M385	macrophage expressed 1		33	0.672	0.483	1.879e-16	0.01	no reported evidence	1	1	0	2006	2006
Alzheimer's Disease	C0002395	KIF6	221458	Q6ZMV9	kinesin family member 6	cytoskeletal protein	13	0.752	0.241	1.2816e-27	0.01	no reported evidence	1	1	0	2013	2013
Alzheimer's Disease	C0002395	EBF3	253738	Q9H4W6	early B cell factor 3		81	0.645	0.517	0.99994	0.01	no reported evidence	1	1	0	2018	2018
Alzheimer's Disease	C0002395	PHYHD1	254295	Q5SRE7	phytanoyl-CoA dioxygenase domain containing 1	oxidoreductase	4	0.857	0.103	3.6946e-13	0.01	no reported evidence	1	1	0	2016	2016
Alzheimer's Disease	C0002395	ANKK1	255239	Q8NFD2	ankyrin repeat and kinase domain containing 1		54	0.624	0.414	4.6494e-12	0.01	no reported evidence	1	1	0	2014	2014
Alzheimer's Disease	C0002395	IFNL3	282617	Q8IZI9	interferon lambda 3		99	0.557	0.793	2.1455e-08	0.01	no reported evidence	1	1	0	2016	2016
Alzheimer's Disease	C0002395	DAOA-AS1	282706		DAOA antisense RNA 1		21	0.713	0.138		0.01	no reported evidence	1	1	0	2010	2010
Alzheimer's Disease	C0002395	GOLGA6L2	283685	Q8N9W4	golgin A6 family-like 2	cytoskeletal protein	1	1	0.069	4.6273e-06	0.01	no reported evidence	1	1	0	2003	2003
Alzheimer's Disease	C0002395	LAMA1	284217	P25391	laminin subunit alpha 1	enzyme modulator; extracellular matrix protein; receptor	50	0.663	0.552	1.393e-29	0.01	no reported evidence		1	1	2002	2002
Alzheimer's Disease	C0002395	ZSCAN1	284312	Q8NBB4	zinc finger and SCAN domain containing 1		6	0.857	0.172	3.7712e-07	0.01	no reported evidence	1	1	0	2013	2013
Alzheimer's Disease	C0002395	SYPL2	284612	Q5VXT5	synaptophysin like 2	membrane traffic protein	7	0.886	0.138	1.8797e-05	0.01	no reported evidence	1	1	0	2013	2013
Alzheimer's Disease	C0002395	C20orf203	284805	Q8NBC4	chromosome 20 open reading frame 203		1	1	0.069		0.01	no reported evidence	1	1	0	2010	2010
Alzheimer's Disease	C0002395	SREK1IP1	285672	Q8N9Q2	SREK1 interacting protein 1		1	1	0.069	0.3759	0.01	no reported evidence		1	0	2005	2005
Alzheimer's Disease	C0002395	RAB7B	338382	Q96AH8	RAB7B, member RAS oncogene family		36	0.656	0.552		0.01	no reported evidence	1	1	0	2011	2011
Alzheimer's Disease	C0002395	TREML1	340205	Q86YW5	triggering receptor expressed on myeloid cells like 1		8	0.799	0.276	1.6868e-12	0.01	no reported evidence	1	1	1	2017	2017
Alzheimer's Disease	C0002395	NANOS3	342977	P60323	nanos C2HC-type zinc finger 3	nucleic acid binding	34	0.663	0.414	0.041301	0.01	no reported evidence	1	1	0	2000	2000
Alzheimer's Disease	C0002395	OSTN	344901	P61366	osteocrin		3	0.886	0.172	0.00046926	0.01	no reported evidence	1	1	0	2013	2013
Alzheimer's Disease	C0002395	QRFP	347148	P83859	pyroglutamylated RFamide peptide		4	0.857	0.172		0.01	no reported evidence	1	1	0	2016	2016
Alzheimer's Disease	C0002395	AMIGO2	347902	Q86SJ2	adhesion molecule with Ig like domain 2		5	0.857	0.138	0.60458	0.01	no reported evidence		1	0	2003	2003
Alzheimer's Disease	C0002395	HCN1	348980	O60741	hyperpolarization activated cyclic nucleotide gated potassium channel 1		82	0.6	0.379	0.99988	0.01	no reported evidence	1	1	0	2013	2013
Alzheimer's Disease	C0002395	TICAM2	353376	Q86XR7;Q9Y3B3	toll like receptor adaptor molecule 2	membrane traffic protein; transfer/carrier protein	155	0.504	0.793	0.0025334	0.01	no reported evidence	1	1	0	2008	2008
Alzheimer's Disease	C0002395	ATP9B	374868	O43861	ATPase phospholipid transporting 9B (putative)	hydrolase; transporter	6	0.857	0.138	7.0297e-14	0.01	no reported evidence	0	1	0	2016	2016
Alzheimer's Disease	C0002395	CHCHD10	400916	Q8WYQ3	coiled-coil-helix-coiled-coil-helix domain containing 10		73	0.642	0.345	4.8293e-05	0.01	no reported evidence	1	1	0	2018	2018
Alzheimer's Disease	C0002395	MIRLET7D	406886		microRNA let-7d		31	0.663	0.448		0.01	no reported evidence	1	1	0	2015	2015
Alzheimer's Disease	C0002395	MIR100	406892		microRNA 100		90	0.551	0.69		0.01	no reported evidence	1	1	0	2016	2016
Alzheimer's Disease	C0002395	MIR137	406928		microRNA 137		97	0.561	0.621		0.01	no reported evidence	1	1	0	2012	2012
Alzheimer's Disease	C0002395	MIR144	406936		microRNA 144		72	0.573	0.69		0.01	no reported evidence	1	1	0	2013	2013
Alzheimer's Disease	C0002395	MIR155	406947		microRNA 155		269	0.445	0.793		0.01	no reported evidence	1	1	0	2016	2016
Alzheimer's Disease	C0002395	MIR15A	406948		microRNA 15a		99	0.561	0.655		0.01	no reported evidence	1	1	0	2014	2014
Alzheimer's Disease	C0002395	MIR188	406964		microRNA 188		24	0.696	0.345		0.01	no reported evidence	1	1	0	2015	2015
Alzheimer's Disease	C0002395	MIR195	406971		microRNA 195		93	0.547	0.552		0.01	no reported evidence	1	1	0	2012	2012
Alzheimer's Disease	C0002395	MIR19B1	406980		microRNA 19b-1		57	0.6	0.621		0.01	no reported evidence	1	1	0	2018	2018
Alzheimer's Disease	C0002395	MIR20A	406982		microRNA 20a		83	0.561	0.552		0.01	no reported evidence	1	1	0	2016	2016
Alzheimer's Disease	C0002395	MIR200B	406984		microRNA 200b		90	0.559	0.655		0.01	no reported evidence	1	1	0	2015	2015
Alzheimer's Disease	C0002395	MIR214	406996		microRNA 214		109	0.536	0.655		0.01	no reported evidence	1	1	0	2012	2012
Alzheimer's Disease	C0002395	MIR219A1	407002		microRNA 219a-1		39	0.656	0.345		0.01	no reported evidence	1	1	0	2015	2015
Alzheimer's Disease	C0002395	MIR22	407004		microRNA 22		94	0.554	0.621		0.01	no reported evidence	1	1	0	2013	2013
Alzheimer's Disease	C0002395	MIR222	407007		microRNA 222		91	0.558	0.69		0.01	no reported evidence	1	1	0	2018	2018
Alzheimer's Disease	C0002395	MIR23B	407011		microRNA 23b		67	0.579	0.586		0.01	no reported evidence	1	1	0	2016	2016
Alzheimer's Disease	C0002395	MIR26B	407017		microRNA 26b		55	0.616	0.517		0.01	no reported evidence	1	1	0	2013	2013
Alzheimer's Disease	C0002395	MIR296	407022		microRNA 296		36	0.667	0.379		0.01	no reported evidence	1	1	0	2016	2016
Alzheimer's Disease	C0002395	MIR30E	407034		microRNA 30e		39	0.645	0.483		0.01	no reported evidence	1	1	0	2014	2014
Alzheimer's Disease	C0002395	ASS1P1	442167		argininosuccinate synthetase 1 pseudogene 1		3	0.928	0.069		0.01	no reported evidence	1	1	0	2005	2005
Alzheimer's Disease	C0002395	MIR339	442907		microRNA 339		26	0.69	0.379		0.01	no reported evidence	1	1	0	2014	2014
Alzheimer's Disease	C0002395	MIR375	494324		microRNA 375		117	0.53	0.655		0.01	no reported evidence	1	1	0	2016	2016
Alzheimer's Disease	C0002395	MIR451A	574411		microRNA 451a		73	0.577	0.69		0.01	no reported evidence	1	1	0	2016	2016
Alzheimer's Disease	C0002395	MIR485	574436		microRNA 485		28	0.681	0.483		0.01	no reported evidence	1	1	0	2010	2010
Alzheimer's Disease	C0002395	NPS	594857	P0C0P6	neuropeptide S		39	0.652	0.655	0.00014791	0.01	no reported evidence	1	1	0	2015	2015
Alzheimer's Disease	C0002395	MIR455	619556		microRNA 455		28	0.667	0.414		0.01	no reported evidence	1	1	0	2018	2018
Alzheimer's Disease	C0002395	LOC646506	646506		lysosomal associated membrane protein 1 pseudogene		1	1	0.069		0.01	no reported evidence		1	0	2006	2006
Alzheimer's Disease	C0002395	GMNC	647309	A6NCL1	geminin coiled-coil domain containing		1	1	0.069	0.446	0.01	no reported evidence	1	1	0	2013	2013
Alzheimer's Disease	C0002395	SCFV	652070		single-chain Fv fragment		19	0.72	0.345		0.01	no reported evidence	1	1	0	2009	2009
Alzheimer's Disease	C0002395	NCF1	653361	P14598	neutrophil cytosolic factor 1		129	0.546	0.759	0.00017128	0.01	no reported evidence	1	1	0	2008	2008
Alzheimer's Disease	C0002395	GGTLC5P	653590		gamma-glutamyltransferase light chain 5 pseudogene		59	0.604	0.655		0.01	no reported evidence	1	1	0	2016	2016
Alzheimer's Disease	C0002395	FAM72B	653820	Q86X60	family with sequence similarity 72 member B		11	0.799	0.276	0.0011259	0.01	no reported evidence	1	1	0	2009	2009
Alzheimer's Disease	C0002395	MIR545	664614		microRNA 545		8	0.815	0.207		0.01	no reported evidence	1	1	0	2018	2018
Alzheimer's Disease	C0002395	MIR590	693175		microRNA 590		24	0.685	0.448		0.01	no reported evidence	1	1	0	2011	2011
Alzheimer's Disease	C0002395	MIR603	693188		microRNA 603		7	0.834	0.138		0.01	no reported evidence	1	1	1	2016	2016
Alzheimer's Disease	C0002395	MIR616	693201		microRNA 616		9	0.834	0.172		0.01	no reported evidence	1	1	0	2011	2011
Alzheimer's Disease	C0002395	SNORD118	727676		small nucleolar RNA, C/D box 118		33	0.72	0.379		0.01	no reported evidence	1	1	0	2014	2014
Alzheimer's Disease	C0002395	TSPY3	728137	P0CV98;P0CW01;Q01534	testis specific protein Y-linked 3	chaperone; enzyme modulator	26	0.69	0.379		0.01	no reported evidence	1	1	0	2013	2013
Alzheimer's Disease	C0002395	GGTLC3	728226	B5MD39	gamma-glutamyltransferase light chain family member 3	hydrolase; protease	59	0.604	0.655		0.01	no reported evidence	1	1	0	2016	2016
Alzheimer's Disease	C0002395	TSPY4	728395	P0CV99	testis specific protein Y-linked 4	chaperone; enzyme modulator	26	0.69	0.379		0.01	no reported evidence	1	1	0	2013	2013
Alzheimer's Disease	C0002395	GGT2	728441	P36268	gamma-glutamyltransferase 2	hydrolase; protease; transferase	59	0.604	0.655	7.6849e-05	0.01	no reported evidence	1	1	0	2016	2016
Alzheimer's Disease	C0002395	CCR2	729230	P41597	C-C motif chemokine receptor 2		225	0.471	0.793	0.024811	0.01	no reported evidence	1	1	0	2013	2013
Alzheimer's Disease	C0002395	GGTLC4P	729838		gamma-glutamyltransferase light chain 4 pseudogene		59	0.604	0.655		0.01	no reported evidence	1	1	0	2016	2016
Alzheimer's Disease	C0002395	AD10	780912		Alzheimer disease-10		6	0.815	0.207		0.01	no reported evidence	1	1	0	2012	2012
Alzheimer's Disease	C0002395	CDKN2B-AS1	100048912		CDKN2B antisense RNA 1		99	0.55	0.586		0.01	no reported evidence	1	1	0	2011	2011
Alzheimer's Disease	C0002395	MIR937	100126338		microRNA 937		1	1	0.069		0.01	no reported evidence	1	1	0	2016	2016
Alzheimer's Disease	C0002395	AD14	100188754		Alzheimer disease 14		7	0.834	0.207		0.01	no reported evidence	1	1	0	2009	2009
Alzheimer's Disease	C0002395	AD12	100188830		Alzheimer disease 12		20	0.72	0.448		0.01	no reported evidence	1	1	0	2013	2013
Alzheimer's Disease	C0002395	TSPY10	100289087	P0CV98;P0CW01;Q01534	testis specific protein Y-linked 10	chaperone; enzyme modulator	26	0.69	0.379	0.28977	0.01	no reported evidence	1	1	0	2013	2013
Alzheimer's Disease	C0002395	MIR1185-1	100302157		microRNA 1185-1		1	1	0.069		0.01	no reported evidence	1	1	0	2016	2016
Alzheimer's Disease	C0002395	TMED7-TICAM2	100302736	Q86XR7;Q9Y3B3	TMED7-TICAM2 readthrough	membrane traffic protein; transfer/carrier protein	149	0.506	0.724	0.0025334	0.01	no reported evidence	1	1	0	2008	2008
Alzheimer's Disease	C0002395	FAS-AS1	100302740		FAS antisense RNA 1		10	0.785	0.207		0.01	no reported evidence	1	1	0	1988	1988
Alzheimer's Disease	C0002395	PARK16	100359403		Parkinson disease 16 (susceptibility)		3	0.928	0.069		0.01	no reported evidence	0	1	0	2014	2014
Alzheimer's Disease	C0002395	MTRNR2L12	100463498	P0DMP1	MT-RNR2 like 12		5	0.834	0.138		0.01	no reported evidence	1	1	0	2016	2016
Alzheimer's Disease	C0002395	MIR4504	100616261		microRNA 4504		1	1	0.069		0.01	no reported evidence	1	1	0	2016	2016
Alzheimer's Disease	C0002395	GDNF-AS1	100861519		GDNF antisense RNA 1		4	0.928	0.103		0.01	no reported evidence	1	1	0	2012	2012
Alzheimer's Disease	C0002395	THRA1/BTR	105371807		uncharacterized LOC105371807		18	0.713	0.517		0.01	no reported evidence	1	1	0	2011	2011
Alzheimer's Disease	C0002395	CST12P	106478911		cystatin 12, pseudogene		5	0.857	0.172		0.01	no reported evidence	1	1	0	2010	2010
Alzheimer's Disease	C0002395	LOC107987479	107987479		cytochrome P450 2D6		16	0.72	0.345		0.01	no reported evidence	1	1	0	2011	2011

## Sheet:  Targets of Parkinson's Disease
Table S1 Targets associated with Alzheimer's disease and Parkinson's disease
Table S1-2 Targets of Parkinson's disease
Disease	Disease_id	Gene	Gene_id	UniProt	Gene_Full_Name	Protein_Class	N_diseases_g	DSI_g	DPI_g	pLI	Score_gda	EL_gda	EI_gda	N_PMIDs	N_SNPs_gda	First_Ref	Last_Ref
Parkinson Disease	C0030567	SNCA	6622	P37840	synuclein alpha	chaperone; membrane traffic protein	176	0.513	0.793	0.89644	0.9	strong	0.973333	595	34	1997	2018
Parkinson Disease	C0030567	PRKN	5071	O60260	parkin RBR E3 ubiquitin protein ligase	ligase	245	0.464	0.793		0.8	strong	0.964286	234	14	1998	2018
Parkinson Disease	C0030567	PARK7	11315	Q99497	Parkinsonism associated deglycase	hydrolase; nucleic acid binding; protease; transcription factor	75	0.586	0.552	0.77817	0.8	strong	0.962963	77	6	2003	2017
Parkinson Disease	C0030567	PINK1	65018	Q9BXM7	PTEN induced putative kinase 1	kinase; receptor; transferase	96	0.577	0.586	1.034e-10	0.8	strong	0.965217	242	7	2002	2018
Parkinson Disease	C0030567	LRRK2	120892	Q5S007	leucine rich repeat kinase 2		129	0.545	0.69	3.0945e-30	0.7	strong	0.966412	692	26	2002	2018
Parkinson Disease	C0030567	DDC	1644	P20711	dopa decarboxylase		131	0.554	0.621	5.8606e-08	0.6	no reported evidence	1	16	0	1988	2014
Parkinson Disease	C0030567	DRD2	1813	P14416	dopamine receptor D2	receptor	325	0.454	0.724	0.78648	0.6	no reported evidence	0.935484	39	0	1995	2016
Parkinson Disease	C0030567	MAOB	4129	P27338	monoamine oxidase B	nucleic acid binding; oxidoreductase; transferase	82	0.575	0.724	0.99856	0.6	no reported evidence	0.974359	41	0	1993	2016
Parkinson Disease	C0030567	NR4A2	4929	P43354	nuclear receptor subfamily 4 group A member 2	receptor; transcription factor	111	0.559	0.586	0.99964	0.6	limited	0.964286	36	1	1999	2018
Parkinson Disease	C0030567	SLC6A3	6531	Q01959	solute carrier family 6 member 3	transporter	237	0.484	0.69	0.99854	0.6	strong	0.85	63	1	1994	2017
Parkinson Disease	C0030567	SLC18A2	6571	Q05940	solute carrier family 18 member A2		105	0.575	0.621	0.0726	0.6	no reported evidence	1	16	1	1997	2016
Parkinson Disease	C0030567	ATP13A2	23400	Q9NQ11	ATPase cation transporting 13A2		83	0.611	0.276	6.6839e-09	0.6	strong	0.947368	40	4	2007	2018
Parkinson Disease	C0030567	VPS35	55737	Q96QK1	VPS35, retromer complex component	membrane traffic protein	21	0.713	0.379	0.9722	0.6	strong	0.923077	43	1	2011	2018
Parkinson Disease	C0030567	DRD1	1812	P21728	dopamine receptor D1		114	0.555	0.517	0.94149	0.52	no reported evidence	1	5	0	1996	2013
Parkinson Disease	C0030567	BST1	683	Q10588	bone marrow stromal cell antigen 1	hydrolase; lyase	13	0.785	0.345	3.6969e-10	0.5	no reported evidence	0.8125	22	8	2010	2017
Parkinson Disease	C0030567	GAK	2580	O14976	cyclin G associated kinase	chaperone; kinase; transferase	4	0.886	0.103	0.0043142	0.5	no reported evidence	1	15	3	2009	2017
Parkinson Disease	C0030567	GBA	2629	P04062	glucosylceramidase beta		265	0.521	0.724	5.5929e-06	0.5	no reported evidence	1	129	4	2004	2018
Parkinson Disease	C0030567	GCH1	2643	P30793	GTP cyclohydrolase 1	hydrolase	193	0.534	0.724	0.91089	0.5	strong	1	17	1	1998	2018
Parkinson Disease	C0030567	IGF1R	3480	P08069	insulin like growth factor 1 receptor		373	0.433	0.828	0.98751	0.5	no reported evidence		2	0	2009	2010
Parkinson Disease	C0030567	MAPT	4137	P10636	microtubule associated protein tau		265	0.492	0.724	0.0073024	0.5	no reported evidence	0.979798	107	32	1999	2018
Parkinson Disease	C0030567	SLC30A10	55532	Q6XR72	solute carrier family 30 member 10		77	0.602	0.552	0.9753	0.5	strong		5	0	1993	2015
Parkinson Disease	C0030567	HLA-DRA	3122	P01903	major histocompatibility complex, class II, DR alpha	defense/immunity protein	56	0.616	0.69	0.55954	0.49	no reported evidence	0.777778	11	1	2010	2016
Parkinson Disease	C0030567	SLC41A1	254428	Q8IVJ1	solute carrier family 41 member 1	transporter	8	0.834	0.172	0.67647	0.45	limited	1	9	4	2011	2017
Parkinson Disease	C0030567	BDNF	627	P23560	brain derived neurotrophic factor	signaling molecule	591	0.382	0.828	0.69969	0.4	no reported evidence	0.952381	44	4	1996	2018
Parkinson Disease	C0030567	CYP2D6	1565	P10635	cytochrome P450 family 2 subfamily D member 6		312	0.461	0.724	2.1514e-23	0.4	no reported evidence	0.892857	57	0	1992	2014
Parkinson Disease	C0030567	EIF4G1	1981	Q04637	eukaryotic translation initiation factor 4 gamma 1	nucleic acid binding	51	0.63	0.586	1	0.4	limited	0.823529	17	5	2011	2018
Parkinson Disease	C0030567	GDNF	2668	P39905	glial cell derived neurotrophic factor	signaling molecule	264	0.463	0.759	0.19663	0.4	no reported evidence	0.985915	73	0	1993	2017
Parkinson Disease	C0030567	GRN	2896	P28799	granulin precursor		251	0.476	0.724	0.053281	0.4	strong	0.8	11	2	1993	2016
Parkinson Disease	C0030567	GSTM1	2944	P09488	glutathione S-transferase mu 1		423	0.403	0.828	0.0020317	0.4	no reported evidence	0.8	20	0	1999	2017
Parkinson Disease	C0030567	HFE	3077	Q30201	homeostatic iron regulator		334	0.44	0.69	3.0065e-08	0.4	no reported evidence	0.777778	10	3	2002	2017
Parkinson Disease	C0030567	HMOX1	3162	P09601	heme oxygenase 1	oxidoreductase	460	0.403	0.862	0.0078856	0.4	no reported evidence	1	14	2	1997	2017
Parkinson Disease	C0030567	MAOA	4128	P21397	monoamine oxidase A	nucleic acid binding; oxidoreductase; transferase	196	0.497	0.655	0.99944	0.4	no reported evidence	0.733333	16	1	1994	2017
Parkinson Disease	C0030567	ABCB1	5243	P08183	ATP binding cassette subfamily B member 1	hydrolase; protease	606	0.371	0.828	1.3094e-05	0.4	no reported evidence	0.882353	17	2	2003	2017
Parkinson Disease	C0030567	ATXN2	6311	Q99700	ataxin 2	nucleic acid binding	179	0.534	0.621	0.9425	0.4	limited	0.8	11	0	2003	2018
Parkinson Disease	C0030567	SOD1	6647	P00441	superoxide dismutase 1	oxidoreductase	456	0.406	0.931	0.12829	0.4	no reported evidence	0.866667	20	0	1994	2016
Parkinson Disease	C0030567	TNF	7124	P01375	tumor necrosis factor	signaling molecule	1640	0.263	0.966	0.8046	0.4	no reported evidence	0.9375	18	0	1999	2013
Parkinson Disease	C0030567	UCHL1	7345	P09936	ubiquitin C-terminal hydrolase L1	hydrolase; protease	151	0.527	0.759	0.98938	0.4	no reported evidence	0.981132	54	2	2000	2015
Parkinson Disease	C0030567	SNCAIP	9627	Q9Y6H5	synuclein alpha interacting protein		41	0.69	0.379	0.0014652	0.4	limited	1	30	3	2001	2016
Parkinson Disease	C0030567	HTRA2	27429	O43464	HtrA serine peptidase 2	chaperone; hydrolase; protease	90	0.582	0.448	0.0037425	0.4	limited	1	22	4	2005	2017
Parkinson Disease	C0030567	C9orf72	203228	Q96LT7	chromosome 9 open reading frame 72		169	0.536	0.552	3.1948e-05	0.4	limited	0.8	10	0	2013	2017
Parkinson Disease	C0030567	PARK16	100359403		Parkinson disease 16 (susceptibility)		3	0.928	0.069		0.4	no reported evidence	0.909091	22	0	2010	2018
Parkinson Disease	C0030567	CP	1356	P00450	ceruloplasmin	oxidoreductase	190	0.5	0.586	2.7933e-09	0.39	no reported evidence	1	10	0	2004	2015
Parkinson Disease	C0030567	HSPA9	3313	P38646	heat shock protein family A (Hsp70) member 9		110	0.567	0.724	0.97927	0.39	no reported evidence	1	10	0	2006	2016
Parkinson Disease	C0030567	FBXO7	25793	Q9Y3I1	F-box protein 7		46	0.696	0.621	5.975e-07	0.39	strong	1	9	6	2009	2016
Parkinson Disease	C0030567	HTT	3064	P42858	huntingtin		123	0.579	0.517	1	0.38	limited	1	8	0	2003	2014
Parkinson Disease	C0030567	NOS1	4842	P29475	nitric oxide synthase 1		305	0.445	0.793	1	0.38	no reported evidence	0.875	9	0	1998	2017
Parkinson Disease	C0030567	SOD2	6648	P04179	superoxide dismutase 2	oxidoreductase	488	0.396	0.897	0.15955	0.38	no reported evidence	1	9	1	1997	2015
Parkinson Disease	C0030567	CYP2E1	1571	P05181	cytochrome P450 family 2 subfamily E member 1		212	0.473	0.759	3.8507e-07	0.37	no reported evidence	1	8	2	1998	2013
Parkinson Disease	C0030567	ATXN3	4287	P54252	ataxin 3	hydrolase; protease; transcription factor	110	0.579	0.517	0.092587	0.37	limited	0.857143	7	0	2003	2016
Parkinson Disease	C0030567	GFAP	2670	P14136	glial fibrillary acidic protein		220	0.484	0.759	1.1684e-06	0.36	no reported evidence	0.833333	6	0	1999	2015
Parkinson Disease	C0030567	GSTP1	2950	P09211	glutathione S-transferase pi 1		398	0.406	0.828	0.070502	0.36	no reported evidence	0.666667	7	0	2003	2014
Parkinson Disease	C0030567	PLA2G6	8398	O60733	phospholipase A2 group VI	enzyme modulator	260	0.494	0.724	2.7949e-10	0.36	strong	1	6	2	2012	2017
Parkinson Disease	C0030567	IL6	3569	P05231	interleukin 6		1330	0.287	0.966	0.33873	0.35	no reported evidence	1	6	0	2005	2012
Parkinson Disease	C0030567	TBP	6908	P20226	TATA-box binding protein	nucleic acid binding; transcription factor	125	0.564	0.793	0.068906	0.35	limited	0.8	5	0	2004	2016
Parkinson Disease	C0030567	CHCHD2	51142	Q9Y6H1	coiled-coil-helix-coiled-coil-helix domain containing 2		10	0.785	0.172	2.2685e-07	0.35	moderate	1	7	2	2015	2017
Parkinson Disease	C0030567	NQO1	1728	P15559	NAD(P)H quinone dehydrogenase 1		230	0.467	0.724	1.024e-09	0.34	no reported evidence	1	4	0	2001	2012
Parkinson Disease	C0030567	MAP3K5	4217	Q99683	mitogen-activated protein kinase kinase kinase 5		95	0.551	0.621	0.54174	0.34	no reported evidence	0.75	4	0	2006	2012
Parkinson Disease	C0030567	TMEM230	29058	Q96A57	transmembrane protein 230		5	0.834	0.034	0.0012954	0.34	no reported evidence	1	5	0	2016	2018
Parkinson Disease	C0030567	DDIT4	54541	Q9NX09	DNA damage inducible transcript 4		38	0.648	0.517	0.00073382	0.34	no reported evidence	1	4	0	2006	2016
Parkinson Disease	C0030567	IGF2	3481	P01344	insulin like growth factor 2		505	0.399	0.828	0.046895	0.33	no reported evidence	0.5	3	0	2008	2017
Parkinson Disease	C0030567	NGF	4803	P01138	nerve growth factor	signaling molecule	353	0.426	0.862	0.76021	0.33	no reported evidence	0.666667	3	0	2009	2014
Parkinson Disease	C0030567	RAB39B	116442	Q96DA2	RAB39B, member RAS oncogene family		40	0.676	0.276	0.82957	0.33	strong	1	7	1	1989	2017
Parkinson Disease	C0030567	ATP1A3	478	P13637	ATPase Na+/K+ transporting subunit alpha 3		122	0.58	0.379	1	0.32	strong	1	2	0	1999	2013
Parkinson Disease	C0030567	GPX1	2876	P07203	glutathione peroxidase 1	oxidoreductase	172	0.498	0.759	4.478e-05	0.32	no reported evidence	1	3	0	2005	2009
Parkinson Disease	C0030567	SYNJ1	8867	O43426	synaptojanin 1	hydrolase; phosphatase	83	0.627	0.345	0.89147	0.32	strong	0.5	4	0	2016	2017
Parkinson Disease	C0030567	DCTN1	1639	Q14203	dynactin subunit 1	cytoskeletal protein	97	0.604	0.414	0.099186	0.31	no reported evidence	0	7	0	1993	2016
Parkinson Disease	C0030567	TOR1A	1861	O14656	torsin family 1 member A	chaperone	91	0.586	0.586	0.00043186	0.31	limited	1	2	0	1993	2005
Parkinson Disease	C0030567	FBP1	2203	P09467	fructose-bisphosphatase 1	hydrolase; phosphatase	47	0.667	0.379	0.07689	0.31	no reported evidence	1	2	0	2008	2010
Parkinson Disease	C0030567	FTL	2512	P02792	ferritin light chain	storage protein	100	0.582	0.586	1.614e-09	0.31	strong	0	2	0	2008	2014
Parkinson Disease	C0030567	GNAL	2774	P38405	G protein subunit alpha L	enzyme modulator	41	0.659	0.31	0.99839	0.31	limited	1	16	0	2013	2017
Parkinson Disease	C0030567	GSTA4	2941	O15217	glutathione S-transferase alpha 4		17	0.752	0.31	0.011695	0.31	no reported evidence	1	2	0	2005	2006
Parkinson Disease	C0030567	HGF	3082	P14210	hepatocyte growth factor	hydrolase; protease	478	0.394	0.793	0.99958	0.31	no reported evidence	1	1	0	2007	2007
Parkinson Disease	C0030567	HLA-DRB5	3127	Q30154	major histocompatibility complex, class II, DR beta 5	defense/immunity protein	37	0.648	0.517	2.9812e-06	0.31	no reported evidence	1	2	0	2012	2018
Parkinson Disease	C0030567	HSPA1A	3303	P0DMV8;P0DMV9	heat shock protein family A (Hsp70) member 1A		141	0.516	0.793	0.029335	0.31	no reported evidence	1	2	0	2004	2005
Parkinson Disease	C0030567	IGF2R	3482	P11717	insulin like growth factor 2 receptor	receptor	110	0.545	0.655	1	0.31	no reported evidence	1	2	0	2009	2014
Parkinson Disease	C0030567	INS	3630	P01308	insulin		309	0.458	0.828	0.32169	0.31	no reported evidence		2	0	2008	2009
Parkinson Disease	C0030567	INSR	3643	P06213	insulin receptor		338	0.459	0.724	2.0365e-05	0.31	no reported evidence	1	2	0	1997	2009
Parkinson Disease	C0030567	PRKRA	8575	O75569	protein activator of interferon induced protein kinase EIF2AK2		76	0.6	0.448	0.44377	0.31	strong	1	9	0	2008	2016
Parkinson Disease	C0030567	MTA1	9112	Q13330	metastasis associated 1	nucleic acid binding	80	0.579	0.655	1	0.31	no reported evidence	1	1	0	2016	2016
Parkinson Disease	C0030567	DNAJC6	9829	O75061	DnaJ heat shock protein family (Hsp40) member C6	chaperone; kinase; transferase	60	0.681	0.276	0.99996	0.31	strong	0	6	0	2012	2017
Parkinson Disease	C0030567	ATP6AP2	10159	O75787	ATPase H+ transporting accessory protein 2		91	0.596	0.586	0.88807	0.31	limited	1	1	0	2014	2014
Parkinson Disease	C0030567	THAP1	55145	Q9NVV9	THAP domain containing 1		45	0.648	0.379	0.82188	0.31	limited	1	2	0	2010	2012
Parkinson Disease	C0030567	AIF1	199	P55008	allograft inflammatory factor 1	calcium-binding protein	63	0.598	0.655	2.3356e-06	0.3	no reported evidence		1	0	2009	2009
Parkinson Disease	C0030567	LYST	1130	Q99698	lysosomal trafficking regulator		104	0.633	0.586	0.55918	0.3	strong		5	0	1996	2013
Parkinson Disease	C0030567	CSF1R	1436	P07333	colony stimulating factor 1 receptor		170	0.508	0.655	0.11052	0.3	strong		1	0	2014	2014
Parkinson Disease	C0030567	EDN1	1906	P05305	endothelin 1	signaling molecule	419	0.417	0.828	0.45733	0.3	no reported evidence		1	0	2009	2009
Parkinson Disease	C0030567	EPHB4	2050	P54760	EPH receptor B4		91	0.569	0.586	0.0036454	0.3	no reported evidence		0	0
Parkinson Disease	C0030567	FGB	2244	P02675	fibrinogen beta chain	signaling molecule	75	0.604	0.552	0.57113	0.3	no reported evidence		1	0	2013	2013
Parkinson Disease	C0030567	GSK3B	2932	P49841	glycogen synthase kinase 3 beta	kinase; transferase	185	0.488	0.793	0.96265	0.3	no reported evidence	1	11	2	2006	2015
Parkinson Disease	C0030567	KCNJ4	3761	P48050	potassium voltage-gated channel subfamily J member 4		5	0.886	0.172	0.97094	0.3	no reported evidence		1	0	2008	2008
Parkinson Disease	C0030567	MAG	4099	P20916	myelin associated glycoprotein	cell adhesion molecule; defense/immunity protein; receptor; signaling molecule; structural protein	54	0.621	0.552	0.52259	0.3	no reported evidence		1	0	2009	2009
Parkinson Disease	C0030567	PITX3	5309	O75364	paired like homeodomain 3		56	0.636	0.483	0.82414	0.3	no reported evidence	0.916667	15	2	2003	2012
Parkinson Disease	C0030567	RPL6	6128	Q02878	ribosomal protein L6	nucleic acid binding	16	0.785	0.172	0.99391	0.3	no reported evidence		1	0	2008	2008
Parkinson Disease	C0030567	RPL23A	6147	P62750	ribosomal protein L23a	nucleic acid binding	7	0.834	0.138	0.91475	0.3	no reported evidence		1	0	2008	2008
Parkinson Disease	C0030567	RPS8	6202	P62241	ribosomal protein S8		8	0.834	0.172	0.99039	0.3	no reported evidence		1	0	2008	2008
Parkinson Disease	C0030567	TAF1	6872	P21675	TATA-box binding protein associated factor 1	kinase; nucleic acid binding; transcription factor; transferase	56	0.672	0.414	1	0.3	moderate		5	0	1993	2016
Parkinson Disease	C0030567	TALDO1	6888	P37837	transaldolase 1		91	0.614	0.621	2.4689e-06	0.3	no reported evidence		1	0	2013	2013
Parkinson Disease	C0030567	TH	7054	P07101	tyrosine hydroxylase		203	0.498	0.759	2.4899e-06	0.3	no reported evidence	0.974359	43	1	1989	2017
Parkinson Disease	C0030567	SGCE	8910	O43556	sarcoglycan epsilon	calcium-binding protein	60	0.633	0.517	0.012786	0.3	limited		2	0	2001	2002
Parkinson Disease	C0030567	RPL14	9045	P50914	ribosomal protein L14	nucleic acid binding	18	0.72	0.276	0.90285	0.3	no reported evidence		1	0	2008	2008
Parkinson Disease	C0030567	BAG5	9529	Q9UL15	BCL2 associated athanogene 5		7	0.799	0.241	8.5994e-07	0.3	no reported evidence		1	0	2017	2017
Parkinson Disease	C0030567	TUBB4A	10382	P04350	tubulin beta 4A class IVa	cytoskeletal protein	34	0.707	0.276	0.13484	0.3	strong		1	0	1993	1993
Parkinson Disease	C0030567	WDR45	11152	Q9Y484	WD repeat domain 45		52	0.685	0.207	0.98907	0.3	strong		0	0
Parkinson Disease	C0030567	VPS13A	23230	Q96RL7	vacuolar protein sorting 13 homolog A		100	0.633	0.448	1.8496e-20	0.3	strong		1	0	2001	2001
Parkinson Disease	C0030567	SLC39A14	23516	Q15043	solute carrier family 39 member 14	transporter	43	0.735	0.414	0.17886	0.3	strong		0	0
Parkinson Disease	C0030567	JPH3	57338	Q8WXH2	junctophilin 3		63	0.619	0.414	0.99835	0.3	limited		0	0
Parkinson Disease	C0030567	ANO3	63982	Q9BYT9	anoctamin 3		27	0.735	0.31	5.6377e-17	0.3	limited		0	0
Parkinson Disease	C0030567	IPPK	64768	Q9H8X2	inositol-pentakisphosphate 2-kinase	kinase; transferase	2	1	0.034	0.87721	0.3	limited		0	0
Parkinson Disease	C0030567	PANK2	80025	Q9BZ23	pantothenate kinase 2		76	0.648	0.379	7.3577e-07	0.3	strong		0	0
Parkinson Disease	C0030567	OPA3	80207	Q9H6K4	OPA3, outer mitochondrial membrane lipid metabolism regulator		63	0.652	0.276	0.49212	0.3	strong		5	0	1993	2015
Parkinson Disease	C0030567	SPG11	80208	Q96JI7	SPG11, spatacsin vesicle trafficking associated		107	0.586	0.483	6.3368e-39	0.3	strong		3	0	2009	2017
Parkinson Disease	C0030567	C19orf12	83636	Q9NSK7	chromosome 19 open reading frame 12		60	0.667	0.379	0.34834	0.3	strong		0	0
Parkinson Disease	C0030567	HSPA8	3312	P11142	heat shock protein family A (Hsp70) member 8		79	0.575	0.621	0.99852	0.28	no reported evidence	1	9	0	2007	2016
Parkinson Disease	C0030567	IL1B	3553	P01584	interleukin 1 beta		1035	0.312	0.931	0.12568	0.28	no reported evidence	0.666667	9	0	2002	2015
Parkinson Disease	C0030567	HSPA4	3308	P34932	heat shock protein family A (Hsp70) member 4		292	0.441	0.793	0.9999	0.26	no reported evidence	1	7	0	2001	2016
Parkinson Disease	C0030567	SPR	6697	P35270	sepiapterin reductase		79	0.667	0.379	0.046105	0.25	no reported evidence	1	6	2	2004	2012
Parkinson Disease	C0030567	TFAM	7019	Q00059	transcription factor A, mitochondrial		98	0.565	0.655	0.1946	0.24	no reported evidence	1	4	1	2009	2015
Parkinson Disease	C0030567	PENK	5179	P01210	proenkephalin	signaling molecule	81	0.59	0.655	0.00020053	0.23	no reported evidence	1	4	0	1995	2007
Parkinson Disease	C0030567	GRK5	2869	P34947	G protein-coupled receptor kinase 5	kinase; transferase	46	0.642	0.621	0.73575	0.22	no reported evidence	1	3	1	2008	2011
Parkinson Disease	C0030567	GRK6	2870	P43250	G protein-coupled receptor kinase 6	kinase; transferase	14	0.762	0.379	0.0016366	0.22	no reported evidence	1	3	0	2008	2012
Parkinson Disease	C0030567	HTR1A	3350	P08908	5-hydroxytryptamine receptor 1A	receptor	170	0.529	0.621	0.22675	0.22	no reported evidence	1	3	0	2007	2010
Parkinson Disease	C0030567	ND3	4537	P03897	NADH dehydrogenase, subunit 3 (complex I)		22	0.696	0.379		0.22	no reported evidence	1	3	0	2003	2012
Parkinson Disease	C0030567	GDF5	8200	P43026	growth differentiation factor 5	signaling molecule	217	0.557	0.517	0.68131	0.22	no reported evidence	1	3	0	2012	2014
Parkinson Disease	C0030567	TWNK	56652	Q96RR1	twinkle mtDNA helicase	nucleic acid binding	142	0.567	0.517		0.22	no reported evidence	1	2	0	2004	2007
Parkinson Disease	C0030567	ABL1	25	P00519	ABL proto-oncogene 1, non-receptor tyrosine kinase		233	0.475	0.69	0.99998	0.21	no reported evidence	1	1	0	2015	2015
Parkinson Disease	C0030567	ADH7	131	P40394	alcohol dehydrogenase 7 (class IV), mu or sigma polypeptide	oxidoreductase	38	0.656	0.448	9.5916e-12	0.21	no reported evidence	1	2	0	2001	2011
Parkinson Disease	C0030567	OPTN	10133	Q96CV9	optineurin		93	0.572	0.586	1.0784e-17	0.21	no reported evidence	1	2	0	2016	2016
Parkinson Disease	C0030567	ADCY5	111	O95622	adenylate cyclase 5		62	0.645	0.448	0.99942	0.2	no reported evidence		1	0	2003	2003
Parkinson Disease	C0030567	GRK2	156	P25098	G protein-coupled receptor kinase 2	kinase; transferase	92	0.58	0.517		0.2	no reported evidence		1	0	2008	2008
Parkinson Disease	C0030567	GRK3	157	P35626	G protein-coupled receptor kinase 3	kinase; transferase	29	0.672	0.448		0.2	no reported evidence		1	0	2008	2008
Parkinson Disease	C0030567	FASLG	356	P48023	Fas ligand	signaling molecule	253	0.462	0.862	0.18367	0.2	no reported evidence		1	0	2007	2007
Parkinson Disease	C0030567	COX10	1352	Q12887	COX10, heme A:farnesyltransferase cytochrome c oxidase assembly factor	transferase	82	0.624	0.552	0.063178	0.2	no reported evidence		0	0
Parkinson Disease	C0030567	CTGF	1490	P29279	connective tissue growth factor	signaling molecule	299	0.443	0.759	0.0027502	0.2	no reported evidence		1	0	2009	2009
Parkinson Disease	C0030567	DBN1	1627	Q16643	drebrin 1	cytoskeletal protein	25	0.69	0.414	0.99492	0.2	no reported evidence		1	0	2014	2014
Parkinson Disease	C0030567	DLG1	1739	Q12959	discs large MAGUK scaffold protein 1	transmembrane receptor regulatory/adaptor protein	22	0.696	0.552	0.99089	0.2	no reported evidence		1	0	2005	2005
Parkinson Disease	C0030567	DLG4	1742	P78352	discs large MAGUK scaffold protein 4	transmembrane receptor regulatory/adaptor protein	44	0.648	0.448	0.99981	0.2	no reported evidence		1	0	2005	2005
Parkinson Disease	C0030567	HSF1	3297	Q00613	heat shock transcription factor 1	transcription factor	101	0.552	0.655	0.94525	0.2	no reported evidence		2	0	2014	2015
Parkinson Disease	C0030567	HSPD1	3329	P10809	heat shock protein family D (Hsp60) member 1		226	0.481	0.793	0.99184	0.2	no reported evidence		1	0	2014	2014
Parkinson Disease	C0030567	LEP	3952	P41159	leptin		498	0.4	0.793	0.38947	0.2	no reported evidence		1	0	2008	2008
Parkinson Disease	C0030567	PTN	5764	P21246	pleiotrophin	signaling molecule	97	0.565	0.586	0.008119	0.2	no reported evidence		1	0	2009	2009
Parkinson Disease	C0030567	FEZ1	9638	Q99689	fasciculation and elongation protein zeta 1		23	0.707	0.345	0.73313	0.2	no reported evidence		1	0	2014	2014
Parkinson Disease	C0030567	ARPC3	10094	O15145	actin related protein 2/3 complex subunit 3	cytoskeletal protein	2	0.928	0.103	0.22995	0.2	no reported evidence		1	0	2010	2010
Parkinson Disease	C0030567	ATG7	10533	O95352	autophagy related 7	ligase; transfer/carrier protein	75	0.577	0.621	4.3283e-11	0.2	no reported evidence		0	0
Parkinson Disease	C0030567	RRN3	54700	Q9NYV6	RRN3 homolog, RNA polymerase I transcription factor	transcription factor	5	0.886	0.103	1.4632e-05	0.2	no reported evidence		0	0
Parkinson Disease	C0030567	GJC2	57165	Q5T442	gap junction protein gamma 2	cell junction protein	90	0.619	0.517	0.010412	0.2	no reported evidence		1	0	2011	2011
Parkinson Disease	C0030567	HCN3	57657	Q9P1Z3	hyperpolarization activated cyclic nucleotide gated potassium channel 3		2	0.928	0.138	0.00011962	0.2	no reported evidence		1	0	2009	2009
Parkinson Disease	C0030567	PPP1R9B	84687	Q96SB3	protein phosphatase 1 regulatory subunit 9B		24	0.713	0.241	0.99969	0.2	no reported evidence		1	0	2008	2008
Parkinson Disease	C0030567	STK39	27347	Q9UEW8	serine/threonine kinase 39		22	0.743	0.379	0.99925	0.16	no reported evidence	1	7	1	2012	2016
Parkinson Disease	C0030567	RIT2	6014	Q99578	Ras like without CAAX 2	enzyme modulator	27	0.69	0.379	0.00050836	0.15	no reported evidence	0.8	10	2	2011	2017
Parkinson Disease	C0030567	MCCC1	56922	Q96RQ3	methylcrotonoyl-CoA carboxylase 1	ligase	36	0.743	0.276	4.829e-12	0.15	no reported evidence	1	9	6	2011	2017
Parkinson Disease	C0030567	LAMP3	27074	Q9UQV4	lysosomal associated membrane protein 3	membrane traffic protein	46	0.63	0.655	0.00027312	0.14	no reported evidence	1	5	2	2011	2016
Parkinson Disease	C0030567	STH	246744	Q8IWL8	saitohin		16	0.735	0.241		0.14	no reported evidence	0.75	5	2	2004	2012
Parkinson Disease	C0030567	SREBF1	6720	P36956	sterol regulatory element binding transcription factor 1		90	0.57	0.517	0.01871	0.13	no reported evidence	1	3	1	2011	2014
Parkinson Disease	C0030567	VPS13C	54832	Q709C8	vacuolar protein sorting 13 homolog C		23	0.743	0.172	2.6836e-47	0.13	no reported evidence	1	4	5	2016	2018
Parkinson Disease	C0030567	SIPA1L2	57568	Q9P2F8	signal induced proliferation associated 1 like 2	enzyme modulator	2	1	0.034	0.98583	0.13	no reported evidence	0.333333	5	1	2015	2018
Parkinson Disease	C0030567	CCDC62	84660	Q6P9F0	coiled-coil domain containing 62		13	0.785	0.241	6.0205e-16	0.13	no reported evidence	1	8	2	2011	2017
Parkinson Disease	C0030567	DGKQ	1609	P52824	diacylglycerol kinase theta		4	0.886	0.207	1.0812e-08	0.12	no reported evidence	1	5	2	2009	2012
Parkinson Disease	C0030567	HIP1R	9026	O75146	huntingtin interacting protein 1 related	cytoskeletal protein	14	0.735	0.241	4.7384e-15	0.12	no reported evidence	1	3	1	2012	2014
Parkinson Disease	C0030567	TMEM175	84286	Q9BSA9	transmembrane protein 175		1	1	0.034	1.9273e-08	0.12	no reported evidence	1	7	3	2011	2017
Parkinson Disease	C0030567	NSF	4905	P46459	N-ethylmaleimide sensitive factor, vesicle fusing ATPase	hydrolase	24	0.707	0.448	0.017129	0.11	no reported evidence	0	5	4	2010	2012
Parkinson Disease	C0030567	WNT3	7473	P56703	Wnt family member 3	signaling molecule	103	0.567	0.655	0.89381	0.11	no reported evidence	1	5	4	2007	2014
Parkinson Disease	C0030567	GPNMB	10457	Q14956	glycoprotein nmb	cell adhesion molecule; signaling molecule	102	0.55	0.586	3.0945e-27	0.11	no reported evidence	1	3	1	2011	2017
Parkinson Disease	C0030567	RAI1	10743	Q7Z5J4	retinoic acid induced 1	transcription factor	215	0.558	0.621	1	0.11	no reported evidence	1	1	2	2011	2011
Parkinson Disease	C0030567	MMRN1	22915	Q13201	multimerin 1	extracellular matrix protein	137	0.523	0.655	2.251e-24	0.11	no reported evidence	1	2	1	2012	2012
Parkinson Disease	C0030567	NUCKS1	64710	Q9H1E3	nuclear casein kinase and cyclin dependent kinase substrate 1		10	0.799	0.207	0.97313	0.11	no reported evidence	1	3	2	2010	2016
Parkinson Disease	C0030567	TCEANC2	127428	Q96MN5	transcription elongation factor A N-terminal and central domain containing 2	nucleic acid binding; transcription factor	1	1	0.034	2.2225e-07	0.11	no reported evidence	1	2	2	2015	2016
Parkinson Disease	C0030567	KANSL1	284058	Q7Z3B3	KAT8 regulatory NSL complex subunit 1		118	0.624	0.552	0.99978	0.11	no reported evidence	1	5	8	2008	2015
Parkinson Disease	C0030567	FAM47E	100129583	Q6ZV65	family with sequence similarity 47 member E		1	1	0.034	0.0016501	0.11	no reported evidence	1	6	3	2010	2017
Parkinson Disease	C0030567	FAM47E-STBD1	100631383	Q6ZV65	FAM47E-STBD1 readthrough		1	1	0.034	8.2445e-12	0.11	no reported evidence	1	6	3	2010	2017
Parkinson Disease	C0030567	NAT2	10	P11245	N-acetyltransferase 2	transferase	228	0.466	0.828	4.1239e-06	0.1	no reported evidence	1	11	0	1997	2017
Parkinson Disease	C0030567	APOE	348	P02649	apolipoprotein E		770	0.352	0.931	0.0017371	0.1	no reported evidence	0.877551	49	1	1994	2016
Parkinson Disease	C0030567	APP	351	P05067	amyloid beta precursor protein	enzyme modulator	371	0.43	0.862	0.062254	0.1	no reported evidence	1	10	2	2002	2018
Parkinson Disease	C0030567	CA8	767	P35219	carbonic anhydrase 8		56	0.636	0.552	0.04444	0.1	no reported evidence		1	1	2017	2017
Parkinson Disease	C0030567	CDH8	1006	P55286	cadherin 8		9	0.815	0.276	0.98999	0.1	no reported evidence		1	1	2011	2011
Parkinson Disease	C0030567	CHM	1121	P24386	CHM, Rab escort protein 1	enzyme modulator; transferase	43	0.663	0.379	0.99906	0.1	no reported evidence	0.933333	30	0	2000	2016
Parkinson Disease	C0030567	CNTN1	1272	Q12860	contactin 1		47	0.667	0.31	0.55244	0.1	no reported evidence		1	1	2015	2015
Parkinson Disease	C0030567	COL13A1	1305	Q5TAT6	collagen type XIII alpha 1 chain		43	0.685	0.414	2.6744e-14	0.1	no reported evidence		1	1	2013	2013
Parkinson Disease	C0030567	COMT	1312	P21964	catechol-O-methyltransferase	transferase	427	0.426	0.897	1.2669e-05	0.1	no reported evidence	1	36	5	1984	2017
Parkinson Disease	C0030567	CRHR1	1394	P34998	corticotropin releasing hormone receptor 1		118	0.545	0.69	3.0245e-05	0.1	no reported evidence		3	20	2011	2015
Parkinson Disease	C0030567	CSF2	1437	P04141	colony stimulating factor 2	signaling molecule	670	0.356	0.966	0.84256	0.1	no reported evidence	0.9	10	0	2010	2017
Parkinson Disease	C0030567	CTSB	1508	P07858	cathepsin B	enzyme modulator; hydrolase; protease	192	0.49	0.828	3.3349e-11	0.1	no reported evidence		1	1	2017	2017
Parkinson Disease	C0030567	CYP2B6	1555	P20813	cytochrome P450 family 2 subfamily B member 6		306	0.437	0.828	3.4958e-10	0.1	no reported evidence	1	10	0	1992	2004
Parkinson Disease	C0030567	CYP17A1	1586	P05093	cytochrome P450 family 17 subfamily A member 1		232	0.486	0.655	0.00021156	0.1	no reported evidence		1	1	2010	2010
Parkinson Disease	C0030567	DLG2	1740	Q15700	discs large MAGUK scaffold protein 2	transmembrane receptor regulatory/adaptor protein	18	0.743	0.31	0.98434	0.1	no reported evidence		3	2	2015	2017
Parkinson Disease	C0030567	DRD3	1814	P35462	dopamine receptor D3	receptor	153	0.527	0.552	0.002019	0.1	no reported evidence	0.9	10	1	2004	2016
Parkinson Disease	C0030567	FMR1	2332	Q06787	fragile X mental retardation 1	nucleic acid binding	288	0.492	0.69	0.69217	0.1	no reported evidence	0.909091	11	0	2005	2015
Parkinson Disease	C0030567	FYN	2534	P06241	FYN proto-oncogene, Src family tyrosine kinase		73	0.594	0.621	0.99493	0.1	no reported evidence	0.962963	27	0	1999	2016
Parkinson Disease	C0030567	ITIH1	3697	P19827	inter-alpha-trypsin inhibitor heavy chain 1	enzyme modulator	17	0.752	0.241	4.1112e-32	0.1	no reported evidence		1	1	2017	2017
Parkinson Disease	C0030567	ITPKB	3707	P27987	inositol-trisphosphate 3-kinase B	kinase; transferase	5	0.928	0.069	0.99995	0.1	no reported evidence		1	1	2017	2017
Parkinson Disease	C0030567	LAMC2	3918	Q13753	laminin subunit gamma 2	enzyme modulator; extracellular matrix protein; receptor	400	0.419	0.931	3.5822e-12	0.1	no reported evidence	0.9	10	0	2010	2017
Parkinson Disease	C0030567	LMNA	4000	P02545	lamin A/C		727	0.406	0.724	0.9983	0.1	no reported evidence		1	1	2015	2015
Parkinson Disease	C0030567	MPZ	4359	P25189	myelin protein zero	cell adhesion molecule; transporter	175	0.535	0.793	0.23277	0.1	no reported evidence	1	10	0	2000	2015
Parkinson Disease	C0030567	MX2	4600	P20592	MX dynamin like GTPase 2	cytoskeletal protein; enzyme modulator; hydrolase	5	0.834	0.172	5.8286e-09	0.1	no reported evidence		1	1	2015	2015
Parkinson Disease	C0030567	NFE2L2	4780	Q16236	nuclear factor, erythroid 2 like 2	cytoskeletal protein; hydrolase; nucleic acid binding; transcription factor	376	0.42	0.862	0.0035489	0.1	no reported evidence	0.923077	13	0	2006	2018
Parkinson Disease	C0030567	NRTN	4902	Q99748	neurturin	signaling molecule	24	0.743	0.31	0.028481	0.1	no reported evidence	1	19	0	2007	2016
Parkinson Disease	C0030567	NTF3	4908	P20783	neurotrophin 3	signaling molecule	132	0.525	0.621	0.88635	0.1	no reported evidence	1	15	0	2001	2016
Parkinson Disease	C0030567	PAM	5066	P19021	peptidylglycine alpha-amidating monooxygenase		73	0.594	0.621	2.5875e-05	0.1	no reported evidence		1	1	2017	2017
Parkinson Disease	C0030567	PARK3	5072		Parkinson disease 3 (autosomal dominant, Lewy body)		2	0.928	0.034		0.1	no reported evidence	0.9	10	0	2001	2012
Parkinson Disease	C0030567	PON1	5444	P27169	paraoxonase 1		324	0.443	0.828	8.9806e-11	0.1	no reported evidence	0.846154	13	2	1998	2018
Parkinson Disease	C0030567	PTEN	5728	P60484	phosphatase and tensin homolog	hydrolase; phosphatase	915	0.334	0.828	0.81793	0.1	no reported evidence	1	34	0	2006	2016
Parkinson Disease	C0030567	RREB1	6239	Q92766	ras responsive element binding protein 1		155	0.536	0.759	1	0.1	no reported evidence		1	1	2006	2006
Parkinson Disease	C0030567	SCN2A	6326	Q99250	sodium voltage-gated channel alpha subunit 2	transporter	101	0.586	0.276	1	0.1	no reported evidence		1	1	2017	2017
Parkinson Disease	C0030567	SH3GL2	6456	Q99962	SH3 domain containing GRB2 like 2, endophilin A1		17	0.735	0.241	0.00014497	0.1	no reported evidence		3	3	2012	2017
Parkinson Disease	C0030567	SNCB	6620	Q16143	synuclein beta	chaperone; membrane traffic protein	22	0.707	0.241	0.058668	0.1	no reported evidence	0.727273	12	0	2001	2016
Parkinson Disease	C0030567	TPM1	7168	P09493	tropomyosin 1	cytoskeletal protein	74	0.592	0.448	0.0011646	0.1	no reported evidence		1	1	2017	2017
Parkinson Disease	C0030567	ZNF165	7718	P49910	zinc finger protein 165		9	0.785	0.241	1.0197e-08	0.1	no reported evidence		1	1	2017	2017
Parkinson Disease	C0030567	ZP3	7784	P21754	zona pellucida glycoprotein 3		3	0.886	0.034	0.0012167	0.1	no reported evidence		1	1	2015	2015
Parkinson Disease	C0030567	AXIN1	8312	O15169	axin 1		69	0.6	0.483	0.72833	0.1	no reported evidence		0	1
Parkinson Disease	C0030567	BAP1	8314	Q92560	BRCA1 associated protein 1	hydrolase; protease	186	0.488	0.586	0.99292	0.1	no reported evidence	1	14	0	1999	2015
Parkinson Disease	C0030567	GPR65	8477	Q8IYL9	G protein-coupled receptor 65		11	0.785	0.207	0.12023	0.1	no reported evidence		1	1	2017	2017
Parkinson Disease	C0030567	ITGA8	8516	P53708	integrin subunit alpha 8		42	0.672	0.414	6.7884e-13	0.1	no reported evidence		2	2	2012	2017
Parkinson Disease	C0030567	MAP4K4	9448	O95819	mitogen-activated protein kinase kinase kinase kinase 4		34	0.667	0.448	1	0.1	no reported evidence		1	1	2017	2017
Parkinson Disease	C0030567	CTIF	9811	O43310	cap binding complex dependent translation initiation factor	nucleic acid binding	6	0.857	0.207	0.99993	0.1	no reported evidence		1	1	2006	2006
Parkinson Disease	C0030567	LHFPL2	10184	Q6ZUX7	LHFPL tetraspan subfamily member 2		6	0.928	0.138	0.064938	0.1	no reported evidence		1	1	2017	2017
Parkinson Disease	C0030567	TNK2	10188	Q07912	tyrosine kinase non receptor 2		38	0.663	0.276	4.3367e-09	0.1	no reported evidence		1	1	2016	2016
Parkinson Disease	C0030567	MPHOSPH6	10200	Q99547	M-phase phosphoprotein 6		9	0.815	0.172	0.00042051	0.1	no reported evidence	1	10	0	2000	2015
Parkinson Disease	C0030567	BCKDK	10295	O14874	branched chain ketoacid dehydrogenase kinase	kinase; transferase	14	0.834	0.172	6.998e-05	0.1	no reported evidence		2	1	2015	2017
Parkinson Disease	C0030567	INPP5F	22876	Q9Y2H2	inositol polyphosphate-5-phosphatase F		6	0.834	0.138	1.8697e-06	0.1	no reported evidence		2	1	2015	2017
Parkinson Disease	C0030567	SYNM	23336	O15061	synemin		30	0.681	0.379	4.8635e-23	0.1	no reported evidence	0.962963	27	0	1999	2016
Parkinson Disease	C0030567	TARDBP	23435	Q13148	TAR DNA binding protein		138	0.53	0.586	0.98519	0.1	no reported evidence	1	10	2	2008	2016
Parkinson Disease	C0030567	GIGYF2	26058	Q6Y7W6	GRB10 interacting GYF protein 2		16	0.743	0.207	1	0.1	no reported evidence	0.6	15	5	2005	2012
Parkinson Disease	C0030567	FGF20	26281	Q9NP95	fibroblast growth factor 20	signaling molecule	31	0.727	0.345	0.81541	0.1	no reported evidence	0.888889	11	3	2004	2018
Parkinson Disease	C0030567	CTNNA3	29119	Q9UI47	catenin alpha 3	cell adhesion molecule; cytoskeletal protein	41	0.656	0.517	1.1842e-12	0.1	no reported evidence		1	1	2006	2006
Parkinson Disease	C0030567	IP6K2	51447	Q9UHH9	inositol hexakisphosphate kinase 2	kinase; transferase	13	0.773	0.241	0.96384	0.1	no reported evidence		1	1	2017	2017
Parkinson Disease	C0030567	CNNM2	54805	Q9H8M5	cyclin and CBS domain divalent metal cation transport mediator 2		82	0.619	0.345	0.99454	0.1	no reported evidence		1	2	2010	2010
Parkinson Disease	C0030567	PIP4P2	55529	Q8N4L2	phosphatidylinositol-4,5-bisphosphate 4-phosphatase 2		1	1	0.034		0.1	no reported evidence		1	1	2006	2006
Parkinson Disease	C0030567	BIN3	55909	Q9NQY0	bridging integrator 3		1	1	0.034	6.0878e-13	0.1	no reported evidence		1	1	2017	2017
Parkinson Disease	C0030567	SLC50A1	55974	Q9BRV3	solute carrier family 50 member 1		3	0.928	0.069	0.0016694	0.1	no reported evidence		1	1	2012	2012
Parkinson Disease	C0030567	DNAJC1	64215	Q96KC8	DnaJ heat shock protein family (Hsp40) member C1		3	0.886	0.103	1.4635e-08	0.1	no reported evidence		1	1	2006	2006
Parkinson Disease	C0030567	MUL1	79594	Q969V5	mitochondrial E3 ubiquitin protein ligase 1		142	0.514	0.655	1.8186e-06	0.1	no reported evidence	1	33	1	2002	2018
Parkinson Disease	C0030567	CCDC82	79780	Q8N4S0	coiled-coil domain containing 82		1	1	0.034	1.0234e-06	0.1	no reported evidence		1	1	2013	2013
Parkinson Disease	C0030567	RABEP2	79874	Q9H5N1	rabaptin, RAB GTPase binding effector protein 2		17	0.727	0.552	0.0041734	0.1	no reported evidence		1	1	2015	2015
Parkinson Disease	C0030567	CAB39L	81617	Q9H9S4	calcium binding protein 39 like	calcium-binding protein	4	0.857	0.138	5.7792e-05	0.1	no reported evidence		1	1	2017	2017
Parkinson Disease	C0030567	LINGO1	84894	Q96FE5	leucine rich repeat and Ig domain containing 1	extracellular matrix protein; receptor	16	0.752	0.207	0.9893	0.1	no reported evidence	0.857143	14	2	2007	2017
Parkinson Disease	C0030567	SLC45A3	85414	Q96JT2	solute carrier family 45 member 3	transporter	5	0.886	0.103	0.0051053	0.1	no reported evidence		1	1	2012	2012
Parkinson Disease	C0030567	NDUFAF2	91942	Q8N183	NADH:ubiquinone oxidoreductase complex assembly factor 2		101	0.607	0.483	1.8807e-05	0.1	no reported evidence		2	2	2017	2017
Parkinson Disease	C0030567	ADAMTSL1	92949	Q8N6G6	ADAMTS like 1	enzyme modulator; extracellular matrix protein; hydrolase; protease	8	0.799	0.276	3.2373e-12	0.1	no reported evidence		1	1	2006	2006
Parkinson Disease	C0030567	TPTE2	93492	Q6XPS3	transmembrane phosphoinositide 3-phosphatase and tensin homolog 2	hydrolase; phosphatase	3	0.886	0.103	4.8098e-11	0.1	no reported evidence		1	1	2011	2011
Parkinson Disease	C0030567	SLC2A13	114134	Q96QE2	solute carrier family 2 member 13	transporter	14	0.785	0.207	0.96684	0.1	no reported evidence		4	5	2010	2017
Parkinson Disease	C0030567	AGAP1	116987	Q9UPQ3	ArfGAP with GTPase domain, ankyrin repeat and PH domain 1		6	0.886	0.103	0.99992	0.1	no reported evidence		1	1	2017	2017
Parkinson Disease	C0030567	BORCS7	119032	Q96B45	BLOC-1 related complex subunit 7		7	1	0.034		0.1	no reported evidence		1	1	2010	2010
Parkinson Disease	C0030567	KLHDC1	122773	Q8N7A1	kelch domain containing 1		1	1	0.034	3.0512e-08	0.1	no reported evidence		1	1	2017	2017
Parkinson Disease	C0030567	LINC02210	147081		long intergenic non-protein coding RNA 2210		5	0.928	0.069		0.1	no reported evidence		6	5	2010	2017
Parkinson Disease	C0030567	PM20D1	148811	Q6GTS8	peptidase M20 domain containing 1		3	0.928	0.103	3.3254e-18	0.1	no reported evidence		2	1	2010	2012
Parkinson Disease	C0030567	CBLL2	158506	Q8N7E2	Cbl proto-oncogene like 2	ligase	145	0.511	0.655		0.1	no reported evidence	1	33	1	2002	2018
Parkinson Disease	C0030567	TMEM229B	161145	Q8NBD8	transmembrane protein 229B		3	1	0.034	0.14616	0.1	no reported evidence		2	1	2015	2017
Parkinson Disease	C0030567	SPPL2C	162540	Q8IUH8	signal peptide peptidase like 2C	hydrolase; protease	7	0.857	0.172	0.00015409	0.1	no reported evidence		4	7	2010	2015
Parkinson Disease	C0030567	PARK10	170534		Parkinson disease 10 (susceptibility)		2	0.928	0.034		0.1	no reported evidence	0.9	11	0	2005	2016
Parkinson Disease	C0030567	PRSS53	339105	Q2L4Q9	serine protease 53	hydrolase; protease	1	1	0.034	2.5013e-15	0.1	no reported evidence		1	1	2012	2012
Parkinson Disease	C0030567	TMC3	342125	Q7Z5M5	transmembrane channel like 3		1	1	0.034	1.5606e-18	0.1	no reported evidence		1	1	2013	2013
Parkinson Disease	C0030567	UNC13C	440279	Q8NB66	unc-13 homolog C		1	1	0.034	4.0578e-14	0.1	no reported evidence		1	1	2006	2006
Parkinson Disease	C0030567	TYW1B	441250	Q6NUM6	tRNA-yW synthesizing protein 1 homolog B	oxidoreductase; transporter	2	1	0.034	4.9589e-19	0.1	no reported evidence		1	1	2006	2006
Parkinson Disease	C0030567	CASC16	643714		cancer susceptibility 16		6	0.834	0.138		0.1	no reported evidence		1	1	2017	2017
Parkinson Disease	C0030567	SNCA-AS1	644248		SNCA antisense RNA 1		1	1	0.034		0.1	no reported evidence		1	8	2012	2012
Parkinson Disease	C0030567	MAPT-AS1	100128977		MAPT antisense RNA 1		9	0.834	0.207		0.1	no reported evidence		4	11	2010	2015
Parkinson Disease	C0030567	LINC01012	100507173		long intergenic non-protein coding RNA 1012		1	1	0.034		0.1	no reported evidence		1	1	2017	2017
Parkinson Disease	C0030567	BORCS7-ASMT	100528007		BORCS7-ASMT readthrough (NMD candidate)		17	0.799	0.103		0.1	no reported evidence		1	2	2010	2010
Parkinson Disease	C0030567	DSCAS	101927698		DSC1/DSC2 antisense RNA		1	1	0.034		0.1	no reported evidence		1	1	2011	2011
Parkinson Disease	C0030567	TMC3-AS1	101929655		TMC3 antisense RNA 1		2	1	0.034		0.1	no reported evidence		1	1	2013	2013
Parkinson Disease	C0030567	LINC02210-CRHR1	104909134	P34998	LINC02210-CRHR1 readthrough		76	0.598	0.586		0.1	no reported evidence		8	32	2010	2017
Parkinson Disease	C0030567	LINC02451	105369738		long intergenic non-protein coding RNA 2451		1	1	0.034		0.1	no reported evidence		1	1	2017	2017
Parkinson Disease	C0030567	GAD1	2571	Q99259	glutamate decarboxylase 1	lyase	133	0.542	0.724	0.06635	0.09	no reported evidence	1	9	0	1995	2013
Parkinson Disease	C0030567	POLG	5428	P54098	DNA polymerase gamma, catalytic subunit	nucleic acid binding; transferase	348	0.477	0.724	1.2816e-09	0.09	no reported evidence	0.888889	9	4	2006	2015
Parkinson Disease	C0030567	DNM1L	10059	O00429	dynamin 1 like	cytoskeletal protein; enzyme modulator; hydrolase	105	0.57	0.655	0.00047522	0.09	no reported evidence	0.888889	9	0	2010	2016
Parkinson Disease	C0030567	PPARGC1A	10891	Q9UBK2	PPARG coactivator 1 alpha	transcription factor	191	0.497	0.828	0.99991	0.09	no reported evidence	0.888889	9	0	2009	2016
Parkinson Disease	C0030567	ADORA2A	135	P29274	adenosine A2a receptor	receptor	163	0.537	0.69	0.59913	0.08	no reported evidence	1	8	2	2004	2016
Parkinson Disease	C0030567	ALDH1A1	216	P00352	aldehyde dehydrogenase 1 family member A1	oxidoreductase	132	0.515	0.724	0.9599	0.08	no reported evidence	1	8	0	2004	2016
Parkinson Disease	C0030567	GABPA	2551	Q06546	GA binding protein transcription factor subunit alpha	nucleic acid binding; signaling molecule; transcription factor	262	0.454	0.828	0.99791	0.08	no reported evidence	0.875	8	0	2006	2016
Parkinson Disease	C0030567	UBE2K	3093	P61086	ubiquitin conjugating enzyme E2 K		40	0.648	0.552	0.9829	0.07	no reported evidence	0.857143	7	0	2001	2013
Parkinson Disease	C0030567	LY6E	4061	Q16553	lymphocyte antigen 6 family member E		67	0.611	0.621	0.34053	0.07	no reported evidence	0.714286	7	0	2003	2018
Parkinson Disease	C0030567	MTHFR	4524	P42898	methylenetetrahydrofolate reductase		699	0.354	0.828	1.2191e-09	0.07	no reported evidence	1	7	0	2005	2015
Parkinson Disease	C0030567	PRNP	5621	F7VJQ1;P04156	prion protein		310	0.474	0.897	0.00071528	0.07	no reported evidence	1	7	2	2006	2012
Parkinson Disease	C0030567	TREM2	54209	Q9NZC2	triggering receptor expressed on myeloid cells 2		178	0.572	0.552	4.0014e-09	0.07	no reported evidence	0.857143	7	1	2013	2016
Parkinson Disease	C0030567	ANG	283	P03950	angiogenin		118	0.547	0.69	0.29469	0.06	no reported evidence	0.833333	6	2	2011	2016
Parkinson Disease	C0030567	SCARB2	950	Q14108	scavenger receptor class B member 2	receptor	84	0.633	0.483	0.0001125	0.06	no reported evidence	0.833333	6	4	2011	2016
Parkinson Disease	C0030567	CTSD	1509	P07339	cathepsin D	hydrolase; protease	175	0.505	0.759	0.0011129	0.06	no reported evidence	1	6	1	2003	2018
Parkinson Disease	C0030567	DBH	1621	P09172	dopamine beta-hydroxylase		105	0.557	0.621	3.9275e-10	0.06	no reported evidence	0.5	6	4	2004	2011
Parkinson Disease	C0030567	ESR1	2099	P03372	estrogen receptor 1	nucleic acid binding; receptor; transcription factor	686	0.355	0.897	0.9994	0.06	no reported evidence	1	6	1	2000	2014
Parkinson Disease	C0030567	GPR37	2861	O15354	G protein-coupled receptor 37		9	0.799	0.241	0.002024	0.06	no reported evidence	1	6	0	2006	2013
Parkinson Disease	C0030567	HNMT	3176	P50135	histamine N-methyltransferase		48	0.642	0.483	0.020539	0.06	no reported evidence	0.833333	6	1	2008	2018
Parkinson Disease	C0030567	IL10	3586	P22301	interleukin 10		961	0.32	0.931	0.0065063	0.06	no reported evidence	1	6	0	2005	2017
Parkinson Disease	C0030567	LMX1A	4009	Q8TE12	LIM homeobox transcription factor 1 alpha	nucleic acid binding	19	0.72	0.276	0.98929	0.06	no reported evidence	1	6	0	2009	2015
Parkinson Disease	C0030567	NOS2	4843	P35228	nitric oxide synthase 2		531	0.385	0.931	1.4648e-14	0.06	no reported evidence	1	6	2	1998	2009
Parkinson Disease	C0030567	SMPD1	6609	P17405	sphingomyelin phosphodiesterase 1	hydrolase	133	0.555	0.759	1.5832e-10	0.06	no reported evidence	1	6	3	2013	2016
Parkinson Disease	C0030567	VDR	7421	P11473	vitamin D receptor	nucleic acid binding; receptor; transcription factor	533	0.39	0.793	6.3488e-05	0.06	no reported evidence	1	6	4	2005	2018
Parkinson Disease	C0030567	RAB29	8934	O14966	RAB29, member RAS oncogene family		4	0.857	0.103		0.06	no reported evidence	1	6	2	2011	2017
Parkinson Disease	C0030567	DNAJC13	23317	O75165	DnaJ heat shock protein family (Hsp40) member C13		22	0.743	0.207	1	0.06	no reported evidence	0.833333	6	1	2014	2018
Parkinson Disease	C0030567	USP24	23358	Q9UPU5	ubiquitin specific peptidase 24	hydrolase; protease	15	0.785	0.207	1	0.06	no reported evidence	1	6	2	2005	2014
Parkinson Disease	C0030567	HPGDS	27306	O60760	hematopoietic prostaglandin D synthase		349	0.415	0.828	1.6919e-06	0.06	no reported evidence	1	6	0	2000	2012
Parkinson Disease	C0030567	UBE2S	27338	Q16763	ubiquitin conjugating enzyme E2 S		43	0.645	0.586	0.63505	0.06	no reported evidence	0.833333	6	0	2001	2016
Parkinson Disease	C0030567	LRRK1	79705	Q38SD2	leucine rich repeat kinase 1		7	0.857	0.034	9.7712e-09	0.06	no reported evidence	1	6	0	2006	2014
Parkinson Disease	C0030567	ALDH2	217	P05091	aldehyde dehydrogenase 2 family member	oxidoreductase	236	0.481	0.862	2.464e-09	0.05	no reported evidence	1	5	3	2013	2016
Parkinson Disease	C0030567	CALB1	793	P05937	calbindin 1		31	0.676	0.448	0.29126	0.05	no reported evidence	1	5	1	1990	2013
Parkinson Disease	C0030567	CASP3	836	P42574	caspase 3	enzyme modulator; hydrolase; protease	462	0.391	0.862	0.28359	0.05	no reported evidence	1	5	0	2000	2018
Parkinson Disease	C0030567	CASP9	842	P55211	caspase 9	enzyme modulator; hydrolase; protease	140	0.516	0.724	8.2278e-06	0.05	no reported evidence	1	5	0	2002	2006
Parkinson Disease	C0030567	CDK5	1020	Q00535	cyclin dependent kinase 5	kinase; transferase	130	0.542	0.69	0.095196	0.05	no reported evidence	1	5	0	2007	2015
Parkinson Disease	C0030567	CNR1	1268	P21554	cannabinoid receptor 1	receptor	257	0.47	0.69	0.51751	0.05	no reported evidence	0.8	5	0	2001	2013
Parkinson Disease	C0030567	CYP1A2	1544	P05177	cytochrome P450 family 1 subfamily A member 2	oxidoreductase	155	0.509	0.828	2.2462e-10	0.05	no reported evidence	0.6	5	2	1996	2014
Parkinson Disease	C0030567	ESR2	2100	Q92731	estrogen receptor 2	nucleic acid binding; receptor; transcription factor	297	0.445	0.828	5.3879e-08	0.05	no reported evidence	0.8	5	1	2004	2014
Parkinson Disease	C0030567	MAPK1	5594	P28482	mitogen-activated protein kinase 1	kinase; transferase	525	0.387	0.862	0.9973	0.05	no reported evidence	1	5	0	2004	2015
Parkinson Disease	C0030567	RET	5979	P07949	ret proto-oncogene		452	0.418	0.724	1	0.05	no reported evidence	1	5	0	2000	2010
Parkinson Disease	C0030567	VEGFA	7422	P15692	vascular endothelial growth factor A	signaling molecule	1174	0.298	0.897	2.651e-05	0.05	no reported evidence	1	5	0	2004	2018
Parkinson Disease	C0030567	MANF	7873	P55145	mesencephalic astrocyte derived neurotrophic factor		14	0.762	0.276	0.0013251	0.05	no reported evidence	1	5	0	2009	2017
Parkinson Disease	C0030567	SIRT2	22933	Q8IXJ6	sirtuin 2	hydrolase; nucleic acid binding	64	0.594	0.586	1.8038e-08	0.05	no reported evidence	1	5	0	2007	2017
Parkinson Disease	C0030567	MIR133B	442890		microRNA 133b		48	0.621	0.448		0.05	no reported evidence	0.8	5	0	2007	2015
Parkinson Disease	C0030567	BCL2	596	P10415	BCL2, apoptosis regulator	signaling molecule	987	0.312	0.862	0.56705	0.04	no reported evidence	1	4	1	1999	2013
Parkinson Disease	C0030567	DRD4	1815	P21917	dopamine receptor D4	receptor	134	0.536	0.414	7.1237e-09	0.04	no reported evidence	1	4	0	1998	2007
Parkinson Disease	C0030567	ELAVL4	1996	P26378	ELAV like RNA binding protein 4		20	0.72	0.207	0.91843	0.04	no reported evidence	1	4	2	2005	2014
Parkinson Disease	C0030567	MTOR	2475	P42345	mechanistic target of rapamycin kinase	kinase; nucleic acid binding; transferase	466	0.399	0.793	1	0.04	no reported evidence	0.5	4	0	2009	2018
Parkinson Disease	C0030567	GRIN2A	2903	Q12879	glutamate ionotropic receptor NMDA type subunit 2A		100	0.577	0.414	0.99998	0.04	no reported evidence	1	4	1	2012	2017
Parkinson Disease	C0030567	GRIN2B	2904	Q13224	glutamate ionotropic receptor NMDA type subunit 2B		132	0.561	0.483	1	0.04	no reported evidence	1	4	2	2002	2016
Parkinson Disease	C0030567	GSTT1	2952	P30711	glutathione S-transferase theta 1		356	0.419	0.862	0.00012843	0.04	no reported evidence	0.5	4	0	2000	2017
Parkinson Disease	C0030567	HLA-DRB1	3123	P01911;P01912;P04229;P13760;P13761;P20039;Q29974;Q30134;Q30167;Q5Y7A7;Q95IE3;Q9GIY3;Q9TQE0	major histocompatibility complex, class II, DR beta 1	defense/immunity protein	719	0.347	0.897	0.0010183	0.04	no reported evidence	1	4	0	2012	2017
Parkinson Disease	C0030567	IFNG	3458	P01579	interferon gamma		901	0.323	0.897	0.47138	0.04	no reported evidence	1	4	0	2005	2011
Parkinson Disease	C0030567	IGF1	3479	P05019	insulin like growth factor 1		715	0.355	0.828	0.28843	0.04	no reported evidence	1	4	0	2008	2017
Parkinson Disease	C0030567	IGFALS	3483	P35858	insulin like growth factor binding protein acid labile subunit	extracellular matrix protein; receptor	104	0.565	0.69	6.9173e-10	0.04	no reported evidence	0.75	4	1	2001	2016
Parkinson Disease	C0030567	CXCL8	3576	P10145	C-X-C motif chemokine ligand 8	signaling molecule	758	0.342	0.862		0.04	no reported evidence	1	4	0	2004	2013
Parkinson Disease	C0030567	NQO2	4835	P16083	N-ribosyldihydronicotinamide:quinone reductase 2		55	0.624	0.448	9.9547e-07	0.04	no reported evidence	1	4	0	2001	2008
Parkinson Disease	C0030567	SLC11A2	4891	P49281	solute carrier family 11 member 2	transporter	56	0.619	0.517	0.0056406	0.04	no reported evidence	1	4	0	2010	2015
Parkinson Disease	C0030567	PREP	5550	P48147	prolyl endopeptidase	hydrolase; protease	44	0.627	0.552	0.30366	0.04	no reported evidence	1	4	0	2012	2015
Parkinson Disease	C0030567	MAPK8	5599	P45983	mitogen-activated protein kinase 8	kinase; transferase	250	0.458	0.793	0.99827	0.04	no reported evidence	1	4	0	2005	2013
Parkinson Disease	C0030567	SLC6A4	6532	P31645	solute carrier family 6 member 4	transporter	329	0.446	0.724	0.25902	0.04	no reported evidence	1	4	1	2001	2014
Parkinson Disease	C0030567	SNCG	6623	O76070	synuclein gamma	chaperone; membrane traffic protein	75	0.59	0.483	0.00087425	0.04	no reported evidence	0.75	4	1	2004	2010
Parkinson Disease	C0030567	THY1	7070	P04216	Thy-1 cell surface antigen		115	0.534	0.724	0.035712	0.04	no reported evidence	1	4	0	2008	2016
Parkinson Disease	C0030567	TP53	7157	P04637	tumor protein p53	transcription factor	1773	0.251	0.897	0.16862	0.04	no reported evidence	0.75	4	0	2011	2014
Parkinson Disease	C0030567	TYR	7299	P14679	tyrosinase		186	0.505	0.724	4.3331e-32	0.04	no reported evidence	0.666667	4	0	2005	2014
Parkinson Disease	C0030567	AIMP2	7965	Q13155	aminoacyl tRNA synthetase complex interacting multifunctional protein 2		184	0.486	0.862	0.0072446	0.04	no reported evidence	1	4	0	2004	2011
Parkinson Disease	C0030567	TBC1D9	23158	Q6ZT07	TBC1 domain family member 9	enzyme modulator; hydrolase; protease	296	0.434	0.828	2.8265e-05	0.04	no reported evidence	0.75	4	0	2005	2009
Parkinson Disease	C0030567	RNF19A	25897	Q9NV58	ring finger protein 19A, RBR E3 ubiquitin protein ligase	ligase	179	0.488	0.862	0.023982	0.04	no reported evidence	1	4	0	2003	2011
Parkinson Disease	C0030567	GSTO2	119391	Q9H4Y5	glutathione S-transferase omega 2		25	0.685	0.517	2.6396e-09	0.04	no reported evidence	0.75	4	2	2004	2012
Parkinson Disease	C0030567	LINGO2	158038	Q7L985	leucine rich repeat and Ig domain containing 2	extracellular matrix protein; receptor	17	0.773	0.414	0.82307	0.04	no reported evidence	1	4	4	2011	2016
Parkinson Disease	C0030567	MIR34B	407041		microRNA 34b		85	0.558	0.69		0.04	no reported evidence	1	4	0	2011	2015
Parkinson Disease	C0030567	CDNF	441549	Q49AH0	cerebral dopamine neurotrophic factor		2	0.928	0.103	6.9874e-07	0.04	no reported evidence	1	4	0	2007	2016
Parkinson Disease	C0030567	LOC107987479	107987479		cytochrome P450 2D6		16	0.72	0.345		0.04	no reported evidence	0.75	4	0	1996	2017
Parkinson Disease	C0030567	ACHE	43	P22303	acetylcholinesterase (Cartwright blood group)	hydrolase; protease	219	0.494	0.793	0.99826	0.03	no reported evidence	1	3	0	2005	2013
Parkinson Disease	C0030567	PARP1	142	P09874	poly(ADP-ribose) polymerase 1		312	0.432	0.862	0.00055174	0.03	no reported evidence	1	3	0	2004	2012
Parkinson Disease	C0030567	AKT1	207	P31749	AKT serine/threonine kinase 1	calcium-binding protein; kinase; transfer/carrier protein; transferase	760	0.355	0.862	0.97917	0.03	no reported evidence	1	3	0	2011	2015
Parkinson Disease	C0030567	APRT	353	P07741	adenine phosphoribosyltransferase		255	0.453	0.724	2.5437e-11	0.03	no reported evidence	1	3	0	2013	2017
Parkinson Disease	C0030567	CAST	831	P20810	calpastatin		92	0.565	0.724	3.8746e-12	0.03	no reported evidence	0.666667	3	2	2010	2014
Parkinson Disease	C0030567	CAT	847	P04040	catalase	oxidoreductase	446	0.397	0.828	1.8782e-10	0.03	no reported evidence	1	3	0	1996	2016
Parkinson Disease	C0030567	CCK	885	P06307	cholecystokinin		164	0.513	0.655	3.9318e-05	0.03	no reported evidence	1	3	0	2000	2004
Parkinson Disease	C0030567	CDKN2A	1029	P42771;Q8N726	cyclin dependent kinase inhibitor 2A		891	0.321	0.828	0.38138	0.03	no reported evidence	1	3	4	2007	2013
Parkinson Disease	C0030567	CNR2	1269	P34972	cannabinoid receptor 2	receptor	110	0.554	0.621	6.9778e-06	0.03	no reported evidence	1	3	0	2008	2016
Parkinson Disease	C0030567	CRK	1398	P46108	CRK proto-oncogene, adaptor protein		188	0.486	0.862	0.95784	0.03	no reported evidence	1	3	0	2004	2011
Parkinson Disease	C0030567	CRMP1	1400	Q14194	collapsin response mediator protein 1	hydrolase; protease	45	0.624	0.621	0.99289	0.03	no reported evidence	1	3	0	2010	2012
Parkinson Disease	C0030567	CRYZ	1429	Q08257	crystallin zeta		92	0.554	0.621	6.0743e-23	0.03	no reported evidence	1	3	0	2005	2008
Parkinson Disease	C0030567	MAPK14	1432	Q16539	mitogen-activated protein kinase 14	kinase; transferase	270	0.449	0.862	0.77511	0.03	no reported evidence	1	3	0	2004	2011
Parkinson Disease	C0030567	CYP1A1	1543	P04798	cytochrome P450 family 1 subfamily A member 1	oxidoreductase	262	0.458	0.828	1.2056e-17	0.03	no reported evidence	1	3	0	1997	2002
Parkinson Disease	C0030567	DECR1	1666	Q16698	2,4-dienoyl-CoA reductase 1	oxidoreductase	213	0.472	0.759	5.9544e-13	0.03	no reported evidence	1	3	0	2003	2018
Parkinson Disease	C0030567	FUS	2521	P35637	FUS RNA binding protein	nucleic acid binding; transcription factor	147	0.533	0.586	0.99958	0.03	no reported evidence	1	3	6	2014	2015
Parkinson Disease	C0030567	GAPDH	2597	P04406	glyceraldehyde-3-phosphate dehydrogenase	oxidoreductase	188	0.484	0.793	0.11455	0.03	no reported evidence	1	3	2	2000	2016
Parkinson Disease	C0030567	GLUD2	2747	P49448	glutamate dehydrogenase 2	oxidoreductase	5	0.857	0.103	0.035569	0.03	no reported evidence	1	3	1	2010	2014
Parkinson Disease	C0030567	GRM5	2915	P41594	glutamate metabotropic receptor 5	receptor	104	0.559	0.483	0.99847	0.03	no reported evidence	1	3	0	2011	2016
Parkinson Disease	C0030567	LMX1B	4010	O60663	LIM homeobox transcription factor 1 beta	nucleic acid binding	113	0.596	0.552	0.78322	0.03	no reported evidence	1	3	0	2009	2016
Parkinson Disease	C0030567	MEF2D	4209	Q14814	myocyte enhancer factor 2D	transcription factor	34	0.667	0.31	0.99422	0.03	no reported evidence	1	3	0	2009	2011
Parkinson Disease	C0030567	MMP9	4318	P14780	matrix metallopeptidase 9	hydrolase; protease	790	0.339	0.862	7.0286e-18	0.03	no reported evidence	1	3	0	2010	2016
Parkinson Disease	C0030567	NFKB1	4790	P19838	nuclear factor kappa B subunit 1		611	0.365	0.931	1	0.03	no reported evidence	0.5	3	0	2002	2012
Parkinson Disease	C0030567	NTS	4922	P30990	neurotensin		108	0.557	0.621	3.8373e-05	0.03	no reported evidence	1	3	0	2007	2017
Parkinson Disease	C0030567	PDYN	5173	P01213	prodynorphin	signaling molecule	172	0.528	0.414	0.00013252	0.03	no reported evidence	0.666667	3	0	2003	2012
Parkinson Disease	C0030567	PIK3CA	5290	P42336	phosphatidylinositol-4,5-bisphosphate 3-kinase catalytic subunit alpha	kinase; transferase	835	0.341	0.897	1	0.03	no reported evidence	1	3	0	2005	2014
Parkinson Disease	C0030567	PIK3CB	5291	P42338	phosphatidylinositol-4,5-bisphosphate 3-kinase catalytic subunit beta	kinase; transferase	468	0.389	0.862	0.99993	0.03	no reported evidence	1	3	0	2005	2014
Parkinson Disease	C0030567	PIK3CD	5293	O00329	phosphatidylinositol-4,5-bisphosphate 3-kinase catalytic subunit delta	kinase; transferase	487	0.386	0.862	0.99999	0.03	no reported evidence	1	3	0	2005	2014
Parkinson Disease	C0030567	PIK3CG	5294	P48736	phosphatidylinositol-4,5-bisphosphate 3-kinase catalytic subunit gamma	kinase; transferase	490	0.385	0.862	1.4942e-06	0.03	no reported evidence	1	3	0	2005	2014
Parkinson Disease	C0030567	PON2	5445	Q15165	paraoxonase 2		80	0.596	0.621	6.0565e-05	0.03	no reported evidence	0.666667	3	0	2001	2017
Parkinson Disease	C0030567	PSEN1	5663	P49768	presenilin 1	calcium-binding protein; hydrolase; protease; signaling molecule	268	0.49	0.69	0.97833	0.03	no reported evidence	1	3	1	2009	2016
Parkinson Disease	C0030567	PSMC4	5704	P43686	proteasome 26S subunit, ATPase 4	hydrolase	6	0.834	0.172	0.3156	0.03	no reported evidence	1	3	0	2008	2013
Parkinson Disease	C0030567	PTGS2	5743	P35354	prostaglandin-endoperoxide synthase 2	oxidoreductase	832	0.338	0.897	0.99639	0.03	no reported evidence	1	3	0	2007	2014
Parkinson Disease	C0030567	ROS1	6098	P08922	ROS proto-oncogene 1, receptor tyrosine kinase		165	0.493	0.759	1.5315e-69	0.03	no reported evidence	1	3	0	2006	2014
Parkinson Disease	C0030567	RPS27A	6233	P62979	ribosomal protein S27a	nucleic acid binding	25	0.707	0.483	0.90252	0.03	no reported evidence	1	3	0	2002	2012
Parkinson Disease	C0030567	SHH	6469	Q15465	sonic hedgehog		351	0.434	0.724	0.98502	0.03	no reported evidence	1	3	0	2004	2011
Parkinson Disease	C0030567	SKP1	6500	P63208	S-phase kinase associated protein 1		11	0.785	0.241	0.3898	0.03	no reported evidence	1	3	0	2012	2014
Parkinson Disease	C0030567	SLC6A2	6530	P23975	solute carrier family 6 member 2	transporter	130	0.534	0.724	0.065408	0.03	no reported evidence	1	3	2	2009	2017
Parkinson Disease	C0030567	UBB	7314	P0CG47	ubiquitin B	nucleic acid binding	55	0.633	0.552	0.015455	0.03	no reported evidence	0.666667	3	0	2006	2011
Parkinson Disease	C0030567	UBC	7316	P0CG48	ubiquitin C	nucleic acid binding	27	0.707	0.517	0.18274	0.03	no reported evidence	1	3	0	2002	2012
Parkinson Disease	C0030567	UCP2	7351	P55851	uncoupling protein 2		148	0.53	0.69	1.3475e-10	0.03	no reported evidence	1	3	0	2005	2015
Parkinson Disease	C0030567	UTRN	7402	P46939	utrophin		59	0.614	0.517	1.6194e-19	0.03	no reported evidence	1	3	0	2010	2012
Parkinson Disease	C0030567	VCP	7415	P55072	valosin containing protein		252	0.502	0.828	0.99999	0.03	no reported evidence	1	3	3	2005	2013
Parkinson Disease	C0030567	PICALM	8301	Q13492	phosphatidylinositol binding clathrin assembly protein	membrane traffic protein	36	0.639	0.31	0.99901	0.03	no reported evidence	1	3	0	2011	2017
Parkinson Disease	C0030567	DENR	8562	O43583	density regulated re-initiation and release factor	nucleic acid binding	34	0.656	0.483	0.83397	0.03	no reported evidence	1	3	0	2010	2012
Parkinson Disease	C0030567	MSC	9242	O60682	musculin		123	0.526	0.655	0.022585	0.03	no reported evidence	1	3	0	2011	2014
Parkinson Disease	C0030567	GRAP2	9402	O75791	GRB2 related adaptor protein 2		185	0.484	0.862	0.00066402	0.03	no reported evidence	1	3	0	2004	2011
Parkinson Disease	C0030567	GSTO1	9446	P78417	glutathione S-transferase omega 1		55	0.627	0.552	3.4857e-09	0.03	no reported evidence	1	3	0	2004	2012
Parkinson Disease	C0030567	DNAJB6	10049	O75190	DnaJ heat shock protein family (Hsp40) member B6		45	0.685	0.448	0.85156	0.03	no reported evidence	1	3	0	2007	2012
Parkinson Disease	C0030567	TRAP1	10131	Q12931	TNF receptor associated protein 1	chaperone	41	0.676	0.448	1.0715e-29	0.03	no reported evidence	1	3	0	2009	2017
Parkinson Disease	C0030567	TOMM40	10452	O96008	translocase of outer mitochondrial membrane 40	membrane traffic protein	72	0.636	0.483	0.99154	0.03	no reported evidence	0.666667	3	0	2013	2017
Parkinson Disease	C0030567	AHSA1	10598	O95433	activator of HSP90 ATPase activity 1		174	0.491	0.862	0.99881	0.03	no reported evidence	1	3	0	2004	2011
Parkinson Disease	C0030567	CIT	11113	O14578	citron rho-interacting serine/threonine kinase	kinase; transferase	66	0.642	0.483	0.99934	0.03	no reported evidence	1	3	0	1998	2012
Parkinson Disease	C0030567	DAPK2	23604	Q9UIK4	death associated protein kinase 2	kinase; transferase	42	0.636	0.552	4.3645e-10	0.03	no reported evidence	1	3	0	2010	2012
Parkinson Disease	C0030567	BACE1	23621	P56817	beta-secretase 1	hydrolase; protease	56	0.616	0.517	0.87664	0.03	no reported evidence	1	3	0	2008	2016
Parkinson Disease	C0030567	POLDIP2	26073	Q9Y2S7	DNA polymerase delta interacting protein 2		178	0.489	0.862	0.40515	0.03	no reported evidence	1	3	0	2004	2011
Parkinson Disease	C0030567	PARL	55486	Q9H300	presenilin associated rhomboid like	hydrolase; protease	11	0.762	0.241	0.00016931	0.03	no reported evidence	1	3	1	2011	2016
Parkinson Disease	C0030567	NIF3L1	60491	Q9GZT8	NGG1 interacting factor 3 like 1		26	0.713	0.379	1.1791e-08	0.03	no reported evidence	1	3	0	1998	2002
Parkinson Disease	C0030567	NYX	60506	Q9GZU5	nyctalopin	extracellular matrix protein; receptor	28	0.685	0.207	0.12929	0.03	no reported evidence	1	3	0	2009	2010
Parkinson Disease	C0030567	STX1B	112755	P61266	syntaxin 1B	membrane traffic protein	24	0.713	0.103	0.98243	0.03	no reported evidence	1	3	0	2011	2016
Parkinson Disease	C0030567	SLCO6A1	133482	Q86UG4	solute carrier organic anion transporter family member 6A1	enzyme modulator	275	0.44	0.828	5.5479e-10	0.03	no reported evidence	0.666667	3	0	2004	2008
Parkinson Disease	C0030567	PACRG	135138	Q96M98	parkin coregulated		13	0.752	0.241	2.0654e-07	0.03	no reported evidence	1	3	1	2003	2007
Parkinson Disease	C0030567	GSTK1	373156	Q9Y2Q3	glutathione S-transferase kappa 1		269	0.441	0.828	1.7633e-06	0.03	no reported evidence	0.666667	3	0	2004	2008
Parkinson Disease	C0030567	ADH1C	126	P00326	alcohol dehydrogenase 1C (class I), gamma polypeptide	oxidoreductase	88	0.567	0.655		0.02	no reported evidence	1	2	1	2005	2007
Parkinson Disease	C0030567	ADH4	127	P08319	alcohol dehydrogenase 4 (class II), pi polypeptide	oxidoreductase	29	0.672	0.379	7.1379e-07	0.02	no reported evidence	1	2	0	2001	2007
Parkinson Disease	C0030567	APAF1	317	O14727	apoptotic peptidase activating factor 1		106	0.545	0.655	7.4384e-06	0.02	no reported evidence	1	2	0	2001	2003
Parkinson Disease	C0030567	FAS	355	P25445	Fas cell surface death receptor		490	0.393	0.862	0.83991	0.02	no reported evidence	1	2	0	2005	2013
Parkinson Disease	C0030567	AVP	551	P01185	arginine vasopressin	signaling molecule	238	0.486	0.759	0.075195	0.02	no reported evidence	0.5	2	0	2001	2014
Parkinson Disease	C0030567	BCHE	590	P06276	butyrylcholinesterase		219	0.503	0.793	1.0635e-12	0.02	no reported evidence	0.5	2	0	2001	2012
Parkinson Disease	C0030567	TSPO	706	B1AH88;P30536	translocator protein	receptor; transporter	132	0.525	0.655	0.00023479	0.02	no reported evidence	0.5	2	0	2015	2016
Parkinson Disease	C0030567	CALCA	796	P01258;P06881	calcitonin related polypeptide alpha	signaling molecule	274	0.456	0.828	0.013536	0.02	no reported evidence	1	2	0	2001	2011
Parkinson Disease	C0030567	CCKAR	886	P32238	cholecystokinin A receptor	receptor	39	0.642	0.31	0.00396	0.02	no reported evidence	1	2	0	2004	2004
Parkinson Disease	C0030567	CDKN2D	1032	P55273	cyclin dependent kinase inhibitor 2D		68	0.584	0.655	0.50471	0.02	no reported evidence	1	2	0	2013	2013
Parkinson Disease	C0030567	CHRNA5	1138	P30532	cholinergic receptor nicotinic alpha 5 subunit	receptor; transporter	81	0.598	0.414	1.8051e-06	0.02	no reported evidence	1	2	1	2012	2013
Parkinson Disease	C0030567	CLU	1191	P10909	clusterin		266	0.456	0.793	5.687e-05	0.02	no reported evidence	1	2	1	2011	2014
Parkinson Disease	C0030567	CST3	1471	P01034	cystatin C		167	0.5	0.724	0.0038631	0.02	no reported evidence	1	2	0	2011	2018
Parkinson Disease	C0030567	CYP3A4	1576	P08684	cytochrome P450 family 3 subfamily A member 4	oxidoreductase	178	0.492	0.793	5.3676e-11	0.02	no reported evidence	1	2	0	1996	2014
Parkinson Disease	C0030567	DAXX	1616	Q9UER7	death domain associated protein		62	0.602	0.552	0.093333	0.02	no reported evidence	0.5	2	0	2009	2013
Parkinson Disease	C0030567	ACE	1636	P12821	angiotensin I converting enzyme	hydrolase; protease	624	0.367	0.897	1.5509e-37	0.02	no reported evidence	1	2	0	2001	2007
Parkinson Disease	C0030567	DDIT3	1649	P35638	DNA damage inducible transcript 3		172	0.489	0.724	0.62334	0.02	no reported evidence	1	2	0	2009	2012
Parkinson Disease	C0030567	DMRT1	1761	Q9Y5R6	doublesex and mab-3 related transcription factor 1		63	0.592	0.414	0.76728	0.02	no reported evidence	1	2	0	2010	2015
Parkinson Disease	C0030567	DPEP1	1800	P16444	dipeptidase 1	hydrolase; protease	35	0.667	0.379	4.5271e-10	0.02	no reported evidence	1	2	0	1999	2013
Parkinson Disease	C0030567	DYRK1A	1859	Q13627	dual specificity tyrosine phosphorylation regulated kinase 1A	kinase; transferase	100	0.607	0.483	0.99958	0.02	no reported evidence	1	2	0	2012	2015
Parkinson Disease	C0030567	E2F1	1869	Q01094	E2F transcription factor 1	nucleic acid binding; transcription factor	179	0.491	0.69	0.98529	0.02	no reported evidence	1	2	0	2007	2013
Parkinson Disease	C0030567	EEF1A2	1917	Q05639	eukaryotic translation elongation factor 1 alpha 2	enzyme modulator; hydrolase; nucleic acid binding	181	0.51	0.69	0.99606	0.02	no reported evidence	0.5	2	0	2005	2011
Parkinson Disease	C0030567	EGF	1950	P01133	epidermal growth factor		494	0.386	0.897	1.0171e-16	0.02	no reported evidence	1	2	0	2011	2014
Parkinson Disease	C0030567	MARK2	2011	Q7KZI7	microtubule affinity regulating kinase 2		95	0.554	0.655	0.99997	0.02	no reported evidence	1	2	0	2006	2012
Parkinson Disease	C0030567	F2	2147	P00734	coagulation factor II, thrombin	hydrolase; protease	249	0.466	0.793	0.0011245	0.02	no reported evidence	1	2	0	2006	2016
Parkinson Disease	C0030567	F9	2158	P00740	coagulation factor IX	hydrolase; protease	155	0.511	0.759	0.99747	0.02	no reported evidence	1	2	0	2013	2013
Parkinson Disease	C0030567	FRAXE	2481		fragile site, folic acid type, rare, fra(X)(q28) E		38	0.656	0.448		0.02	no reported evidence	1	2	0	2004	2011
Parkinson Disease	C0030567	GAD2	2572	Q05329	glutamate decarboxylase 2		107	0.557	0.621	0.70612	0.02	no reported evidence	1	2	0	2002	2006
Parkinson Disease	C0030567	GLRX	2745	P35754	glutaredoxin		25	0.713	0.414	5.8956e-07	0.02	no reported evidence	1	2	0	2013	2015
Parkinson Disease	C0030567	PDIA3	2923	P30101	protein disulfide isomerase family A member 3		47	0.633	0.552	0.99687	0.02	no reported evidence	0.5	2	0	2014	2016
Parkinson Disease	C0030567	HMOX2	3163	P30519	heme oxygenase 2	oxidoreductase	12	0.752	0.414	0.00029218	0.02	no reported evidence	1	2	2	2011	2017
Parkinson Disease	C0030567	HP	3240	P00738	haptoglobin	hydrolase; protease	228	0.461	0.793	7.4325e-05	0.02	no reported evidence	1	2	0	2008	2016
Parkinson Disease	C0030567	DNAJB1	3337	P25685	DnaJ heat shock protein family (Hsp40) member B1		35	0.676	0.552	0.025176	0.02	no reported evidence	1	2	0	2009	2010
Parkinson Disease	C0030567	IL1A	3552	P01583	interleukin 1 alpha		596	0.366	0.931	0.00014857	0.02	no reported evidence	0.5	2	0	2009	2011
Parkinson Disease	C0030567	IL18	3606	Q14116	interleukin 18		437	0.404	0.862	0.029184	0.02	no reported evidence	1	2	0	2011	2017
Parkinson Disease	C0030567	IREB2	3658	P48200	iron responsive element binding protein 2	lyase	34	0.685	0.345	0.99989	0.02	no reported evidence	1	2	2	2003	2004
Parkinson Disease	C0030567	KCNJ6	3763	P48051	potassium voltage-gated channel subfamily J member 6		100	0.659	0.483	0.86297	0.02	no reported evidence	1	2	0	1996	2010
Parkinson Disease	C0030567	LAMP2	3920	P13473	lysosomal associated membrane protein 2	membrane traffic protein	90	0.604	0.517	0.29895	0.02	no reported evidence	1	2	0	2011	2016
Parkinson Disease	C0030567	MC1R	4157	Q01726	melanocortin 1 receptor	receptor	108	0.57	0.586	6.6462e-11	0.02	no reported evidence	1	2	4	2007	2015
Parkinson Disease	C0030567	MEF2C	4208	Q06413	myocyte enhancer factor 2C	transcription factor	128	0.57	0.483	0.015729	0.02	no reported evidence	1	2	0	2012	2014
Parkinson Disease	C0030567	MMP3	4314	P08254	matrix metallopeptidase 3	hydrolase; protease	309	0.439	0.793	4.9293e-15	0.02	no reported evidence	1	2	0	2006	2012
Parkinson Disease	C0030567	MPO	4353	P05164	myeloperoxidase	oxidoreductase	327	0.435	0.931	6.8206e-15	0.02	no reported evidence	1	2	0	2006	2015
Parkinson Disease	C0030567	CYTB	4519	P00156	cytochrome b		112	0.569	0.724		0.02	no reported evidence	0.5	2	0	2002	2003
Parkinson Disease	C0030567	NDUFA1	4694	O15239	NADH:ubiquinone oxidoreductase subunit A1		82	0.63	0.414	0.55789	0.02	no reported evidence	1	2	0	2003	2004
Parkinson Disease	C0030567	NEDD4	4734	P46934	neural precursor cell expressed, developmentally down-regulated 4, E3 ubiquitin protein ligase	ligase	58	0.609	0.69	8.2522e-13	0.02	no reported evidence	1	2	0	2011	2014
Parkinson Disease	C0030567	NEDD9	4739	Q14511	neural precursor cell expressed, developmentally down-regulated 9		74	0.58	0.69	0.088508	0.02	no reported evidence	1	2	1	2008	2008
Parkinson Disease	C0030567	NNMT	4837	P40261	nicotinamide N-methyltransferase	transferase	54	0.604	0.552	6.0376e-08	0.02	no reported evidence	1	2	0	2002	2011
Parkinson Disease	C0030567	NPY	4852	P01303	neuropeptide Y	signaling molecule	243	0.469	0.69	0.15508	0.02	no reported evidence	1	2	0	2003	2012
Parkinson Disease	C0030567	NPC1	4864	O15118	NPC intracellular cholesterol transporter 1		173	0.536	0.69	2.8367e-05	0.02	no reported evidence	0.5	2	0	2014	2016
Parkinson Disease	C0030567	NRF1	4899	Q16656	nuclear respiratory factor 1		33	0.659	0.586	0.99937	0.02	no reported evidence	1	2	0	2012	2014
Parkinson Disease	C0030567	OGDH	4967	Q02218	oxoglutarate dehydrogenase		34	0.743	0.276	0.99794	0.02	no reported evidence	1	2	0	1998	2002
Parkinson Disease	C0030567	PAEP	5047	P09466	progestagen associated endometrial protein	isomerase; transfer/carrier protein	158	0.505	0.621	3.2938e-08	0.02	no reported evidence	1	2	0	2012	2013
Parkinson Disease	C0030567	PCP4	5121	P48539	Purkinje cell protein 4		17	0.743	0.276	0.002435	0.02	no reported evidence	1	2	0	1998	2007
Parkinson Disease	C0030567	PIN1	5300	Q13526	peptidylprolyl cis/trans isomerase, NIMA-interacting 1		119	0.536	0.655	0.76129	0.02	no reported evidence	1	2	0	2012	2013
Parkinson Disease	C0030567	SEPT5	5413	Q99719	septin 5	cytoskeletal protein; enzyme modulator	19	0.707	0.414	0.92863	0.02	no reported evidence	1	2	0	2008	2011
Parkinson Disease	C0030567	SEPT4	5414	O43236	septin 4	cytoskeletal protein; enzyme modulator	27	0.681	0.379	0.00044571	0.02	no reported evidence	1	2	0	2008	2009
Parkinson Disease	C0030567	PPARG	5468	P37231	peroxisome proliferator activated receptor gamma	nucleic acid binding; receptor; transcription factor	540	0.388	0.828	0.1447	0.02	no reported evidence	1	2	0	2011	2015
Parkinson Disease	C0030567	PRKD1	5587	Q15139	protein kinase D1		117	0.569	0.655	4.4224e-07	0.02	no reported evidence	1	2	0	2015	2016
Parkinson Disease	C0030567	MAPK3	5595	P27361	mitogen-activated protein kinase 3	kinase; transferase	345	0.429	0.828	0.099644	0.02	no reported evidence	1	2	0	2008	2008
Parkinson Disease	C0030567	PTBP1	5725	P26599	polypyrimidine tract binding protein 1		174	0.499	0.828	0.99965	0.02	no reported evidence	1	2	0	2005	2015
Parkinson Disease	C0030567	PVALB	5816	P20472	parvalbumin	calcium-binding protein	80	0.588	0.448	0.085565	0.02	no reported evidence	1	2	0	2004	2014
Parkinson Disease	C0030567	REG1A	5967	P05451	regenerating family member 1 alpha		140	0.509	0.828	1.1292e-05	0.02	no reported evidence	1	2	0	2013	2013
Parkinson Disease	C0030567	S100B	6285	P04271	S100 calcium binding protein B	calcium-binding protein; signaling molecule	301	0.443	0.862	0.046548	0.02	no reported evidence	1	2	0	2013	2015
Parkinson Disease	C0030567	CCL2	6347	P13500	C-C motif chemokine ligand 2	signaling molecule	691	0.353	0.897	0.61778	0.02	no reported evidence	1	2	0	2004	2009
Parkinson Disease	C0030567	CX3CL1	6376	P78423	C-X3-C motif chemokine ligand 1	signaling molecule	123	0.533	0.759	0.88477	0.02	no reported evidence	1	2	0	2009	2011
Parkinson Disease	C0030567	SIAH1	6477	Q8IUQ4	siah E3 ubiquitin protein ligase 1		30	0.663	0.483	0.73525	0.02	no reported evidence	1	2	0	2007	2008
Parkinson Disease	C0030567	SKIL	6498	P12757	SKI like proto-oncogene		26	0.701	0.31	0.982	0.02	no reported evidence	1	2	0	2008	2015
Parkinson Disease	C0030567	SNRNP70	6625	P08621	small nuclear ribonucleoprotein U1 subunit 70	nucleic acid binding	40	0.636	0.552	0.9988	0.02	no reported evidence	1	2	0	2005	2011
Parkinson Disease	C0030567	SNRPF	6636	P62306	small nuclear ribonucleoprotein polypeptide F	nucleic acid binding	5	0.886	0.103	0.80772	0.02	no reported evidence	1	2	0	2010	2013
Parkinson Disease	C0030567	SPP1	6696	P10451	secreted phosphoprotein 1		481	0.391	0.862	1.0484e-06	0.02	no reported evidence	1	2	0	2007	2011
Parkinson Disease	C0030567	SYP	6855	P08247	synaptophysin	membrane traffic protein	101	0.55	0.69	0.89923	0.02	no reported evidence	1	2	0	2000	2001
Parkinson Disease	C0030567	TCF3	6929	P15923	transcription factor 3	nucleic acid binding; transcription factor	81	0.58	0.621	0.11117	0.02	no reported evidence	1	2	0	1999	2011
Parkinson Disease	C0030567	PRDX2	7001	P32119	peroxiredoxin 2	oxidoreductase	116	0.535	0.759	0.086441	0.02	no reported evidence	1	2	0	2008	2011
Parkinson Disease	C0030567	TFR2	7036	Q9UP52	transferrin receptor 2	hydrolase; protease	88	0.594	0.517	1.772e-08	0.02	no reported evidence	1	2	2	2011	2014
Parkinson Disease	C0030567	TFRC	7037	P02786	transferrin receptor	hydrolase; protease	211	0.471	0.759	0.00029785	0.02	no reported evidence	1	2	0	2008	2011
Parkinson Disease	C0030567	TLR4	7099	O00206	toll like receptor 4		674	0.359	0.931	5.5849e-09	0.02	no reported evidence	1	2	0	2016	2016
Parkinson Disease	C0030567	TPO	7173	P07202	thyroid peroxidase	oxidoreductase	161	0.514	0.793	1.8981e-20	0.02	no reported evidence	1	2	0	2014	2015
Parkinson Disease	C0030567	TXNRD1	7296	Q16881	thioredoxin reductase 1	oxidoreductase	135	0.528	0.655	6.0014e-06	0.02	no reported evidence	1	2	0	2005	2008
Parkinson Disease	C0030567	UCHL3	7347	P15374	ubiquitin C-terminal hydrolase L3	hydrolase; protease	6	0.857	0.241	1.8328e-06	0.02	no reported evidence	1	2	0	2006	2010
Parkinson Disease	C0030567	XBP1	7494	P17861	X-box binding protein 1		113	0.54	0.69	0.022838	0.02	no reported evidence	1	2	0	2009	2014
Parkinson Disease	C0030567	NELFE	7936	P18615	negative elongation factor complex member E		65	0.596	0.621	0.0028051	0.02	no reported evidence	1	2	0	1999	2013
Parkinson Disease	C0030567	HIST1H3E	8353	P68431	histone cluster 1 H3 family member e	nucleic acid binding	3	0.886	0.103	1.1951e-06	0.02	no reported evidence	1	2	0	2008	2011
Parkinson Disease	C0030567	HSD17B6	8630	O14756	hydroxysteroid 17-beta dehydrogenase 6	oxidoreductase	109	0.551	0.655	0.20937	0.02	no reported evidence	1	2	0	2005	2008
Parkinson Disease	C0030567	MAP3K13	9175	O43283	mitogen-activated protein kinase kinase kinase 13		13	0.743	0.172	0.77644	0.02	no reported evidence	1	2	0	2010	2012
Parkinson Disease	C0030567	XPR1	9213	Q9UBH6	xenotropic and polytropic retrovirus receptor 1	receptor	109	0.551	0.69	0.99998	0.02	no reported evidence	1	2	0	2016	2017
Parkinson Disease	C0030567	GDF15	9518	Q99988	growth differentiation factor 15	signaling molecule	174	0.496	0.621	2.851e-07	0.02	no reported evidence	1	2	0	2001	2016
Parkinson Disease	C0030567	VPS26A	9559	O75436	VPS26, retromer complex component A	membrane traffic protein	4	0.886	0.138	0.59997	0.02	no reported evidence	0.5	2	0	2014	2014
Parkinson Disease	C0030567	ABCA7	10347	Q8IZY2	ATP binding cassette subfamily A member 7	transporter	46	0.69	0.379	4.4592e-55	0.02	no reported evidence	1	2	1	2014	2015
Parkinson Disease	C0030567	OGA	10724	O60502	O-GlcNAcase		74	0.584	0.517		0.02	no reported evidence	1	2	0	2015	2016
Parkinson Disease	C0030567	PLK2	10769	Q9NYY3	polo like kinase 2		54	0.621	0.586	0.9999	0.02	no reported evidence	1	2	0	2011	2013
Parkinson Disease	C0030567	PDE10A	10846	Q9Y233	phosphodiesterase 10A		59	0.652	0.483	0.99998	0.02	no reported evidence	1	2	0	2014	2015
Parkinson Disease	C0030567	TPPP	11076	O94811	tubulin polymerization promoting protein	cytoskeletal protein	58	0.627	0.724	0.20176	0.02	no reported evidence	1	2	0	2011	2011
Parkinson Disease	C0030567	FAF1	11124	Q9UNN5	Fas associated factor 1		25	0.713	0.621	0.99883	0.02	no reported evidence	1	2	0	2008	2013
Parkinson Disease	C0030567	SBNO2	22904	Q9Y2G9	strawberry notch homolog 2	nucleic acid binding	16	0.743	0.345	0.041058	0.02	no reported evidence	1	2	0	2008	2015
Parkinson Disease	C0030567	SV2C	22987	Q496J9	synaptic vesicle glycoprotein 2C		5	0.928	0.103	2.4278e-05	0.02	no reported evidence	1	2	0	2014	2018
Parkinson Disease	C0030567	HMGXB3	22993	Q12766	HMG-box containing 3		4	0.928	0.069	0.99843	0.02	no reported evidence	1	2	0	2010	2013
Parkinson Disease	C0030567	SYT11	23208	Q9BT88	synaptotagmin 11	membrane traffic protein	3	0.886	0.138	0.907	0.02	no reported evidence	1	2	0	2012	2014
Parkinson Disease	C0030567	SIRT1	23411	Q96EB6	sirtuin 1	hydrolase; nucleic acid binding	325	0.432	0.828	0.081958	0.02	no reported evidence	0.5	2	0	2014	2016
Parkinson Disease	C0030567	SRRM2	23524	Q9UQ35	serine/arginine repetitive matrix 2		144	0.514	0.759	1	0.02	no reported evidence	1	2	0	2005	2010
Parkinson Disease	C0030567	CHMP2B	25978	Q9UQN3	charged multivesicular body protein 2B		137	0.58	0.586	5.2688e-06	0.02	no reported evidence	1	2	0	2010	2015
Parkinson Disease	C0030567	PTPN22	26191	Q9Y2R2	protein tyrosine phosphatase, non-receptor type 22		210	0.497	0.793	3.6332e-19	0.02	no reported evidence	1	2	0	2012	2013
Parkinson Disease	C0030567	RNF11	26994	Q9Y3C5	ring finger protein 11		7	0.857	0.103	0.59648	0.02	no reported evidence	1	2	0	2007	2014
Parkinson Disease	C0030567	NOX1	27035	Q9Y5S8	NADPH oxidase 1	oxidoreductase	68	0.607	0.586	9.9376e-08	0.02	no reported evidence	1	2	0	2012	2013
Parkinson Disease	C0030567	VPS41	27072	P49754	VPS41, HOPS complex subunit	membrane traffic protein	3	0.886	0.103	2.0141e-17	0.02	no reported evidence	1	2	0	2010	2012
Parkinson Disease	C0030567	COQ2	27235	Q96H96	coenzyme Q2, polyprenyltransferase	transferase	66	0.639	0.552	0.00132	0.02	no reported evidence	0.5	2	1	2015	2016
Parkinson Disease	C0030567	SGSM3	27352	Q96HU1	small G protein signaling modulator 3	enzyme modulator; hydrolase; protease	171	0.486	0.793	2.9726e-15	0.02	no reported evidence	1	2	0	2001	2009
Parkinson Disease	C0030567	REM1	28954	O75628	RRAD and GEM like GTPase 1		64	0.621	0.655	6.765e-08	0.02	no reported evidence	1	2	0	2011	2015
Parkinson Disease	C0030567	RMC1	29919	Q96DM3	regulator of MON1-CCZ1		65	0.598	0.483		0.02	no reported evidence	1	2	0	2001	2016
Parkinson Disease	C0030567	RMDN1	51115	Q96DB5	regulator of microtubule dynamics 1		54	0.616	0.69	3.5432e-09	0.02	no reported evidence	1	2	0	2006	2016
Parkinson Disease	C0030567	PRRX2	51450	Q99811	paired related homeobox 2		19	0.727	0.345	0.14292	0.02	no reported evidence	1	2	0	2008	2011
Parkinson Disease	C0030567	IL23A	51561	Q9NPF7	interleukin 23 subunit alpha	signaling molecule	193	0.479	0.724	0.36909	0.02	no reported evidence	1	2	0	2013	2013
Parkinson Disease	C0030567	RMDN3	55177	Q96TC7	regulator of microtubule dynamics 3		59	0.602	0.69	3.4123e-05	0.02	no reported evidence	1	2	0	2006	2016
Parkinson Disease	C0030567	SBNO1	55206	A3KN83	strawberry notch homolog 1	nucleic acid binding	11	0.815	0.172	1	0.02	no reported evidence	1	2	0	2008	2015
Parkinson Disease	C0030567	USP40	55230	Q9NVE5	ubiquitin specific peptidase 40	hydrolase; protease	3	0.928	0.034	1.0276e-21	0.02	no reported evidence	1	2	1	2006	2010
Parkinson Disease	C0030567	SYBU	55638	Q9NX95	syntabulin	enzyme modulator; membrane traffic protein	54	0.616	0.69	0.00011437	0.02	no reported evidence	1	2	0	2006	2016
Parkinson Disease	C0030567	LMO3	55885	Q8TAP4	LIM domain only 3		63	0.621	0.345	0.71406	0.02	no reported evidence	1	2	0	2012	2015
Parkinson Disease	C0030567	PDSS2	57107	Q86YH6	decaprenyl diphosphate synthase subunit 2	transferase	44	0.642	0.448	4.1776e-08	0.02	no reported evidence	1	2	0	2012	2015
Parkinson Disease	C0030567	HIVEP3	59269	Q5T1R4	human immunodeficiency virus type I enhancer binding protein 3		22	0.727	0.345	0.88354	0.02	no reported evidence	1	2	0	2007	2014
Parkinson Disease	C0030567	RTN4R	65078	Q9BZR6	reticulon 4 receptor		29	0.696	0.31	0.95915	0.02	no reported evidence	1	2	0	2011	2016
Parkinson Disease	C0030567	RIC3	79608	Q7Z5B4	RIC3 acetylcholine receptor chaperone		3	0.886	0.138	2.585e-06	0.02	no reported evidence	0.5	2	0	2017	2018
Parkinson Disease	C0030567	NDFIP1	80762	Q9BT67	Nedd4 family interacting protein 1		18	0.773	0.241	0.97959	0.02	no reported evidence	1	2	0	2015	2015
Parkinson Disease	C0030567	TMEM163	81615	Q8TC26	transmembrane protein 163		4	0.886	0.172	0.041404	0.02	no reported evidence	1	2	0	2013	2016
Parkinson Disease	C0030567	MTG1	92170	Q9BT17	mitochondrial ribosome associated GTPase 1		107	0.545	0.724	0.057923	0.02	no reported evidence	0.5	2	0	1999	2001
Parkinson Disease	C0030567	TXNRD3	114112	Q86VQ6	thioredoxin reductase 3	oxidoreductase	16	0.743	0.31	1.7182e-06	0.02	no reported evidence	1	2	0	2006	2007
Parkinson Disease	C0030567	ACMSD	130013	Q8TDX5	aminocarboxymuconate semialdehyde decarboxylase		11	0.834	0.207	1.4924e-08	0.02	no reported evidence	1	2	0	2014	2016
Parkinson Disease	C0030567	RBFOX3	146713	A6NFN3	RNA binding fox-1 homolog 3	nucleic acid binding	33	0.69	0.414	0.99779	0.02	no reported evidence	1	2	0	2000	2013
Parkinson Disease	C0030567	RMDN2	151393	Q96LZ7	regulator of microtubule dynamics 2		58	0.604	0.69	5.6468e-23	0.02	no reported evidence	1	2	0	2006	2016
Parkinson Disease	C0030567	DNAJB1P1	171221		DnaJ heat shock protein family (Hsp40) member B1 pseudogene 1		21	0.743	0.483		0.02	no reported evidence	1	2	0	2009	2010
Parkinson Disease	C0030567	CHCHD10	400916	Q8WYQ3	coiled-coil-helix-coiled-coil-helix domain containing 10		73	0.642	0.345	4.8293e-05	0.02	no reported evidence	1	2	1	2017	2017
Parkinson Disease	C0030567	MIR205	406988		microRNA 205		103	0.547	0.621		0.02	no reported evidence	1	2	0	2013	2016
Parkinson Disease	C0030567	MIR4697	100616119		microRNA 4697		1	1	0.034		0.02	no reported evidence	1	2	0	2016	2018
Parkinson Disease	C0030567	SERPINA3	12	P01011	serpin family A member 3	enzyme modulator	92	0.572	0.69	8.0723e-14	0.01	no reported evidence		1	0	2005	2005
Parkinson Disease	C0030567	ABCA1	19	O95477	ATP binding cassette subfamily A member 1	transporter	236	0.484	0.793	3.5266e-12	0.01	no reported evidence	1	1	1	2018	2018
Parkinson Disease	C0030567	AOC1	26	P19801	amine oxidase, copper containing 1		25	0.727	0.483	5.4442e-08	0.01	no reported evidence	0	1	1	2008	2008
Parkinson Disease	C0030567	ACACA	31	Q13085	acetyl-CoA carboxylase alpha		93	0.552	0.759	1	0.01	no reported evidence	1	1	0	2002	2002
Parkinson Disease	C0030567	ASIC2	40	Q16515	acid sensing ion channel subunit 2	transporter	19	0.743	0.276	0.99873	0.01	no reported evidence		1	0	2007	2007
Parkinson Disease	C0030567	ACO1	48	P21399	aconitase 1	lyase	33	0.663	0.483	5.7515e-17	0.01	no reported evidence	1	1	0	2002	2002
Parkinson Disease	C0030567	ACTB	60	P60709	actin beta	cytoskeletal protein	348	0.453	0.862	0.98512	0.01	no reported evidence	1	1	0	2006	2006
Parkinson Disease	C0030567	ADAM10	102	O14672	ADAM metallopeptidase domain 10		105	0.552	0.724	1	0.01	no reported evidence	1	1	0	2016	2016
Parkinson Disease	C0030567	ADRB2	154	P07550	adrenoceptor beta 2	receptor	254	0.479	0.793	0.58042	0.01	no reported evidence	1	1	0	2018	2018
Parkinson Disease	C0030567	AES	166	Q08117	amino-terminal enhancer of split	transcription factor	15	0.752	0.241	0.93613	0.01	no reported evidence	1	1	0	2010	2010
Parkinson Disease	C0030567	AGER	177	Q15109	advanced glycosylation end-product specific receptor	cell adhesion molecule; receptor	232	0.472	0.724	3.4363e-16	0.01	no reported evidence	1	1	0	2013	2013
Parkinson Disease	C0030567	ALB	213	P02768	albumin	transfer/carrier protein	402	0.412	0.828	0.60914	0.01	no reported evidence	1	1	0	2008	2008
Parkinson Disease	C0030567	AKR1B1	231	P15121	aldo-keto reductase family 1 member B	oxidoreductase	132	0.536	0.621	0.00014514	0.01	no reported evidence	1	1	0	2007	2007
Parkinson Disease	C0030567	BIN1	274	O00499	bridging integrator 1		109	0.573	0.621	0.76923	0.01	no reported evidence	1	1	0	2016	2016
Parkinson Disease	C0030567	ANXA5	308	P08758	annexin A5		175	0.49	0.69	3.9933e-13	0.01	no reported evidence	1	1	0	2015	2015
Parkinson Disease	C0030567	APBB1	322	O00213	amyloid beta precursor protein binding family B member 1		13	0.773	0.241	0.92855	0.01	no reported evidence	1	1	0	2008	2008
Parkinson Disease	C0030567	APOA1	335	P02647	apolipoprotein A1		255	0.463	0.759	0.00054889	0.01	no reported evidence	1	1	1	2016	2016
[truncated: 518 more rows]

## Sheet: Total targets
Table S1 Targets associated with Alzheimer's disease and Parkinson's disease
[truncated: 520 more rows]
