# Supplementary material for: Uncovering the Pharmacological Mechanism of Stemazole in the Treatment of Neurodegenerative Diseases Based on a Network Pharmacology Approach
Source: Int J Mol Sci. 2020 Jan 9;21(2):427. doi: 10.3390/ijms21020427 (PMC7013392; doi:10.3390/ijms21020427)
Supplement: Supplementary file 1 [file ijms-21-00427-s001.zip › Table S2 Predicted targets of stemazole.xlsx]

## Sheet: PharmMapper
Table S2 Predicted targets of stemazole
Table S2-1 Targets predicted by PharmMapper
zscore>0
Pharma Model	Num Feature	Fit	Norm Fit	zscore	Num Hydrophobic	Num HB Acceptor	Num HB Donor	Num Positive	Num Negative	Num Aromatic	Name	Gene Symbol	Class	Uniplot	Function	Disease	Idication
3ca2_v	3	2.978	0.9927	1.80925	1	1	1	0	0	0	Carbonic anhydrase 2	CA2	LYASE(OXO-ACID)	CAH2_HUMAN	Essential for bone resorption and osteoclast differentiation (By similarity). Reversible hydration of carbon dioxide.	Defects in CA2 are the cause of autosomal recessive osteopetrosis type 3 (OPTB3) [MIM:259730]; also known as osteopetrosis with renal tubular acidosis, carbonic anhydrase II deficiency syndrome, Guibaud-Vainsel syndrome or marble brain disease. Osteopetrosis is a rare genetic disease characterized by abnormally dense bone, due to defective resorption of immature bone. The disorder occurs in two f…	NONE
1rtk_v	4	3.62	0.9051	3.72554	1	1	2	0	0	0	Complement factor B	CFB	HORMONE/GROWTH FACTOR	CFAB_HUMAN	Factor B which is part of the alternate pathway of the complement system is cleaved by factor D into 2 fragments: Ba and Bb. Bb, a serine protease, then combines with complement factor 3b to generate the C3 or C5 convertase. It has also been implicated in	NONE	NONE
1p0i_v	3	2.673	0.8911	0.753277	1	2	0	0	0	0	Cholinesterase	BCHE	HYDROLASE	CHLE_HUMAN	NONE	Defects in BCHE are the cause of butyrylcholinesterase deficiency (BChE deficiency) [MIM:177400]. BChE deficiency is a metabolic disorder characterized by prolonged apnoea after the use of certain anesthetic drugs, including the muscle relaxants succinylcholine or mivacurium and other ester local anesthetics. The duration of the prolonged apnoea varies significantly depending on the extent of the…	Neurotoxicity, drug-induced;Toxicity;Alzheimers disease
1lbk_v	3	2.638	0.8792	0.600502	1	2	0	0	0	0	Glutathione S-transferase P	GSTP1	TRANSFERASE	GSTP1_HUMAN	Conjugation of reduced glutathione to a wide number of exogenous and endogenous hydrophobic electrophiles.	NONE	NONE
2wmu_v	3	2.616	0.8718	0.686172	1	1	1	0	0	0	NONE	CHK1	NONE	NONE	NONE	NONE	NONE
2nn1_v	4	2.949	0.7372	1.63726	1	1	1	0	1	0	Carbonic anhydrase 1	CA1	LYASE	CAH1_HUMAN	Reversible hydration of carbon dioxide.	NONE	NONE
1rkp_v	4	2.84	0.71	1.31706	1	2	0	0	0	1	cGMP-specific 3,5-cyclic phosphodiesterase	PDE5A	HYDROLASE	PDE5A_HUMAN	Plays a role in signal transduction by regulating the intracellular concentration of cyclic nucleotides. This phosphodiesterase catalyzes the specific hydrolysis of cGMP to 5- GMP.	NONE	Anal fissure;Raynauds disease;Cardiac failure;Thrombosis;Diabetic complication;Prostate hyperplasia;Erectile dysfunction;Urinary tract disease;Female sexual dysfunction;Vascular disease;Viral infection;Cancer;Atherosclerosis;Pulmonary disease;Metabolic disorder;Hypertension;Cardiovascular disease;Pulmonary hypertension;Angina;Male sexual dysfunction
5gal_v	4	2.809	0.7023	1.32251	0	4	0	0	0	0	Galectin-7	LGALS7B	LECTIN	LEG7_HUMAN	Could be involved in cell-cell and/or cell-matrix interactions necessary for normal growth control. Pro-apoptotic protein that functions intracellularly upstream of JNK activation and cytochrome c release.	NONE	NONE
2c47_v	4	2.745	0.6863	1.0098	1	1	2	0	0	0	Casein kinase I isoform gamma-2	CSNK1G2	TRANSFERASE	KC1G2_HUMAN	Casein kinases are operationally defined by their preferential utilization of acidic proteins such as caseins as substrates. It can phosphorylate a large number of proteins. Participates in Wnt signaling (By similarity).	NONE	NONE
1csb_v	4	2.743	0.6858	0.980187	1	3	0	0	0	0	Cathepsin B	CTSB	HYDROLASE (THIOL PROTEASE)	CATB_HUMAN	Thiol protease which is believed to participate in intracellular degradation and turnover of proteins. Has also been implicated in tumor invasion and metastasis.	NONE	Myocardial infarction;Arthritis;Inflammation;Cancer
1o4f_v	4	2.735	0.6838	0.472824	1	2	0	0	1	0	Proto-oncogene tyrosine-protein kinase Src	SRC	SIGNALING PROTEIN	SRC_HUMAN	NONE	NONE	Hypercalcemia;Cancer;Osteoporosis;Cerebrovascular ischemia;Bone metastases;Metastasis;Solid tumor
1nvs_v	4	2.733	0.6833	0.860584	2	1	1	0	0	0	Serine/threonine-protein kinase Chk1	CHEK1	TRANSFERASE	CHK1_HUMAN	Required for checkpoint mediated cell cycle arrest in response to DNA damage or the presence of unreplicated DNA. May also negatively regulate cell cycle progression during unperturbed cell cycles. Recognizes the substrate consensus sequence [R-X-X- S/T].	NONE	Cancer;Solid tumor
1sd1_v	4	2.704	0.676	0.785563	0	2	2	0	0	0	S-methyl-5-thioadenosine phosphorylase	MTAP	NONE	Q13126	Nucleotide transport and metabolism	NONE	For nutritional supplementation, also for treating dietary shortage or imbalance
2bz5_v	4	2.661	0.6652	0.761435	2	1	1	0	0	0	Heat shock protein HSP 90-alpha	HSP90AA1	CHAPERONE	HS90A_HUMAN	Molecular chaperone. Has ATPase activity (By similarity).	NONE	NONE
1az1_v	4	2.649	0.6624	0.653511	1	3	0	0	0	0	Aldose reductase	AKR1B1	OXIDOREDUCTASE	ALDR_HUMAN	Catalyzes the NADPH-dependent reduction of a wide variety of carbonyl-containing compounds to their corresponding alcohols with a broad range of catalytic efficiencies.	In diabetes and galactosemia, increased AR activity leads to high levels of sorbitol and galactitol, respectively, in the cells of many tissues. Accumulation of sugar alcohols has been shown to cause osmotic cataracts in the lens. AR is also thought to play a key role in diabetic complications of three other target tissues, namely, nerve, kidney and retina.	Neuropathy;Diabetic neuropathy;Diabetic foot ulcer;Diabetic complication;Diabetic nephropathy;Retinopathy;Ocular disease;Central nervous system disease;Diabetic retinopathy;Diabetes mellitus;Diabetic cataract;Cataract
1k59_v	4	2.637	0.6592	0.322667	0	4	0	0	0	0	Angiogenin	ANG	HYDROLASE	ANGI_HUMAN	May function as a tRNA-specific ribonuclease that binds to actin on the surface of endothelial cells; once bound, angiogenin is endocytosed and translocated to the nucleus, thereby promoting the endothelial invasiveness necessary for blood vessel formatio	Defects in ANG are the cause of susceptibility to amyotrophic lateral sclerosis type 9 (ALS9) [MIM:611895]. ALS is a degenerative disorder of motor neurons in the cortex, brain stem and spinal cord. ALS is characterized by muscular weakness and atrophy.	NONE
2rku_v	4	2.634	0.6586	0.630392	2	1	1	0	0	0	Serine/threonine-protein kinase PLK1	PLK1	NONE	P53350	Serine/threonine-protein kinase that performs several important functions throughout M phase of the cell cycle, including the regulation of centrosome maturation and spindle assembly, the removal of cohesins from chromosome arms, the inactivation of anaphase-promoting complex/cyclosome (APC/C) inhibitors, and the regulation of mitotic exit and cytokinesis. Polo-like kinase proteins acts by bindin…	NONE	NONE
1oiy_v	5	3.215	0.643	2.08895	1	1	3	0	0	0	Cyclin-A2	CCNA2	KINASE	CCNA2_HUMAN	Essential for the control of the cell cycle at the G1/S (start) and the G2/M (mitosis) transitions.	NONE	NONE
2zkc_v	4	2.508	0.6271	0.194168	2	1	1	0	0	0	Estrogen-related receptor gamma	ESRRG	NONE	P62508	Orphan receptor that acts as transcription activator in the absence of bound ligand. Binds specifically to an estrogen response element and activates reporter genes controlled by estrogen response elements (By similarity). Induces the expression of PERM1 in the skeletal muscle.	NONE	NONE
1p4f_v	4	2.508	0.627	0.294785	1	2	1	0	0	0	Death-associated protein kinase 1	DAPK1	TRANSFERASE	DAPK1_HUMAN	Calcium/calmodulin-dependent serine/threonine kinase which acts as a positive regulator of apoptosis.	NONE	NONE
2qa8_v	4	2.493	0.6231	0.301782	1	1	2	0	0	0	Estrogen receptor	ESR1	TRANSCRIPTION	ESR1_HUMAN	Nuclear hormone receptor. The steroid hormones and their receptors are involved in the regulation of eukaryotic gene expression and affect cellular proliferation and differentiation in target tissues.	NONE	Melanoma;Brain tumor;Inflammation;Myocardial infarction;Fibrosis;Brain ischemia;Psoriasis;Rheumatoid arthritis;Retinitis pigmentosa;Atherosclerosis;Genitourinary disease;Breast disease;Atrophy;Crohns disease;Testosterone deficiency;Uterine fibroids;Fibrocystic breast disease;Arthralgia;Prostatitis;Prostate hyperplasia;Inflammatory bowel disease;Solid tumor;Gynecological disorder;Vascular disease;…
2uvy_v	5	2.978	0.5956	1.65076	1	2	1	1	0	0	cAMP-dependent protein kinase catalytic subunit alpha	PRKACA	NONE	P00517	Involved in protein serine/threonine kinase activity	NONE	NONE
1qpe_v	6	3.559	0.5932	2.83879	3	2	1	0	0	0	Proto-oncogene tyrosine-protein kinase LCK	LCK	TRANSFERASE	LCK_HUMAN	Tyrosine kinase that plays an essential role for the selection and maturation of developing T-cell in the thymus and in mature T-cell function. Is constitutively associated with the cytoplasmic portions of the CD4 and CD8 surface receptors and plays a key	A chromosomal aberration involving LCK is found in leukemias. Translocation t(1;7)(p34;q34) with TCRB.	Psoriasis;Cancer;Rheumatoid arthritis;Cardiac failure;Atherosclerosis;Delayed hypersensitivity;Transplant rejection;Inflammation;Multiple sclerosis;Autoimmune disease
3cpu_v	5	2.961	0.5922	1.76902	0	2	3	0	0	0	Pancreatic alpha-amylase	AMY2A	HYDROLASE	AMYP_HUMAN	NONE	NONE	Bacillus anthracis infection
1mq0_v	5	2.916	0.5831	1.70778	1	3	1	0	0	0	Cytidine deaminase	CDA	HYDROLASE	CDD_HUMAN	This enzyme scavenge exogenous and endogenous cytidine and 2-deoxycytidine for UMP synthesis.	NONE	NONE
1q11_v	5	2.894	0.5789	1.32768	2	1	1	1	0	0	Tyrosyl-tRNA synthetase, cytoplasmic	YARS	NONE	P54577	Translation, ribosomal structure and biogenesis	NONE	Tyrosine is claimed to act as an effective antidepressant, however results are mixed. Tyrosine has also been claimed to reduce stress and combat narcolepsy and chronic fatigue, however these claims have been refuted by some studies.
2fzz_v	5	2.894	0.5788	1.37792	3	1	1	0	0	0	Coagulation factor X	F10	HYDROLASE	FA10_HUMAN	Factor Xa is a vitamin K-dependent glycoprotein that converts prothrombin to thrombin in the presence of factor Va, calcium and phospholipid during blood clotting.	NONE	Thromboembolism
2flr_v	5	2.867	0.5735	1.12162	3	0	2	0	0	0	Coagulation factor VII	F7	HYDROLASE/BLOOD CLOTTING	FA7_HUMAN	Initiates the extrinsic pathway of blood coagulation. Serine protease that circulates in the blood in a zymogen form. Factor VII is converted to factor VIIa by factor Xa, factor XIIa, factor IXa, or thrombin by minor proteolysis. In the presence of tissue	Defects in F7 are the cause of factor VII deficiency [MIM:227500]. Factor VII deficiency is a rare hereditary hemorrhagic disease. The clinical picture can be very severe, with the early occurrence of intracerebral hemorrhages or hemarthroses, or, in contrast, moderate with cutaneous-mucosal hemorrhages (epistaxis, menorrhagia) or hemorrhages provoked by a surgical intervention. Numerous subjects…	Deep vein thrombosis;Blood clotting disorder;Cancer;Ebola virus infection;Thrombosis;Lung embolism;Unstable angina;Angina;Myocardial infarction;Thromboembolism;Cardiovascular disease
1pf7_v	5	2.849	0.5697	1.41442	0	2	2	1	0	0	Purine nucleoside phosphorylase	PNP	TRANSFERASE	PNPH_HUMAN	NONE	Defects in NP are the cause of nucleoside phosphorylase deficiency (NP deficiency) [MIM:164050]. It leads to a severe T- cell immunodeficiency with neurologic disorder in children.	T-cell lymphoma;Autoimmune disease;HIV infection;Dermatitis;Chronic lymphocytic leukemia;Acquired Immune Deficiency Syndrome;Inflammation;Multiple sclerosis;Solid tumor;Psoriasis;Non-Hodgkin lymphoma;Viral infection;Cancer;Rheumatoid arthritis;Leukemia;B-cell acute lymphoblastic leukemia;Cutaneous T-cell lymphoma;Ocular disease;Transplant rejection;Immune disorder
1xdc_v	5	2.848	0.5697	1.11267	2	1	2	0	0	0	Superoxide dismutase [Mn], mitochondrial	SOD2	NONE	P04179	Destroys superoxide anion radicals which are normally produced within the cells and which are toxic to biological systems.	NONE	NONE
3elj_v	5	2.848	0.5696	1.16493	1	2	2	0	0	0	Mitogen-activated protein kinase 8	MAPK8	NONE	P45983	Serine/threonine-protein kinase involved in various processes such as cell proliferation, differentiation, migration, transformation and programmed cell death. Extracellular stimuli such as proinflammatory cytokines or physical stress stimulate the stress-activated protein kinase/c-Jun N-terminal kinase (SAP/JNK) signaling pathway. In this cascade, two dual specificity kinases MAP2K4/MKK4 and MAP…	NONE	NONE
1xm6_v	5	2.844	0.5688	0.949111	3	1	1	0	0	0	cAMP-specific 3,5-cyclic phosphodiesterase 4B	PDE4B	HYDROLASE	PDE4B_HUMAN	May be involved in mediating central nervous system effects of therapeutic agents ranging from antidepressants to antiasthmatic and anti-inflammatory agents.	NONE	Chronic obstructive pulmonary disease;Asthma
1gz4_v	5	2.816	0.5633	0.353407	0	3	0	0	2	0	NAD-dependent malic enzyme, mitochondrial	ME2	OXIDOREDUCTASE	MAOM_HUMAN	NONE	NONE	NONE
1di9_v	5	2.81	0.5621	0.71336	3	2	0	0	0	0	Mitogen-activated protein kinase 14	MAPK14	NONE	Q16539	Involved in MAP kinase activity	NONE	NONE
1p5z_v	5	2.775	0.5549	1.09154	1	1	3	0	0	0	Deoxycytidine kinase	DCK	TRANSFERASE	DCK_HUMAN	Required for the phosphorylation of the deoxyribonucleosides deoxycytidine (dC), deoxyguanosine (dG) and deoxyadenosine (dA). It is also an essential enzyme for the phosphorylation of numerous nucleoside analogs widely employed as antiviral and chemothera	NONE	NONE
1equ_v	5	2.773	0.5547	0.397433	3	0	2	0	0	0	Estradiol 17-beta-dehydrogenase 1	HSD17B1	NONE	P14061	Lipid transport and metabolism	NONE	Some evidence suggests that NADH might be useful in treating Parkinsons disease, chronic fatigue syndrome, Alzheimers disease and cardiovascular disease.
1dmw_v	5	2.762	0.5525	0.576457	1	3	1	0	0	0	Phenylalanine-4-hydroxylase	PAH	OXIDOREDUCTASE	PH4H_HUMAN	NONE	Defects in PAH are the cause of phenylketonuria (PKU) [MIM:261600]. PKU is an autosomal recessive inborn error of phenylalanine metabolism, due to severe phenylalanine hydroxylase deficiency. It is characterized by blood concentrations of phenylalanine persistently above 1200 mumol (normal concentration 100 mumol) which usually causes mental retardation (unless low phenylalanine diet is introduce…	Phenylketonuria;Sickle cell anemia;Vascular disease;Genetic disorder;Diabetic nephropathy;Hypertension;Ataxia;Peripheral arterial occlusive disease;Coronary artery disease
1onz_v	5	2.723	0.5447	0.617905	2	2	0	0	1	0	Tyrosine-protein phosphatase non-receptor type 1	PTPN1	HYDROLASE	PTN1_HUMAN	May play an important role in CKII- and p60c-src-induced signal transduction cascades (By similarity).	NONE	NONE
1lf7_v	5	2.709	0.5418	0.229752	0	3	0	0	2	0	Complement component C8 gamma chain	C8G	NONE	P07360	Involved in transporter activity	NONE	NONE
2r7b_v	5	2.704	0.5409	0.79649	2	2	1	0	0	0	3-phosphoinositide-dependent protein kinase 1	PDPK1	SIGNALING PROTEIN, TRANSFERASE	PDPK1_HUMAN	Phosphorylates and activates not only PKB/AKT, but also PKA, PKC-zeta, RPS6KA1 and RPS6KB1. May play a general role in signaling processes and in development (By similarity). Isoform 3 is catalytically inactive.	NONE	NONE
1wma_v	5	2.695	0.5389	0.608556	2	2	1	0	0	0	Carbonyl reductase [NADPH] 1	CBR1	OXIDOREDUCTASE	CBR1_HUMAN	Catalyzes the reduction of a wide variety of carbonyl compounds including the antitumor anthracycline antibiotics. Can convert prostaglandin E2 to prostaglandin F2-alpha.	NONE	NONE
1y2b_v	5	2.675	0.535	0.253855	3	1	1	0	0	0	cAMP-specific 3,5-cyclic phosphodiesterase 4D	PDE4D	HYDROLASE	PDE4D_HUMAN	Regulates the levels of cAMP in the cell.	Genetic variations in PDE4D might be associated with susceptibility to stroke type 1 (STRK1) [MIM:606799]. A stroke is an acute neurologic event leading to death of neural tissue of the brain and resulting in loss of motor, sensory and/or cognitive function. PubMed:17006457 states that association with stroke has to be considered with caution.	NONE
1ni4_v	5	2.673	0.5346	0.307216	0	2	1	0	1	1	Pyruvate dehydrogenase E1 component subunit beta, mitochondrial	PDHB	NONE	P11177	Energy production and conversion	NONE	For nutritional supplementation, also for treating dietary shortage or imbalance
2oaz_v	5	2.665	0.533	0.608727	3	1	1	0	0	0	Methionine aminopeptidase 2	METAP2	HYDROLASE	AMPM2_HUMAN	Removes the amino-terminal methionine from nascent proteins.	NONE	NONE
1tkr_v	5	2.62	0.5239	0.551512	1	2	2	0	0	0	Dipeptidyl peptidase 4	DPP4	HYDROLASE	DPP4_HUMAN	Removes N-terminal dipeptides sequentially from polypeptides having unsubstituted N-termini provided that the penultimate residue is proline. Plays a role in T-cell activation.	NONE	Rheumatoid arthritis;Diabetes mellitus;Non-insulin dependent diabetes;Autoimmune disease;Immune disorder
1hkc_v	5	2.614	0.5228	0.259433	0	3	2	0	0	0	Hexokinase-1	HK1	PHOSPHOTRANSFERASE	HXK1_HUMAN	NONE	Defects in HK1 are the cause of hexokinase deficiency [MIM:235700]. Hexokinase deficiency is a rare autosomal recessive disease with nonspherocytic hemolytic anemia as the predominant clinical feature.	NONE
3dz6_v	5	2.574	0.5148	0.45278	1	1	3	0	0	0	S-adenosylmethionine decarboxylase proenzyme	AMD1	NONE	P17707	Involved in adenosylmethionine decarboxylase activity	NONE	S-Adenosylmethionine (SAMe) is used as a drug in Europe for the treatment of depression, liver disorders, fibromyalgia, and osteoarthritis. It has also been introduced into the United States market as a dietary supplement for the support of bone and joint health, as well as mood and emotional well being.
1u4l_v	6	2.945	0.4909	1.657	0	5	1	0	0	0	C-C motif chemokine 5	CCL5	ATTRACTANT	CCL5_HUMAN	Chemoattractant for blood monocytes, memory T-helper cells and eosinophils. Causes the release of histamine from basophils and activates eosinophils. Binds to CCR1, CCR3, CCR4 and CCR5. One of the major HIV-suppressive factors produced by CD8+ T- cells. R	NONE	NONE
4ald_v	6	2.944	0.4907	1.43009	0	4	1	0	1	0	Fructose-bisphosphate aldolase A	ALDOA	LYASE	ALDOA_HUMAN	NONE	Defects in ALDOA are the cause of aldolase A deficiency [MIM:611881]; also known as aldoA deficiency or red cell aldolase deficiency. Aldolase A deficiency is an autosomal recessive disorder associated with hereditary hemolytic anemia.	NONE
1w7n_v	6	2.925	0.4876	1.0007	1	2	1	1	1	0	Kynurenine--oxoglutarate transaminase 1	KYAT1	TRANSFERASE	KAT1_HUMAN	Catalyzes the irreversible transamination of the L- tryptophan metabolite L-kynurenine to form kynurenic acid (KA). Metabolizes the cysteine conjugates of certain halogenated alkenes and alkanes to form reactive metabolites. Catalyzes the beta- eliminatio	NONE	NONE
1mc5_v	7	3.381	0.483	0.74599	2	2	1	1	1	0	Alcohol dehydrogenase class-3	ADH5	OXIDOREDUCTASE	ADHX_HUMAN	Class-III ADH is remarkably ineffective in oxidizing ethanol, but it readily catalyzes the oxidation of long-chain primary alcohols and the oxidation of S-(hydroxymethyl) glutathione.	NONE	NONE
1v4s_v	8	3.843	0.4803	2.52336	3	3	2	0	0	0	Glucokinase	GCK	TRANSFERASE	HXK4_HUMAN	Catalyzes the initial step in utilization of glucose by the beta-cell and liver at physiological glucose concentration. Glucokinase has a high Km for glucose, and so it is effective only when glucose is abundant. The role of GCK is to provide G6P for the	Defects in GCK are the cause of maturity onset diabetes of the young type 2 (MODY2) [MIM:125851]; also shortened MODY-2. MODY [MIM:606391] is a form of diabetes mellitus characterized by autosomal dominant transmission and early age of onset. Mutations in GCK result in mild chronic hyperglycemia due to reduced pancreatic beta cell responsiveness to glucose, decreased net accumulation of hepatic g…	Diabetes mellitus;Non-insulin dependent diabetes
1qcf_v	7	3.31	0.4728	1.54316	3	3	1	0	0	0	Tyrosine-protein kinase HCK	HCK	TYROSINE KINASE	HCK_HUMAN	May serve as part of a signaling pathway coupling the Fc receptor to the activation of the respiratory burst. May also contribute to neutrophil migration and may regulate the degranulation process of neutrophils.	NONE	NONE
1tx4_v	6	2.803	0.4672	0.957827	0	4	2	0	0	0	Rho GTPase-activating protein 1	ARHGAP1	NONE	Q07960	GTPase activator for the Rho, Rac and Cdc42 proteins, converting them to the putatively inactive GDP-bound state. Cdc42 seems to be the preferred substrate.	NONE	NONE
1uej_v	6	2.783	0.4638	0.827573	1	3	2	0	0	0	Uridine-cytidine kinase 2	UCK2	NONE	Q9BZX2	Nucleotide transport and metabolism	NONE	NONE
1d8m_v	6	2.754	0.4591	0.38669	2	2	2	0	0	0	Stromelysin-1	MMP3	HYDROLASE	MMP3_HUMAN	Can degrade fibronectin, laminin, gelatins of type I, III, IV, and V; collagens III, IV, X, and IX, and cartilage proteoglycans. Activates procollagenase.	NONE	NONE
1zdz_v	7	3.211	0.4587	2.12715	0	3	2	2	0	0	Spermidine synthase	SRM	NONE	P19623	Amino acid transport and metabolism	NONE	S-Adenosylmethionine (SAMe) is used as a drug in Europe for the treatment of depression, liver disorders, fibromyalgia, and osteoarthritis. It has also been introduced into the United States market as a dietary supplement for the support of bone and joint health, as well as mood and emotional well being.
1dyt_v	6	2.736	0.4561	0.382819	0	5	1	0	0	0	Eosinophil cationic protein	RNASE3	NONE	P12724	Involved in nucleic acid binding	NONE	Used as an adjunct to the standard therapy of inhaled steroids with inhaled long- and/or short-acting beta-agonists.
1ore_v	7	3.18	0.4543	1.63682	0	4	3	0	0	0	Adenine phosphoribosyltransferase	APRT	NONE	P07741	Nucleotide transport and metabolism	NONE	For nutritional supplementation, also for treating dietary shortage or imbalance
1ima_v	6	2.644	0.4406	0.272081	0	2	4	0	0	0	Inositol monophosphatase	IMPA1	HYDROLASE	IMPA1_HUMAN	Responsible for the provision of inositol required for synthesis of phosphatidylinositol and polyphosphoinositides and has been implicated as the pharmacological target for lithium action in brain.	The blockade of inositol monophosphatase hydrolysis may underlie the anti-manic and anti-depressant actions of Li(+).	NONE
1nn0_v	8	3.394	0.4243	1.92827	1	5	1	0	1	0	Thymidylate kinase	DTYMK	TRANSFERASE	KTHY_HUMAN	Catalyzes the conversion of dTMP to dTDP.	NONE	NONE
1lg1_v	8	3.373	0.4217	2.8488	0	3	5	0	0	0	Chitotriosidase-1	CHIT1	NONE	Q13231	Involved in chitinase activity	NONE	NONE
3bej_v	7	2.949	0.4213	0.981197	4	1	1	0	1	0	Bile acid receptor	NR1H4	TRANSCRIPTION REGULATOR	NR1H4_HUMAN	Receptor for bile acids such as chenodeoxycholic acid, lithocholic acid and deoxycholic acid. Represses the transcription of the cholesterol 7-alpha-hydroxylase gene (CYP7A1) and activates the intestinal bile acid-binding protein (IBABP). Activates the tr	NONE	Liver fibrosis;Non-insulin dependent diabetes;Atherosclerosis;Hypertriglyceridemia;Hyperlipidemia;Liver disease;Primary biliary cirrhosis;Non-alcoholic steatohepatitis
2bxv_v	7	2.935	0.4192	0.601343	4	2	0	0	1	0	Dihydroorotate dehydrogenase, mitochondrial	DHODH	OXIDOREDUCTASE	PYRD_HUMAN	NONE	NONE	NONE
1gzu_v	7	2.926	0.4179	0.923902	1	4	1	0	1	0	Nicotinamide mononucleotide adenylyltransferase 1	NMNAT1	NONE	Q9HAN9	Coenzyme transport and metabolism	NONE	NONE
1p2u_v	7	2.92	0.4171	1.42433	0	3	3	0	1	0	GTPase HRas	HRAS	SIGNALING PROTEIN	RASH_HUMAN	Ras proteins bind GDP/GTP and possess intrinsic GTPase activity.	Defects in HRAS are the cause of Costello syndrome [MIM:218040]; also known as faciocutaneoskeletal syndrome. Costello syndrome is a rare condition characterized by prenatally increased growth, postnatal growth deficiency, mental retardation, distinctive facial appearance, cardiovascular abnormalities (typically pulmonic stenosis, hypertrophic cardiomyopathy and/or atrial tachycardia), tumor pred…	NONE
1jaq_v	7	2.904	0.4149	1.36536	2	4	1	0	0	0	Neutrophil collagenase	MMP8	COMPLEX (METALLOPROTEASE/INHIBITOR)	MMP8_HUMAN	Can degrade fibrillar type I, II, and III collagens.	NONE	NONE
1x9d_v	7	2.894	0.4135	1.15033	0	5	2	0	0	0	Endoplasmic reticulum mannosyl-oligosaccharide 1,2-alpha-mannosidase	MAN1B1	NONE	Q9UKM7	Involved in mannosyl-oligosaccharide 1,2-alpha-mannosidase activity	NONE	NONE
1pq3_v	7	2.886	0.4123	1.1725	0	3	3	1	0	0	Arginase-2, mitochondrial	ARG2	HYDROLASE	ARGI2_HUMAN	May play a role in the regulation of extra-urea cycle arginine metabolism and also in down-regulation of nitric oxide synthesis. Extrahepatic arginase functions to regulate L-arginine bioavailability to NO synthase. Since NO synthase is found in the penil	NONE	NONE
1nlj_v	7	2.884	0.4119	1.39647	3	3	1	0	0	0	Cathepsin K	CTSK	HYDROLASE	CATK_HUMAN	Closely involved in osteoclastic bone resorption and may participate partially in the disorder of bone remodeling. Displays potent endoprotease activity against fibrinogen at acid pH. May play an important role in extracellular matrix degradation.	Defects in CTSK are the cause of pycnodysostosis (PKND) [MIM:265800]. PKND is an autosomal recessive osteochondrodysplasia characterized by osteosclerosis and short stature.	Multiple sclerosis;Asthma;Cancer;Rheumatoid arthritis;Autoimmune disease;Arthritis;Bacterial infection;Bone disease;Osteoarthritis;Bone metastases;Immune disorder;Osteoporosis
1pkg_v	7	2.874	0.4106	0.895564	0	2	3	0	2	0	Mast/stem cell growth factor receptor	KIT	TRANSFERASE ACTIVATOR	KIT_HUMAN	This is the receptor for stem cell factor (mast cell growth factor). It has a tyrosine-protein kinase activity. Binding of the ligands leads to the autophosphorylation of KIT and its association with substrates such as phosphatidylinositol 3-kinase (Pi3K)	Defects in KIT are a cause of piebaldism [MIM:172800]. Piebaldism is an autosomal dominant genetic developmental abnormality of pigmentation characterized by congenital patches of white skin and hair that lack melanocytes.;Defects in KIT are a cause of gastrointestinal stromal tumor (GIST) [MIM:606764].;Defects in KIT have been associated with testicular tumors [MIM:273300]. It includes germ cell…	Pancreas tumor;Ovary tumor;Cancer;Mastocytosis;Gastrointestinal tumor
1mlw_v	7	2.841	0.4059	0.362514	1	4	2	0	0	0	Tryptophan 5-hydroxylase 1	TPH1	OXIDOREDUCTASE	TPH1_HUMAN	NONE	NONE	NONE
1h0c_v	7	2.838	0.4055	0.349313	2	2	1	0	1	1	Serine--pyruvate aminotransferase	AGXT	TRANSFERASE	SPYA_HUMAN	NONE	Defects in AGXT are the cause of primary hyperoxaluria type I (PH1) [MIM:259900]; also known as oxalosis I. PH1 is a rare autosomal recessive inborn error of glyoxylate metabolism characterized by increased excretion of oxalate and glycolate, and the progressive accumulation of insoluble calcium oxalate in the kidney and urinary tract.	Hyperoxaluria
1r9o_v	7	2.825	0.4035	0.110086	4	2	0	0	1	0	Cytochrome P450 2C9	CYP2C9	OXIDOREDUCTASE	CP2C9_HUMAN	Cytochromes P450 are a group of heme-thiolate monooxygenases. In liver microsomes, this enzyme is involved in an NADPH-dependent electron transport pathway. It oxidizes a variety of structurally unrelated compounds, including steroids, fatty acids, and xe	NONE	NONE
1mqb_v	7	2.82	0.4029	0.600639	0	3	3	0	1	0	Ephrin type-A receptor 2	EPHA2	TRANSFERASE	EPHA2_HUMAN	Receptor for members of the ephrin-A family. Binds to ephrin-A1, -A3, -A4 and -A5.	NONE	Cytomegalovirus infection;Metastasis;Cancer;Solid tumor
1isj_v	7	2.809	0.4012	0.731079	1	5	1	0	0	0	ADP-ribosyl cyclase 2	BST1	HYDROLASE	BST1_HUMAN	Synthesizes cyclic ADP-ribose, a second messenger that elicits calcium release from intracellular stores. May be involved in pre-B-cell growth.	Rheumatoid arthritis (RA) patients show enhanced expression of BST-1 transcripts in bone marrow stromal cell lines. This suggests that BST-1 overexpression may play a role in B-cell abnormalities in RA.	Hematological neoplasm;Multiple myeloma
1p5j_v	7	2.799	0.3999	0.102072	2	4	0	0	1	0	L-serine dehydratase	SDS	NONE	P20132	Amino acid transport and metabolism	NONE	For nutritional supplementation and for treating dietary shortage or imbalance.
1kjl_v	7	2.777	0.3967	0.515218	0	3	4	0	0	0	Galectin-3	LGALS3	SUGAR BINDING PROTEIN	LEG3_HUMAN	Galactose-specific lectin which binds IgE. May mediate with the alpha-3, beta-1 integrin the stimulation by CSPG4 of endothelial cells migration. Together with DMBT1, required for terminal differentiation of columnar epithelial cells during early embryoge	NONE	Colorectal tumor;Chronic lymphocytic leukemia;Cancer;Prostate tumor;Pancreas tumor;Metastasis;Multiple myeloma
1ne7_v	7	2.774	0.3963	0.574994	0	4	3	0	0	0	Glucosamine-6-phosphate isomerase	GNPDA1	NONE	P46926	Carbohydrate transport and metabolism	NONE	NONE
1irj_v	7	2.748	0.3925	0.248353	4	0	3	0	0	0	Protein S100-A9	S100A9	METAL BINDING PROTEIN	S10A9_HUMAN	Expressed by macrophages in acutely inflammated tissues and in chronic inflammations. Seem to be an inhibitor of protein kinases. Also expressed in epithelial cells constitutively or induced during dermatoses. May interact with components of the intermedi	NONE	NONE
1m48_v	7	2.734	0.3906	0.178034	4	1	2	0	0	0	Interleukin-2	IL2	CYTOKINE	IL2_HUMAN	Produced by T-cells in response to antigenic or mitogenic stimulation, this protein is required for T-cell proliferation and other activities crucial to regulation of the immune response. Can stimulate B-cells, monocytes, lymphokine- activated killer cell	A chromosomal aberration involving IL2 is found in a form of T-cell acute lymphoblastic leukemia (T-ALL). Translocation t(4;16)(q26;p13) with involves TNFRSF17.	Cancer
1kms_v	7	2.707	0.3867	0.313922	2	2	3	0	0	0	Dihydrofolate reductase	DHFR	OXIDOREDUCTASE	DYR_HUMAN	NONE	NONE	NONE
2oah_v	7	2.695	0.385	0.443372	3	2	1	1	0	0	Beta-secretase 1	BACE1	HYDROLASE	BACE1_HUMAN	Responsible for the proteolytic processing of the amyloid precursor protein (APP). Cleaves at the N-terminus of the A-beta peptide sequence, between residues 671 and 672 of APP, leads to the generation and extracellular release of beta-cleaved soluble APP	NONE	Alzheimers disease
1j4i_v	7	2.687	0.3838	0.0534168	3	4	0	0	0	0	Peptidyl-prolyl cis-trans isomerase FKBP1A	FKBP1A	ISOMERASE	FKB1A_HUMAN	May play a role in modulation of ryanodine receptor isoform-1 (RYR-1), a component of the calcium release channel of skeletal muscle sarcoplasmic reticulum. There are four molecules of FKBP12 per skeletal muscle RYR. PPIases accelerate the folding of prot	NONE	NONE
1npz_v	8	2.995	0.3744	0.899915	3	3	2	0	0	0	Cathepsin S	CTSS	HYDROLASE	CATS_HUMAN	Thiol protease. Key protease responsible for the removal of the invariant chain from MHC class II molecules. The bond- specificity of this proteinase is in part similar to the specificities of cathepsin L and cathepsin N.	NONE	Psoriasis;Arteriosclerosis;Pain;Rheumatoid arthritis;Autoimmune disease;Allergy;Inflammation;Asthma;Multiple sclerosis;Immune disorder
1i44_v	8	2.987	0.3733	0.00380805	0	4	2	0	2	0	Insulin receptor	INSR	TRANSFERASE	INSR_HUMAN	This receptor binds insulin and has a tyrosine-protein kinase activity. Isoform Short has a higher affinity for insulin. Mediates the metabolic functions of insulin. Binding to insulin stimulates association of the receptor with downstream mediators inclu	Defects in INSR are the cause of insulin resistance (Ins resistance) [MIM:125853].;Defects in INSR are the cause of Rabson-Mendenhall syndrome [MIM:262190]; also known as Mendenhall syndrome. It is a severe insulin resistance syndrome characterized by insulin- resistant diabetes mellitus with pineal hyperplasia and somatic abnormalities. Typical features include coarse, senile-appearing facies, d…	Insulin dependent diabetes;Cancer;Non-insulin dependent diabetes;Infection;Parkinsons disease;Hypertension;Diabetes mellitus;Hyperinsulinemia
1k5d_v	8	2.95	0.3687	1.43846	0	2	4	0	2	0	GTP-binding nuclear protein Ran	RAN	SIGNALING PROTEIN/SIGNALING ACTIVATOR	RAN_HUMAN	GTP-binding protein involved in nucleocytoplasmic transport. Required for the import of protein into the nucleus and also for RNA export. Involved in chromatin condensation and control of cell cycle (By similarity).;Enhances AR-mediated transactivation. Transactivation decreases as the poly-Gln length within AR increases.	NONE	NONE
1oth_v	8	2.927	0.3658	0.583699	1	4	1	1	1	0	Ornithine carbamoyltransferase, mitochondrial	OTC	NONE	P00480	Amino acid transport and metabolism	NONE	Used for nutritional supplementation, also for treating dietary shortage or imbalance. It has been claimed that ornithine improves athletic performance, has anabolic effects, has wound-healing effects, and is immuno-enhancing.
1eem_v	8	2.899	0.3623	0.697434	0	4	2	1	1	0	Glutathione S-transferase omega-1	GSTO1	TRANSFERASE	GSTO1_HUMAN	Exhibits glutathione-dependent thiol transferase and dehydroascorbate reductase activities.	NONE	NONE
2il2_v	8	2.897	0.3621	1.15874	3	3	1	0	0	1	Renin	REN	HYDROLASE	RENI_HUMAN	Renin is a highly specific endopeptidase, whose only known function is to generate angiotensin I from angiotensinogen in the plasma, initiating a cascade of reactions that produce an elevation of blood pressure and increased sodium retention by the kidney	Defects in REN are a cause of renal tubular dysgenesis (RTD) [MIM:267430]. RTD is an autosomal recessive severe disorder of renal tubular development characterized by persistent fetal anuria and perinatal death, probably due to pulmonary hypoplasia from early-onset oligohydramnios (the Potter phenotype).	Glaucoma;Renal disease;Cardiac failure;Atherosclerosis;HIV infection;Hypertension;Cardiovascular disease;Ocular hypertension;Renal failure
1bx4_v	8	2.895	0.3619	0.0105741	0	6	2	0	0	0	Adenosine kinase	ADK	TRANSFERASE	ADK_HUMAN	ATP dependent phosphorylation of adenosine and other related nucleoside analogs to monophosphate derivatives. Serves as a potential regulator of concentrations of extracellular adenosine and intracellular adenine nucleotides.	NONE	Septic shock;Pain;Inflammation;Seizure disorder;Seizure, epilepsy & convulsion;Epilepsy;Anesthesia
1db4_v	8	2.891	0.3613	0.259881	4	2	1	0	1	0	Phospholipase A2, membrane associated	PLA2G2A	NONE	P14555	Involved in phospholipase A2 activity	NONE	NONE
1iyh_v	8	2.885	0.3606	0.709493	0	4	2	1	1	0	Glutathione-requiring prostaglandin D synthase	HPGDS	ISOMERASE	PTGD2_HUMAN	Catalyzes the conversion of PGH2 to PGD2, a prostaglandin involved in smooth muscle contraction/relaxation and a potent inhibitor of platelet aggregation.	NONE	NONE
1a4r_v	8	2.876	0.3594	0.336662	0	5	2	0	1	0	Cell division control protein 42 homolog	CDC42	HYDROLASE	CDC42_HUMAN	Plasma membrane-associated small GTPase which cycles between an active GTP-bound and an inactive GDP-bound state. In active state binds to a variety of effector proteins to regulate cellular responses. Involved in epithelial cell polarization processes. C	NONE	NONE
1i1n_v	8	2.873	0.3591	1.29179	1	1	3	1	1	1	Protein-L-isoaspartate(D-aspartate) O-methyltransferase	PCMT1	TRANSFERASE	PIMT_HUMAN	Catalyzes the methyl esterification of L-isoaspartyl and D-aspartyl residues in peptides and proteins that result from spontaneous decomposition of normal L-aspartyl and L-asparaginyl residues. It plays a role in the repair and/or degradation of damaged p	NONE	NONE
1dnc_v	8	2.871	0.3588	0.538708	1	3	2	0	2	0	Glutathione reductase, mitochondrial	GSR	NONE	P00390	RNA processing and modification	NONE	For nutritional supplementation, also for treating dietary shortage or imbalance
1xbt_v	7	2.502	0.3574	0.0491246	1	5	1	0	0	0	Thymidine kinase, cytosolic	TK1	NONE	P04183	Nucleotide transport and metabolism	NONE	NONE
1hfc_v	8	2.834	0.3542	0.437047	1	3	4	0	0	0	Interstitial collagenase	MMP1	NONE	P03956	Cleaves collagens of types I, II, and III at one site in the helical domain. Also cleaves collagens of types VII and X (PubMed:2557822, PubMed:2153297, PubMed:1645757). In case of HIV infection, interacts and cleaves the secreted viral Tat protein, leading to a decrease in neuronal Tat's mediated neurotoxicity (PubMed:16807369).	NONE	NONE
1nue_v	10	3.534	0.3534	1.90529	0	4	4	0	2	0	Nucleoside diphosphate kinase B	NME2	PHOSPHOTRANSFERASE	NDKB_HUMAN	Major role in the synthesis of nucleoside triphosphates other than ATP. Negatively regulates Rho activity by interacting with AKAP13/LBC.;Acts as a transcriptional activator of the c-Myc gene; binds DNA nonspecifically (Ref.3).	This protein is found in reduced amount in tumor cells of high metastatic potential.	NONE
1kpe_v	8	2.814	0.3517	0.480366	0	3	5	0	0	0	Histidine triad nucleotide-binding protein 1	HINT1	PROTEIN KINASE INHIBITOR	HINT1_HUMAN	Hydrolyzes adenosine 5-monophosphoramidate substrates such as AMP-morpholidate, AMP-N-alanine methyl ester, AMP-alpha- acetyl lysine methyl ester and AMP-NH2 (By similarity).	NONE	NONE
1pt9_v	8	2.795	0.3494	0.451492	0	3	2	1	2	0	NAD(P) transhydrogenase, mitochondrial	NNT	NONE	Q13423	Energy production and conversion	NONE	Some evidence suggests that NADH might be useful in treating Parkinsons disease, chronic fatigue syndrome, Alzheimers disease and cardiovascular disease.
1hw9_v	8	2.787	0.3483	0.131489	5	1	1	0	1	0	3-hydroxy-3-methylglutaryl-coenzyme A reductase	HMGCR	OXIDOREDUCTASE	HMDH_HUMAN	This transmembrane glycoprotein is involved in the control of cholesterol biosynthesis. It is the rate-limiting enzyme of sterol biosynthesis.	NONE	Alzheimers disease;Renal disease;Lipid metabolism disorder;Cardiac failure;Hyperlipidemia;Intermittent claudication;Myocardial infarction;Coronary artery disease;Glioma;Hypercholesterolemia;Atherosclerosis;Peripheral arterial occlusive disease;Cardiovascular disease;Congestive heart failure;Angina;Hypertension;Heart disease;Cerebrovascular ischemia;Osteoporosis
1rm8_v	8	2.783	0.3479	0.273315	1	2	4	0	0	1	Matrix metalloproteinase-16	MMP16	HYDROLASE	MMP16_HUMAN	Endopeptidase that degrades various components of the extracellular matrix, such as collagen type III and fibronectin. Activates progelatinase A. Involved in the matrix remodeling of blood vessels. The short isoform cleaves fibronectin and also collagen t	NONE	NONE
1men_v	8	2.77	0.3462	0.00529825	0	3	4	0	1	0	Trifunctional purine biosynthetic protein adenosine-3	GART	TRANSFERASE	PUR2_HUMAN	NONE	NONE	Head and neck tumor;Carcinoma;Melanoma;Cancer;Sarcoma;Non-small-cell lung cancer;Breast tumor
1dmt_v	8	2.701	0.3376	0.450779	3	1	3	0	1	0	Neprilysin	MME	HYDROLASE	NEP_HUMAN	Thermolysin-like specificity, but is almost confined on acting on polypeptides of up to 30 amino acids. Biologically important in the destruction of opioid peptides such as Met- and Leu-enkephalins by cleavage of a Gly-Phe bond. Involved in the degradatio	Important cell surface marker in the diagnostic of human acute lymphocytic leukemia.	Hypertension;Neuropathic pain;Renovascular hypertension;Congestive heart failure
1sl4_v	8	2.687	0.3358	0.564093	0	5	3	0	0	0	CD209 antigen	CD209	SUGAR BINDING PROTEIN	CD209_HUMAN	Pathogen-recognition receptor expressed on the surface of immature dendritic cells (DCs) and involved in initiation of primary immune response. Thought to mediate the endocytosis of pathogens which are subsequently degraded in lysosomal compartments. The ;On DCs it is a high affinity receptor for ICAM2 and ICAM3 by binding to mannose-like carbohydrates. May act as a DC rolling receptor that media…	NONE	NONE
1sir_v	8	2.683	0.3354	0.682307	1	4	1	1	1	0	Glutaryl-CoA dehydrogenase, mitochondrial	GCDH	NONE	Q92947	Lipid transport and metabolism	NONE	NONE
1wt2_v	10	3.301	0.3301	1.5289	3	3	4	0	0	0	Histo-blood group ABO system transferase	ABO	NONE	P16442	Involved in transferase activity, transferring hexosyl groups	NONE	NONE
1k3l_v	8	2.632	0.329	0.282329	1	4	1	1	1	0	Glutathione S-transferase A1	GSTA1	NONE	P08263	Involved in glutathione transferase activity	NONE	For nutritional supplementation, also for treating dietary shortage or imbalance
1q91_v	9	2.953	0.3281	0.207205	1	6	1	0	1	0	5(3)-deoxyribonucleotidase, mitochondrial	NT5M	NONE	Q9NPB1	Involved in nucleotidase activity	NONE	NONE
1cm0_v	9	2.952	0.328	1.12017	1	6	2	0	0	0	Histone acetyltransferase PCAF	KAT2B	NONE	Q92831	Involved in N-acetyltransferase activity	NONE	NONE
2hyy_v	9	2.949	0.3277	0.568031	5	1	2	1	0	0	Proto-oncogene tyrosine-protein kinase ABL1	ABL1	NONE	P00519	Involved in protein kinase activity	NONE	For nutritional supplementation, also for treating dietary shortage or imbalance
1q20_v	9	2.922	0.3247	0.436925	0	7	0	0	2	0	Sulfotransferase family cytosolic 2B member 1	SULT2B1	NONE	O00204	Involved in sulfotransferase activity	NONE	NONE
1r6u_v	9	2.909	0.3233	0.578324	1	4	2	1	1	0	Tryptophanyl-tRNA synthetase, cytoplasmic	WARS	NONE	P23381	Translation, ribosomal structure and biogenesis	NONE	Tryptophan may be useful in increasing serotonin production, promoting healthy sleep, managing depression by enhancing mental and emotional well-being, managing pain tolerance, and managing weight.
1yj6_v	9	2.888	0.3209	0.651255	1	3	2	1	2	0	Glutathione S-transferase Mu 1	GSTM1	TRANSFERASE	GSTM1_HUMAN	Conjugation of reduced glutathione to a wide number of exogenous and endogenous hydrophobic electrophiles.	NONE	NONE
1tdi_v	9	2.855	0.3172	0.149167	1	5	1	1	1	0	Glutathione S-transferase A3	GSTA3	NONE	Q16772	Involved in glutathione transferase activity	NONE	For nutritional supplementation, also for treating dietary shortage or imbalance
1xtj_v	9	2.838	0.3154	0.0985694	0	5	2	0	2	0	Spliceosome RNA helicase BAT1	DDX39B	NONE	Q13838	Involved in nuclear export of spliced and unspliced mRNA. Assembling component of the TREX complex which is thought to couple mRNA transcription, processing and nuclear export, and specifically associates with spliced mRNA and not with unspliced pre-mRNA. TREX is recruited to spliced mRNAs by a transcription-independent mechanism, binds to mRNA upstream of the exon-junction complex (EJC) and is r…	NONE	NONE
1k6m_v	11	3.465	0.315	1.14977	0	7	1	0	3	0	6-phosphofructo-2-kinase/fructose-2,6-biphosphatase 1	PFKFB1	NONE	P07953	Carbohydrate transport and metabolism	NONE	NONE
1nsi_v	9	2.829	0.3143	0.16865	1	4	4	0	0	0	Nitric oxide synthase, inducible	NOS2	OXIDOREDUCTASE	NOS2_HUMAN	Produces nitric oxide (NO) which is a messenger molecule with diverse functions throughout the body. In macrophages, NO mediates tumoricidal and bactericidal actions.	NONE	Asthma;Mucositis;Migraine;Neuropathic pain;Irritable bowel syndrome;Reperfusion injury;Inflammatory bowel disease;Inflammation;Chronic obstructive pulmonary disease;Gastric motility disorder;Uveitis;Insulin dependent diabetes;Multiple sclerosis;Rheumatoid arthritis;Sepsis;Osteoarthritis;Transplant rejection;Gingivitis;Allergic rhinitis
1nw3_v	10	3.136	0.3136	1.31219	0	5	3	2	0	0	Histone-lysine N-methyltransferase, H3 lysine-79 specific	DOT1L	NONE	Q8TEK3	Cell cycle control, cell division, chromosome partitioning	NONE	NONE
1xmm_v	11	3.438	0.3126	2.0692	1	5	3	1	1	0	Scavenger mRNA-decapping enzyme DcpS	DCPS	NONE	Q96C86	Involved in mRNA degradation	NONE	NONE
1n6o_v	9	2.765	0.3072	0.0999503	0	5	4	0	0	0	Ras-related protein Rab-5A	RAB5A	PROTEIN TRANSPORT	RAB5A_HUMAN	Required for the fusion of plasma membranes and early endosomes.	NONE	NONE
1g55_v	10	3.055	0.3055	1.0312	1	6	2	1	0	0	tRNA (cytosine-5-)-methyltransferase	TRDMT1	NONE	O14717	Specifically methylates cytosine 38 in the anticodon loop of tRNA(Asp).	NONE	NONE
1rhu_v	9	2.727	0.3031	0.5773	2	3	2	0	2	0	Caspase-3	CASP3	HYDROLASE	CASP3_HUMAN	Involved in the activation cascade of caspases responsible for apoptosis execution. At the onset of apoptosis it proteolytically cleaves poly(ADP-ribose) polymerase (PARP) at a 216-Asp-	-Gly-217 bond. Cleaves and activates sterol regulatory element bind	NONE	Cancer;Liver disease;Cognitive disorder;Neurodegenerative disease;Cerebrovascular ischemia
1p93_v	9	2.724	0.3026	0.054211	5	1	3	0	0	0	Glucocorticoid receptor	NR3C1	HORMONE RECEPTOR	GCR_HUMAN	Receptor for glucocorticoids (GC). Has a dual mode of action: as a transcription factor that binds to glucocorticoid response elements (GRE) and as a modulator of other transcription factors. Affects inflammatory responses, cellular proliferation and diff	Defects in NR3C1 are a cause of glucocorticoid resistance [MIM:138040]; also known as cortisol resistance. It is a hypertensive, hyperandrogenic disorder characterized by increased serum cortisol concentrations. Inheritance is autosomal dominant.	Alzheimers disease;Immune deficiency;Breast tumor;Major depressive disorder;Glaucoma;Metabolic disorder;Psychotic disorder;HIV infection;Cocaine addiction;Inflammation;Planned abortion;Diabetes mellitus;Weight gain;Endometriosis;Obesity;Insulin dependent diabetes;Cushings disease;Glioma;Endometroid carcinoma;Neurodegenerative disease;Hypertension;Hepatitis C virus infection;Carcinoma;Non-insulin …
2c6q_v	10	2.987	0.2987	0.563062	0	7	3	0	0	0	GMP reductase 2	GMPR2	NONE	Q9P2T1	Catalyzes the irreversible NADPH-dependent deamination of GMP to IMP. It functions in the conversion of nucleobase, nucleoside and nucleotide derivatives of G to A nucleotides, and in maintaining the intracellular balance of A and G nucleotides (PubMed:12009299, PubMed:12669231, PubMed:16359702, PubMed:22037469). Plays a role in modulating cellular differentiation (PubMed:12669231).	NONE	NONE
1pr9_v	10	2.984	0.2984	1.67702	0	6	3	0	1	0	L-xylulose reductase	DCXR	NONE	Q7Z4W1	Lipid transport and metabolism	NONE	NONE
1fw1_v	10	2.929	0.2929	0.547506	0	6	3	0	1	0	Maleylacetoacetate isomerase	GSTZ1	NONE	O43708	Posttranslational modification, protein turnover, chaperones	NONE	For nutritional supplementation, also for treating dietary shortage or imbalance
1hna_v	10	2.908	0.2908	0.0405187	1	5	3	0	1	0	Glutathione S-transferase Mu 2	GSTM2	TRANSFERASE(GLUTATHIONE)	GSTM2_HUMAN	Conjugation of reduced glutathione to a wide number of exogenous and endogenous hydrophobic electrophiles.	NONE	NONE
1r55_v	10	2.886	0.2886	0.0247957	2	4	4	0	0	0	ADAM 33	ADAM33	HYDROLASE	ADA33_HUMAN	NONE	Defects in ADAM33 may be a cause of susceptibility to asthma.	NONE
1nb0_v	11	3.053	0.2776	0.250376	0	7	2	0	2	0	Riboflavin kinase	RFK	NONE	Q969G6	Coenzyme transport and metabolism	NONE	For the treatment of ariboflavinosis (vitamin B2 deficiency).
1yz3_v	11	3.024	0.2749	0.491628	2	5	4	0	0	0	Phenylethanolamine N-methyltransferase	PNMT	TRANSFERASE	PNMT_HUMAN	Converts noradrenaline to adrenaline.	NONE	NONE
2fxr_v	10	2.64	0.264	0.0558968	3	3	3	1	0	0	Tryptase beta-2	TPSB2	HYDROLASE	TRYB2_HUMAN	Tryptase is the major neutral protease present in mast cells and is secreted upon the coupled activation-degranulation response of this cell type. Has an immunoprotective role during bacterial infection. Required to efficiently combat K.pneumoniae infecti	NONE	NONE
1yb5_v	10	2.589	0.2589	0.320559	0	4	3	1	1	1	Quinone oxidoreductase	CRYZ	OXIDOREDUCTASE	QOR_HUMAN	Does not have alcohol dehydrogenase activity. Binds NADP and acts through a one-electron transfer process. Orthoquinones are the best substrates. May act in the detoxification of xenobiotics.	NONE	NONE
1jvd_v	11	2.787	0.2534	0.00983965	0	6	4	0	1	0	UDP-N-acetylhexosamine pyrophosphorylase	UAP1	NONE	Q16222	Involved in nucleotidyltransferase activity	NONE	NONE
2c76_v	13	3.288	0.2529	2.25676	3	4	5	0	1	0	Amine oxidase [flavin-containing] B	MAOB	OXIDOREDUCTASE	AOFB_HUMAN	Catalyzes the oxidative deamination of biogenic and xenobiotic amines and has important functions in the metabolism of neuroactive and vasoactive amines in the central nervous system and peripheral tissues. MAOB preferentially degrades benzylamine and phe	NONE	Alzheimers disease;Cocaine addiction;Major depressive disorder;Epilepsy;Neurodegenerative disease;Attention deficit hyperactivity disorder;Head injury;Parkinsons disease;Dementia;Nicotine dependence;Cerebrovascular ischemia
1pbk_v	11	2.754	0.2504	0.306168	3	5	3	0	0	0	FK506-binding protein 3	FKBP3	ISOMERASE	FKBP3_HUMAN	FK506- and rapamycin-binding proteins (FKBPs) constitute a family of receptors for the two immunosuppressants which inhibit T-cell proliferation by arresting two distinct cytoplasmic signal transmission pathways. PPIases accelerate the folding of proteins	NONE	NONE
1zkk_v	11	2.736	0.2487	0.776238	1	2	6	2	0	0	Histone-lysine N-methyltransferase SETD8	KMT5A	TRANSFERASE	SETD8_HUMAN	Histone methyltransferase that specifically monomethylates Lys-20 of histone H4. H4 Lys-20 monomethylation is enriched during mitosis and represents a specific tag for epigenetic transcriptional repression. Mainly functions in euchromatin regions, the	NONE	NONE
1ivh_v	12	2.846	0.2371	0.452211	2	3	5	0	2	0	Isovaleryl-CoA dehydrogenase, mitochondrial	IVD	NONE	P26440	Lipid transport and metabolism	NONE	NONE

## Sheet: DRAR-CPI
Table S2 Predicted targets of stemazole
Table S2-2 Targets predicted by DRAR-CPI
Z'-score<-0.5
PDB ID	Putative target	Gene Symbol	Function	Docking Score	Z'-score
1GCZ	Macrophage migration inhibitory factor	MIF	Pro-inflammatory cytokine. Involved in the innate immuneresponse to bacterial pathogens. The expression of MIF at sites ofinflammation suggests a role as mediator in regulating thefunction of macrophages in host defense. Counteracts the anti-inflammatory activity of glucocorticoids. Has phenylpyruvatetautomerase and dopachrome tautomerase activity (in vitro), butthe physiological substrate is not…	-38.1358	-2.44706
1HAK	Annexin A5	ANXA5	This protein is an anticoagulant protein that acts as anindirect inhibitor of the thromboplastin-specific complex, whichis involved in the blood coagulation cascade.	-36.5632	-2.0553
1SWX	Glycolipid transfer protein	GLTP	Accelerates the intermembrane transfer of variousglycolipids. Catalyzes the transfer of various glycosphingolipidsbetween membranes but does not catalyze the transfer ofphospholipids. May be involved in the intracellular translocationof glucosylceramides.	-37.5982	-1.94134
1OF7	Aldehyde dehydrogenase, mitochondrial	ALDH2		-40.2828	-1.93199
1RT9	Purine nucleoside phosphorylase	PNP		-40.3484	-1.83981
1T40_1	Aldose reductase	AKR1B1	Catalyzes the NADPH-dependent reduction of a widevariety of carbonyl-containing compounds to their correspondingalcohols with a broad range of catalytic efficiencies.	-41.9471	-1.64662
1OIQ	Cell division protein kinase 2	CDK2	Involved in the control of the cell cycle. Interactswith cyclins A, B1, B3, D, or E. Activity of CDK2 is maximalduring S phase and G2.	-37.9806	-1.60272
2F2S	Acetyl-CoA acetyltransferase, mitochondrial	ACAT1	Plays a major role in ketone body metabolism.	-37.1719	-1.58169
1NSI	Nitric oxide synthase, inducible	NOS2	Produces nitric oxide (NO) which is a messenger moleculewith diverse functions throughout the body. In macrophages, NOmediates tumoricidal and bactericidal actions.	-35.6648	-1.5778
1LT8	Betaine--homocysteine S-methyltransferase 1	BHMT	Involved in the regulation of homocysteine metabolism.Converts betaine and homocysteine to dimethylglycine andmethionine, respectively. This reaction is also required for theirreversible oxidation of choline.	-40.1998	-1.51412
1F0R	Coagulation factor X	F10	Factor Xa is a vitamin K-dependent glycoprotein thatconverts prothrombin to thrombin in the presence of factor Va,calcium and phospholipid during blood clotting.	-40.6681	-1.49294
1MRQ_2	Aldo-keto reductase family 1 member C1	AKR1C1	Converts progesterone to its inactive form, 20-alpha-dihydroxyprogesterone (20-alpha-OHP). In the liver and intestine,may have a role in the transport of bile. May have a role inmonitoring the intrahepatic bile acid concentration. Has a lowbile-binding ability. May play a role in myelin formation.	-41.7773	-1.42332
1P4M_2	Riboflavin kinase	RFK	Catalyzes the phosphorylation of riboflavin (vitamin B2)to form flavin-mononucleotide (FMN).	-38.4517	-1.41636
1Z6J	Coagulation factor VII	F7	Initiates the extrinsic pathway of blood coagulation.Serine protease that circulates in the blood in a zymogen form.Factor VII is converted to factor VIIa by factor Xa, factor XIIa,factor IXa, or thrombin by minor proteolysis. In the presence oftissue factor and calcium ions, factor VIIa then converts factor Xto factor Xa by limited proteolysis. Factor VIIa will also convertfactor IX to factor IX…	-40.6035	-1.36419
1T40_2	Aldose reductase	AKR1B1	Catalyzes the NADPH-dependent reduction of a widevariety of carbonyl-containing compounds to their correspondingalcohols with a broad range of catalytic efficiencies.	-38.5527	-1.35092
2J14	Peroxisome proliferator-activated receptor delta	PPARD	Ligand-activated transcription factor. Receptor thatbinds peroxisome proliferators such as hypolipidemic drugs andfatty acids. Has a preference for poly-unsaturated fatty acids,such as gamma-linoleic acid and eicosapentanoic acid. Onceactivated by a ligand, the receptor binds to promoter elements oftarget genes. Regulates the peroxisomal beta-oxidation pathway offatty acids. Functions as transcri…	-37.8896	-1.31721
1Y0X	Thyroid hormone receptor beta	THRB	High affinity receptor for triiodothyronine.	-42.9408	-1.27019
2FGI	Basic fibroblast growth factor receptor 1	FGFR1	Receptor for basic fibroblast growth factor. Receptorfor FGF23 in the presence of KL (By similarity). A shorter form ofthe receptor could be a receptor for FGF1 (aFGF).	-36.0049	-1.24306
1NAX	Thyroid hormone receptor beta	THRB	High affinity receptor for triiodothyronine.	-43.3225	-1.22059
1R5K	Estrogen receptor	ESR1	Nuclear hormone receptor. The steroid hormones and theirreceptors are involved in the regulation of eukaryotic geneexpression and affect cellular proliferation and differentiationin target tissues. Can activate the transcriptional activity ofTFF1.	-38.5069	-1.20447
1PT9	NAD(P) transhydrogenase, mitochondrial	NNT	The transhydrogenation between NADH and NADP is coupledto respiration and ATP hydrolysis and functions as a proton pumpacross the membrane.	-41.5194	-1.20432
2H11	Thiopurine S-methyltransferase	TPMT	Catalyzes the S-methylation of thiopurine drugs such as6-mercaptopurine.	-42.5569	-1.20343
1NAV	Thyroid hormone receptor alpha	THRA	Nuclear hormone receptor. High affinity receptor fortriiodothyronine.	-42.8577	-1.18778
1Z8D_2	Glycogen phosphorylase, muscle form	PYGM	Phosphorylase is an important allosteric enzyme incarbohydrate metabolism. Enzymes from different sources differ intheir regulatory mechanisms and in their natural substrates.However, all known phosphorylases share catalytic and structuralproperties.	-45.1034	-1.16137
1B1C	NADPH--cytochrome P450 reductase	POR	This enzyme is required for electron transfer from NADPto cytochrome P450 in microsomes. It can also provide electrontransfer to heme oxygenase and cytochrome B5.	-40.2844	-1.16122
1UWJ	B-Raf proto-oncogene serine/threonine-protein kinase	BRAF	Involved in the transduction of mitogenic signals fromthe cell membrane to the nucleus. May play a role in thepostsynaptic responses of hippocampal neuron.	-39.832	-1.15424
2J4E	Inosine triphosphate pyrophosphatase	ITPA	Hydrolyzes ITP and dITP to their respectivemonophosphate derivatives. Xanthosine 5'-triphosphate (XTP) isalso a potential substrate. May be the major enzyme responsiblefor regulating ITP concentration in cells.	-41.5121	-1.15321
1QAB	Retinol-binding protein 4	RBP4	Delivers retinol from the liver stores to the peripheraltissues. In plasma, the RBP-retinol complex interacts withtransthyretin, this prevents its loss by filtration through thekidney glomeruli.	-39.1361	-1.13313
2PVY	Fibroblast growth factor receptor 2	FGFR2	Receptor for acidic and basic fibroblast growth factors.	-34.7479	-1.12164
2A3I	Mineralocorticoid receptor	NR3C2	Receptor for both mineralocorticoids (MC) such asaldosterone and glucocorticoids (GC) such as corticosterone orcortisol. Binds to mineralocorticoid response elements (MRE) andtransactivates target genes. The effect of MC is to increase ionand water transport and thus raise extracellular fluid volume andblood pressure and lower potassium levels.	-44.7326	-1.11476
2IIP	Nicotinamide N-methyltransferase	NNMT	Catalyzes the N-methylation of nicotinamide and otherpyridines to form pyridinium ions. This activity is important forbiotransformation of many drugs and xenobiotic compounds.	-43.7776	-1.09662
2O05	Spermidine synthase	SRM		-42.7981	-1.08244
1CYN	Peptidyl-prolyl cis-trans isomerase B	PPIB	PPIases accelerate the folding of proteins. It catalyzesthe cis-trans isomerization of proline imidic peptide bonds inoligopeptides.	-35.2976	-1.08083
1VJA	Urokinase-type plasminogen activator	PLAU	Specifically cleave the zymogen plasminogen to form theactive enzyme plasmin.	-39.3013	-1.07866
1EH8	Methylated-DNA--protein-cysteine methyltransferase	MGMT	Involved in the cellular defense against the biologicaleffects of O6-methylguanine (O6-MeG) in DNA. Repairs alkylatedguanine in DNA by stoichiometrically transferring the alkyl groupat the O-6 position to a cysteine residue in the enzyme. This is asuicide reaction: the enzyme is irreversibly inactivated.	-36.2083	-1.07251
1OPL	Proto-oncogene tyrosine-protein kinase ABL1	ABL1	Protein kinase that regulates key processes linked tocell growth and survival. Regulates cytoskeleton remodeling duringcell differentiation, cell division and cell adhesion. Localizesto dynamic actin structures, and phosphorylates CRK and CRKL,DOK1, and other proteins controlling cytoskeleton dynamics.Regulates DNA repair potentially by activating the proapoptoticpathway when the DNA damage is to…	-39.6515	-1.05875
1MLW	Tryptophan 5-hydroxylase 1	TPH1		-41.9237	-1.03944
1A5Y	Tyrosine-protein phosphatase non-receptor type 1	PTPN1	May play an important role in CKII- and p60c-src-inducedsignal transduction cascades (By similarity).	-37.8078	-1.03249
1F6O	DNA-3-methyladenine glycosylase	MPG	Hydrolysis of the deoxyribose N-glycosidic bond toexcise 3-methyladenine, and 7-methylguanine from the damaged DNApolymer formed by alkylation lesions.	-37.4742	-1.03196
1OSH	Bile acid receptor	NR1H4	Ligand-activated transcription factor. Receptor for bileacids such as chenodeoxycholic acid, lithocholic acid anddeoxycholic acid. Represses the transcription of the cholesterol7-alpha-hydroxylase gene (CYP7A1) through the induction of NR0B2or FGF19 expression, via two distinct mechanisms. Activates theintestinal bile acid-binding protein (IBABP). Activates thetranscription of bile salt export pu…	-41.5012	-1.02363
2CFY	Thioredoxin reductase 1, cytoplasmic	TXNRD1	Isoform 1 may possess glutaredoxin activity as well asthioredoxin reductase activity and induces actin and tubulinpolymerization, leading to formation of cell membrane protrusions.Isoform 4 enhances the transcriptional activity of estrogenreceptors alpha and beta while isoform 5 enhances thetranscriptional activity of the beta receptor only. Isoform 5 alsomediates cell death induced by a combinat…	-38.3415	-0.976316
1D3H_2	Dihydroorotate dehydrogenase, mitochondrial	DHODH		-40.3907	-0.973242
3CS4	Vitamin D receptor	VDR		-40.7524	-0.968873
1EXX	Retinoic acid receptor gamma	RARG	This is a receptor for retinoic acid. This metabolitehas profound effects on vertebrate development. Retinoic acid is amorphogen and is a powerful teratogen. This receptor controls cellfunction by directly regulating gene expression.	-36.4395	-0.961544
2Z5X	Amine oxidase [flavin-containing] A	MAOA	Catalyzes the oxidative deamination of biogenic andxenobiotic amines and has important functions in the metabolism ofneuroactive and vasoactive amines in the central nervous systemand peripheral tissues. MAOA preferentially oxidizes biogenicamines such as 5-hydroxytryptamine (5-HT), norepinephrine andepinephrine.	-44.0951	-0.952869
2CFI	10-formyltetrahydrofolate dehydrogenase	ALDH1L1		-42.0115	-0.950224
2HGS_1	Glutathione synthetase	GSS		-41.9895	-0.938223
1MRQ_1	Aldo-keto reductase family 1 member C1	AKR1C1	Converts progesterone to its inactive form, 20-alpha-dihydroxyprogesterone (20-alpha-OHP). In the liver and intestine,may have a role in the transport of bile. May have a role inmonitoring the intrahepatic bile acid concentration. Has a lowbile-binding ability. May play a role in myelin formation.	-42.5859	-0.932068
4GTU	Glutathione S-transferase Mu 4	GSTM4	Conjugation of reduced glutathione to a wide number ofexogenous and endogenous hydrophobic electrophiles. Active on 1-chloro-2,4-dinitrobenzene.	-36.7189	-0.918205
1IE8	Vitamin D3 receptor	VDR	Nuclear hormone receptor. Transcription factor thatmediates the action of vitamin D3 by controlling the expression ofhormone sensitive genes. Regulates transcription of hormonesensitive genes via its association with the WINAC complex, achromatin-remodeling complex. Recruited to promoters via itsinteraction with the WINAC complex subunit BAZ1B/WSTF, whichmediates the interaction with acetylated h…	-40.574	-0.907609
1DB1	Vitamin D3 receptor	VDR	Nuclear hormone receptor. Transcription factor thatmediates the action of vitamin D3 by controlling the expression ofhormone sensitive genes. Regulates transcription of hormonesensitive genes via its association with the WINAC complex, achromatin-remodeling complex. Recruited to promoters via itsinteraction with the WINAC complex subunit BAZ1B/WSTF, whichmediates the interaction with acetylated h…	-40.724	-0.893499
1ZUC	Progesterone receptor	PGR	The steroid hormones and their receptors are involved inthe regulation of eukaryotic gene expression and affect cellularproliferation and differentiation in target tissues. Progesteronereceptor isoform B (PRB) is involved activation of c-SRC/MAPKsignaling on hormone stimulation.Isoform A is inactive in stimulating c-Src/MAPKsignaling on hormone stimulation.	-39.9899	-0.893355
1MVC	Retinoic acid receptor RXR-alpha	RXRA	Nuclear hormone receptor. Involved in the retinoic acidresponse pathway. Binds 9-cis retinoic acid (9C-RA). ARF6 acts asa key regulator of the tissue-specific adipocyte P2 (aP2) enhancer(By similarity).	-37.2908	-0.890143
2OJ9	Insulin-like growth factor 1 receptor	IGF1R	This receptor binds insulin-like growth factor 1 (IGF1)with a high affinity and IGF2 with a lower affinity. It has atyrosine-protein kinase activity, which is necessary for theactivation of the IGF1-stimulated downstream signaling cascade.When present in a hybrid receptor with INSR, binds IGF1.PubMed:12138094 shows that hybrid receptors composed of IGF1R andINSR isoform Long are activated with a …	-37.8614	-0.885142
1UHL_1	Retinoic acid receptor RXR-beta	RXRB	Nuclear hormone receptor. Involved in the retinoic acidresponse pathway. Binds 9-cis retinoic acid (9C-RA).	-37.9727	-0.876525
1DKF	Retinoic acid receptor alpha	RARA	This is a receptor for retinoic acid. Retinoic acid hasprofound effects on vertebrate development, is a morphogen and isa powerful teratogen. This receptor controls cell function bydirectly regulating gene expression. Regulates expression oftarget genes in a ligand-dependent manner by recruiting chromatincomplexes containing MLL5. Mediates retinoic acid-inducedgranulopoiesis.	-39.3382	-0.854956
1L7X_2	Glycogen phosphorylase, liver form	PYGL	Phosphorylase is an important allosteric enzyme incarbohydrate metabolism. Enzymes from different sources differ intheir regulatory mechanisms and in their natural substrates.However, all known phosphorylases share catalytic and structuralproperties.	-43.7941	-0.844313
1XAP	Retinoic acid receptor beta	RARB	This is a receptor for retinoic acid. This metabolitehas profound effects on vertebrate development. Retinoic acid is amorphogen and is a powerful teratogen. This receptor controls cellfunction by directly regulating gene expression.	-37.1677	-0.843908
1P49	Steryl-sulfatase	STS	Conversion of sulfated steroid precursors to estrogensduring pregnancy.	-36.1317	-0.819492
1A8M	Tumor necrosis factor	TNF	Cytokine that binds to TNFRSF1A/TNFR1 andTNFRSF1B/TNFBR. It is mainly secreted by macrophages and caninduce cell death of certain tumor cell lines. It is potentpyrogen causing fever by direct action or by stimulation ofinterleukin-1 secretion and is implicated in the induction ofcachexia, Under certain conditions it can stimulate cellproliferation and induce cell differentiation.	-42.3688	-0.80732
1RFN	Coagulation factor IX	F9	Factor IX is a vitamin K-dependent plasma protein thatparticipates in the intrinsic pathway of blood coagulation byconverting factor X to its active form in the presence of Ca(2+)ions, phospholipids, and factor VIIIa.	-37.4828	-0.80632
1UPV	Oxysterols receptor LXR-beta	NR1H2	Orphan receptor. Binds preferentially to double-strandedoligonucleotide direct repeats having the consensus half-sitesequence 5'-AGGTCA-3' and 4-nt spacing (DR-4). Regulatescholesterol uptake through MYLIP-dependent ubiquitination of LDLR,VLDLR and LRP8 (By similarity).	-38.3643	-0.801837
1GOS_1	Amine oxidase [flavin-containing] B	MAOB	Catalyzes the oxidative deamination of biogenic andxenobiotic amines and has important functions in the metabolism ofneuroactive and vasoactive amines in the central nervous systemand peripheral tissues. MAOB preferentially degrades benzylamineand phenylethylamine.	-44.6405	-0.795969
2ANY	Plasma kallikrein	KLKB1	The enzyme cleaves Lys-Arg and Arg-Ser bonds. Itactivates, in a reciprocal reaction, factor XII after its bindingto a negatively charged surface. It also releases bradykinin fromHMW kininogen and may also play a role in the renin-angiotensinsystem by converting prorenin into renin.	-38.1971	-0.79244
1K7L	Peroxisome proliferator-activated receptor alpha	PPARA	Ligand-activated transcription factor. Key regulator oflipid metabolism. Activated by the endogenous ligand 1-palmitoyl-2-oleoyl-sn-glycerol-3-phosphocholine (16:0/18:1-GPC). Activatedby oleylethanolamide, a naturally occurring lipid that regulatessatiety (By similarity). Receptor for peroxisome proliferatorssuch as hypolipidemic drugs and fatty acids. Once activated by aligand, the receptor bind…	-40.0198	-0.784094
1OLM	SEC14-like protein 2	SEC14L2	Carrier protein. Binds to some hydrophobic molecules andpromotes their transfer between the different cellular sites.Binds with high affinity to alpha-tocopherol. Also binds with aweaker affinity to other tocopherols and to tocotrienols. May havea transcriptional activatory activity via its association withalpha-tocopherol. Probably recognizes and binds some squalenestructure, suggesting that it …	-38.9107	-0.781739
2PJL	Steroid hormone receptor ERR1	ESRRA	Binds to an ERR-alpha response element (ERRE) containinga single consensus half-site, 5'-TNAAGGTCA-3'. Can bind to themedium-chain acyl coenzyme A dehydrogenase (MCAD) response elementNRRE-1 and may act as an important regulator of MCAD promoter.Binds to the C1 region of the lactoferrin gene promoter. Requiresdimerization and the coactivator, PGC-1A, for full activity. TheERRalpha/PGC1alpha compl…	-35.013	-0.777973
1FBY	Retinoic acid receptor RXR-alpha	RXRA	Nuclear hormone receptor. Involved in the retinoic acidresponse pathway. Binds 9-cis retinoic acid (9C-RA). ARF6 acts asa key regulator of the tissue-specific adipocyte P2 (aP2) enhancer(By similarity).	-36.3992	-0.769292
1G3M_2	Estrogen sulfotransferase	SULT1E1	May control the level of the estrogen receptor bysulfurylating free estradiol. Maximally sulfates beta-estradioland estrone at concentrations of 20 nM. Also sulfatesdehydroepiandrosterone, pregnenolone, ethinylestradiol, equalenin,diethylstilbesterol and 1-naphthol, at significantly higherconcentrations; however, cortisol, testosterone and dopamine arenot sulfated.	-40.7473	-0.756654
1Z8D_1	Glycogen phosphorylase, muscle form	PYGM	Phosphorylase is an important allosteric enzyme incarbohydrate metabolism. Enzymes from different sources differ intheir regulatory mechanisms and in their natural substrates.However, all known phosphorylases share catalytic and structuralproperties.	-41.4143	-0.736374
3BWY	Catechol O-methyltransferase	COMT	Catalyzes the O-methylation, and thereby theinactivation, of catecholamine neurotransmitters and catecholhormones. Also shortens the biological half-lives of certainneuroactive drugs, like L-DOPA, alpha-methyl DOPA andisoproterenol.	-37.3145	-0.73427
1A3B	Prothrombin	F2	Thrombin, which cleaves bonds after Arg and Lys,converts fibrinogen to fibrin and activates factors V, VII, VIII,XIII, and, in complex with thrombomodulin, protein C. Functions inblood homeostasis, inflammation and wound healing.	-37.9981	-0.729886
1I7I	Peroxisome proliferator-activated receptor gamma	PPARG	Receptor that binds peroxisome proliferators such ashypolipidemic drugs and fatty acids. Once activated by a ligand,the receptor binds to a promoter element in the gene for acyl-CoAoxidase and activates its transcription. It therefore controls theperoxisomal beta-oxidation pathway of fatty acids. Key regulatorof adipocyte differentiation and glucose homeostasis.	-38.0536	-0.729384
1OLS	2-oxoisovalerate dehydrogenase subunit alpha, mitochondrial	BCKDHA	The branched-chain alpha-keto dehydrogenase complexcatalyzes the overall conversion of alpha-keto acids to acyl-CoAand CO(2). It contains multiple copies of three enzymaticcomponents: branched-chain alpha-keto acid decarboxylase (E1),lipoamide acyltransferase (E2) and lipoamide dehydrogenase (E3).	-33.1395	-0.728441
2Z5F	Sulfotransferase family cytosolic 1B member 1	SULT1B1	Catalyzes the sulfate conjugation of many hormones,neurotransmitters, drugs and xenobiotic compounds. Sulfonationincreases the water solubility of most compounds, and thereforetheir renal excretion, but it can also result in bioactivation toform active metabolites. Sulfates dopamine, small phenols such as1-naphthol and p-nitrophenol and thyroid hormones, including 3,3'-diiodothyronine, triidothyr…	-41.477	-0.728301
1VJB	Estrogen-related receptor gamma	ESRRG	Orphan receptor that acts as transcription activator inthe absence of bound ligand. Binds specifically to an estrogenresponse element and activates reporter genes controlled byestrogen response elements (By similarity).	-35.5567	-0.725766
1UOU	Thymidine phosphorylase	TYMP	May have a role in maintaining the integrity of theblood vessels. Has growth promoting activity on endothelial cells,angiogenic activity in vivo and chemotactic activity onendothelial cells in vitro.Catalyzes the reversible phosphorolysis of thymidine.The produced molecules are then utilized as carbon and energysources or in the rescue of pyrimidine bases for nucleotidesynthesis.	-40.1947	-0.725659
2CAB	Carbonic anhydrase 1	CA1	Reversible hydration of carbon dioxide. Can hydratescyanamide to urea.	-32.7786	-0.713866
1CBS	Cellular retinoic acid-binding protein 2	CRABP2	Transports retinoic acid to the nucleus. Regulates theaccess of retinoic acid to the nuclear retinoic acid receptors.	-38.5453	-0.71324
1EAX	Suppressor of tumorigenicity protein 14	ST14	Degrades extracellular matrix. Proposed to play a rolein breast cancer invasion and metastasis. Exhibits trypsin-likeactivity as defined by cleavage of synthetic substrates with Argor Lys as the P1 site.	-37.623	-0.70984
1RD4	Integrin alpha-L	ITGAL	Integrin alpha-L/beta-2 is a receptor for ICAM1, ICAM2,ICAM3 and ICAM4. It is involved in a variety of immune phenomenaincluding leukocyte-endothelial cell interaction, cytotoxic T-cellmediated killing, and antibody dependent killing by granulocytesand monocytes.	-34.3268	-0.683204
1F5F	Sex hormone-binding globulin	SHBG	Functions as an androgen transport protein, but may alsobe involved in receptor mediated processes. Each dimer binds onemolecule of steroid. Specific for 5-alpha-dihydrotestosterone,testosterone, and 17-beta-estradiol. Regulates the plasmametabolic clearance rate of steroid hormones by controlling theirplasma concentration.	-40.9172	-0.680747
1ZX0	Guanidinoacetate N-methyltransferase	GAMT		-39.4683	-0.660044
1G3M_1	Estrogen sulfotransferase	SULT1E1	May control the level of the estrogen receptor bysulfurylating free estradiol. Maximally sulfates beta-estradioland estrone at concentrations of 20 nM. Also sulfatesdehydroepiandrosterone, pregnenolone, ethinylestradiol, equalenin,diethylstilbesterol and 1-naphthol, at significantly higherconcentrations; however, cortisol, testosterone and dopamine arenot sulfated.	-35.9469	-0.65021
1HNF_1	T-cell surface antigen CD2	CD2	CD2 interacts with lymphocyte function-associatedantigen (LFA-3) and CD48/BCM1 to mediate adhesion between T-cellsand other cell types. CD2 is implicated in the triggering of T-cells, the cytoplasmic domain is implicated in the signalingfunction.	-28.8576	-0.640272
1N7I	Phenylethanolamine N-methyltransferase	PNMT	Converts noradrenaline to adrenaline.	-38.6486	-0.637129
1IHI_1	Aldo-keto reductase family 1 member C2	AKR1C2	Works in concert with the 5-alpha/5-beta-steroidreductases to convert steroid hormones into the 3-alpha/5-alphaand 3-alpha/5-beta-tetrahydrosteroids. Catalyzes the inactivationof the most potent androgen 5-alpha-dihydrotestosterone (5-alpha-DHT) to 5-alpha-androstane-3-alpha,17-beta-diol (3-alpha-diol).Has a high bile-binding ability.	-40.8648	-0.63065
2GU8	cAMP-dependent protein kinase catalytic subunit alpha	PKIA	Phosphorylates a large number of substrates in thecytoplasm and the nucleus.	-38.8107	-0.617634
1EK5	UDP-glucose 4-epimerase	GALE	Catalyzes two distinct but analogous reactions: theepimerization of UDP-glucose to UDP-galactose and theepimerization of UDP-N-acetylglucosamine to UDP-N-acetylgalactosamine.	-40.9834	-0.610848
1ZSX	Voltage-gated potassium channel subunit beta-2	KCNAB2	Accessory potassium channel protein which modulates theactivity of the pore-forming alpha subunit. Alters functionalproperties of Kv1.4.	-37.9496	-0.610469
2FKY	Kinesin-like protein KIF11	KIF11	Motor protein required for establishing a bipolarspindle. Blocking of KIF11 prevents centrosome migration andarrest cells in mitosis with monoastral microtubule arrays.	-36.6475	-0.595578
1A7A_2	Adenosylhomocysteinase	AHCY	Adenosylhomocysteine is a competitive inhibitor of S-adenosyl-L-methionine-dependent methyl transferase reactions;therefore adenosylhomocysteinase may play a key role in thecontrol of methylations via regulation of the intracellularconcentration of adenosylhomocysteine.	-40.0931	-0.592716
2RCT	Retinol-binding protein 2	RBP2	Intracellular transport of retinol.	-37.1393	-0.592682
1Z8G	Serine protease hepsin	HPN	Plays an essential role in cell growth and maintenanceof cell morphology.	-35.2024	-0.578763
1XF0_1	Aldo-keto reductase family 1 member C3	AKR1C3	Catalyzes the conversion of aldehydes and ketones toalcohols. Catalyzes the reduction of prostaglandin (PG) D2, PGH2and phenanthrenequinone (PQ) and the oxidation of 9-alpha,11-beta-PGF2 to PGD2. Functions as a bi-directional 3-alpha-, 17-beta- and20-alpha HSD. Can interconvert active androgens, estrogens andprogestins with their cognate inactive metabolites. Preferentiallytransforms androstenedi…	-40.8646	-0.568101
1IH0	Troponin C, slow skeletal and cardiac muscles	TNNC1	Troponin is the central regulatory protein of striatedmuscle contraction. Tn consists of three components: Tn-I which isthe inhibitor of actomyosin ATPase, Tn-T which contains thebinding site for tropomyosin and Tn-C. The binding of calcium toTn-C abolishes the inhibitory action of Tn on actin filaments.	-33.3058	-0.561561
1KTA	Branched-chain-amino-acid aminotransferase, mitochondrial	BCAT2	Catalyzes the first reaction in the catabolism of theessential branched chain amino acids leucine, isoleucine, andvaline. May also function as a transporter of branched chainalpha-keto acids.	-37.7531	-0.555945
2ACL	Retinoic acid receptor RXR-alpha	RXRA	Nuclear hormone receptor. Involved in the retinoic acidresponse pathway. Binds 9-cis retinoic acid (9C-RA). ARF6 acts asa key regulator of the tissue-specific adipocyte P2 (aP2) enhancer(By similarity).	-40.1859	-0.554595
1SQN	Progesterone receptor	PGR	The steroid hormones and their receptors are involved inthe regulation of eukaryotic gene expression and affect cellularproliferation and differentiation in target tissues. Progesteronereceptor isoform B (PRB) is involved activation of c-SRC/MAPKsignaling on hormone stimulation.Isoform A is inactive in stimulating c-Src/MAPKsignaling on hormone stimulation.	-38.9573	-0.552508
1QIA	Stromelysin-1	MMP3	Can degrade fibronectin, laminin, gelatins of type I,III, IV, and V; collagens III, IV, X, and IX, and cartilageproteoglycans. Activates procollagenase.	-39.5027	-0.548122
1Y0S	Peroxisome proliferator-activated receptor delta	PPARD	Ligand-activated transcription factor. Receptor thatbinds peroxisome proliferators such as hypolipidemic drugs andfatty acids. Has a preference for poly-unsaturated fatty acids,such as gamma-linoleic acid and eicosapentanoic acid. Onceactivated by a ligand, the receptor binds to promoter elements oftarget genes. Regulates the peroxisomal beta-oxidation pathway offatty acids. Functions as transcri…	-37.8018	-0.539115
2BU5	[Pyruvate dehydrogenase [lipoamide]] kinase isozyme 2, mitochondrial	PDK2	Inhibits the mitochondrial pyruvate dehydrogenasecomplex by phosphorylation of the E1 alpha subunit, thuscontributing to the regulation of glucose metabolism.	-34.7108	-0.538851
1AUT	Vitamin K-dependent protein C	PROC	Protein C is a vitamin K-dependent serine protease thatregulates blood coagulation by inactivating factors Va and VIIIain the presence of calcium ions and phospholipids.	-37.492	-0.537401
2O23	3-hydroxyacyl-CoA dehydrogenase type-2	HSD17B10	Functions in mitochondrial tRNA maturation. Part ofmitochondrial ribonuclease P, an enzyme composed of MRPP1/RG9MTD1,MRPP2/HSD17B10 and MRPP3/KIAA0391, which cleaves tRNA molecules intheir 5'-ends. By interacting with intracellular amyloid-beta, itmay contribute to the neuronal dysfunction associated withAlzheimer disease (AD).	-37.761	-0.536029
2P54	Peroxisome proliferator-activated receptor alpha	PPARA	Ligand-activated transcription factor. Key regulator oflipid metabolism. Activated by the endogenous ligand 1-palmitoyl-2-oleoyl-sn-glycerol-3-phosphocholine (16:0/18:1-GPC). Activatedby oleylethanolamide, a naturally occurring lipid that regulatessatiety (By similarity). Receptor for peroxisome proliferatorssuch as hypolipidemic drugs and fatty acids. Once activated by aligand, the receptor bind…	-35.0598	-0.533519
1D3H_1	Dihydroorotate dehydrogenase, mitochondrial	DHODH		-41.3732	-0.530308
1GRE	Glutathione reductase, mitochondrial	GSR	Maintains high levels of reduced glutathione in thecytosol.	-40.8493	-0.52942
1HS6	Leukotriene A-4 hydrolase	LTA4H	Hydrolyzes an epoxide moiety of leukotriene A4 (LTA-4)to form leukotriene B4 (LTB-4). The enzyme also has some peptidaseactivity.	-44.1446	-0.521128
2F57	Serine/threonine-protein kinase PAK 7	PAK7	The activated kinase acts on a variety of targets (Bysimilarity).	-36.9998	-0.506546
1I10	L-lactate dehydrogenase A chain	LDHA		-37.2203	-0.505397
2BX8_3	Serum albumin	ALB	Serum albumin, the main protein of plasma, has a goodbinding capacity for water, Ca(2+), Na(+), K(+), fatty acids,hormones, bilirubin and drugs. Its main function is the regulationof the colloidal osmotic pressure of blood. Major zinc transporterin plasma, typically binds about 80% of all plasma zinc.	-36.9388	-0.500289

## Sheet: DPDR-CPI
Table S2 Predicted targets of stemazole
Table S2-3 Targets predicted by DPDR-CPI
Docking Score≤-7
PDB ID	Class	Target name	Gene Symbol	Function	Docking Score
1ZS0	PD	Neutrophil collagenase	MMP8	Can degrade fibrillar type I, II, and III collagens.	-8.9
3KR8	PD	Tankyrase-2	TNKS2	Poly-ADP-ribosyltransferase involved in variousprocesses such as Wnt signaling pathway, telomere length andvesicle trafficking. Acts as an activator of the Wnt signalingpathway by mediating poly-ADP-ribosylation of AXIN1 and AXIN2, 2key components of the beta-catenin destruction complex: poly-ADP-ribosylated target proteins are recognized by RNF146, whichmediates their ubiquitination and subseque…	-8.7
3ACL	PD	Pirin	PIR	Possible transcriptional coregulator. May contribute tothe regulation of cellular processes via its interaction withBCL3. May be required for efficient terminal myeloid maturation ofhematopoietic cells. May play a role in the regulation of cellmigration. May promote apoptosis when overexpressed. Has quercetin2,3-dioxygenase activity (in vitro).	-8.5
830C	PD	Collagenase 3	MMP13	Degrades collagen type I. Does not act on gelatin orcasein. Could have a role in tumoral process.	-8.5
1R1H	PD	Neprilysin	MME	Thermolysin-like specificity, but is almost confined onacting on polypeptides of up to 30 amino acids. Biologicallyimportant in the destruction of opioid peptides such as Met- andLeu-enkephalins by cleavage of a Gly-Phe bond. Able to cleaveangiotensin-1, angiotensin-2 and angiotensin 1-9. Involved in thedegradation of atrial natriuretic factor (ANF). Displays UV-inducible elastase activity toward…	-8.4
2IIP	PK	Nicotinamide N-methyltransferase	NNMT	Catalyzes the N-methylation of nicotinamide and otherpyridines to form pyridinium ions. This activity is important forbiotransformation of many drugs and xenobiotic compounds.	-8.3
2Z5X	PK	Amine oxidase [flavin-containing] A	MAOA	Catalyzes the oxidative deamination of biogenic andxenobiotic amines and has important functions in the metabolism ofneuroactive and vasoactive amines in the central nervous systemand peripheral tissues. MAOA preferentially oxidizes biogenicamines such as 5-hydroxytryptamine (5-HT), norepinephrine andepinephrine.	-8.3
3F17	PD	Macrophage metalloelastase	MMP12	May be involved in tissue injury and remodeling. Hassignificant elastolytic activity. Can accept large and small aminoacids at the P1' site, but has a preference for leucine. Aromaticor hydrophobic residues are preferred at the P1 site, with smallhydrophobic residues (preferably alanine) occupying P3.	-8.3
1LS6	PK	Sulfotransferase 1A1	SULT1A1	Sulfotransferase that utilizes 3'-phospho-5'-adenylylsulfate (PAPS) as sulfonate donor to catalyze the sulfateconjugation of catecholamines, phenolic drugs andneurotransmitters. Has also estrogen sulfotransferase activity.responsible for the sulfonation and activation of minoxidil. IsMediates the metabolic activation of carcinogenic N-hydroxyarylamines to DNA binding products and could so partici…	-8.2
1LS6_2	PK	Sulfotransferase 1A1	SULT1A1	Sulfotransferase that utilizes 3'-phospho-5'-adenylylsulfate (PAPS) as sulfonate donor to catalyze the sulfateconjugation of catecholamines, phenolic drugs andneurotransmitters. Has also estrogen sulfotransferase activity.responsible for the sulfonation and activation of minoxidil. IsMediates the metabolic activation of carcinogenic N-hydroxyarylamines to DNA binding products and could so partici…	-8.2
1Z28	PK	Sulfotransferase 1A1	SULT1A1	Sulfotransferase that utilizes 3'-phospho-5'-adenylylsulfate (PAPS) as sulfonate donor to catalyze the sulfateconjugation of catecholamines, phenolic drugs andneurotransmitters. Has also estrogen sulfotransferase activity.responsible for the sulfonation and activation of minoxidil. IsMediates the metabolic activation of carcinogenic N-hydroxyarylamines to DNA binding products and could so partici…	-8.2
2V5Z	PK	Amine oxidase [flavin-containing] B	MAOB	Catalyzes the oxidative deamination of biogenic andxenobiotic amines and has important functions in the metabolism ofneuroactive and vasoactive amines in the central nervous systemand peripheral tissues. MAOB preferentially degrades benzylamineand phenylethylamine.	-8.2
2V5Z_2	PK	Amine oxidase [flavin-containing] B	MAOB	Catalyzes the oxidative deamination of biogenic andxenobiotic amines and has important functions in the metabolism ofneuroactive and vasoactive amines in the central nervous systemand peripheral tissues. MAOB preferentially degrades benzylamineand phenylethylamine.	-8.2
2Z5Y	PK	Amine oxidase [flavin-containing] A	MAOA	Catalyzes the oxidative deamination of biogenic andxenobiotic amines and has important functions in the metabolism ofneuroactive and vasoactive amines in the central nervous systemand peripheral tissues. MAOA preferentially oxidizes biogenicamines such as 5-hydroxytryptamine (5-HT), norepinephrine andepinephrine.	-8.2
2Z5Y_2	PK	Amine oxidase [flavin-containing] A	MAOA	Catalyzes the oxidative deamination of biogenic andxenobiotic amines and has important functions in the metabolism ofneuroactive and vasoactive amines in the central nervous systemand peripheral tissues. MAOA preferentially oxidizes biogenicamines such as 5-hydroxytryptamine (5-HT), norepinephrine andepinephrine.	-8.2
1D6V	PD	Ig kappa chain C region	IGHG1		-8.2
1GAF	PD	Ig gamma-1 chain C region	IGKC		-8.2
1HY3	PK	Estrogen sulfotransferase	SULT1E1	Sulfotransferase that utilizes 3'-phospho-5'-adenylylsulfate (PAPS) as sulfonate donor to catalyze the sulfateconjugation of estradiol and estrone. May play a role in theregulation of estrogen receptor activity by metabolizing freeestradiol. Maximally sulfates beta-estradiol and estrone atconcentrations of 20 nM. Also sulfates dehydroepiandrosterone,pregnenolone, ethinylestradiol, equalenin, diet…	-8.1
2G8N	PK	Phenylethanolamine N-methyltransferase	PNMT	Converts noradrenaline to adrenaline.	-8.1
2G8N_2	PK	Phenylethanolamine N-methyltransferase	PNMT	Converts noradrenaline to adrenaline.	-8.1
2VCT	PK	Glutathione S-transferase A2	GSTA2	Conjugation of reduced glutathione to a wide number ofexogenous and endogenous hydrophobic electrophiles.	-8.1
2XFN	PK	Amine oxidase [flavin-containing] B	MAOB	Catalyzes the oxidative deamination of biogenic andxenobiotic amines and has important functions in the metabolism ofneuroactive and vasoactive amines in the central nervous systemand peripheral tissues. MAOB preferentially degrades benzylamineand phenylethylamine.	-8.1
1HY7	PD	Stromelysin-1	MMP3	Can degrade fibronectin, laminin, gelatins of type I,III, IV, and V; collagens III, IV, X, and IX, and cartilageproteoglycans. Activates procollagenase.	-8.1
1RM8	PD	Matrix metalloproteinase-16	MMP16	Endopeptidase that degrades various components of theextracellular matrix, such as collagen type III and fibronectin.Activates progelatinase A. Involved in the matrix remodeling ofblood vessels. Isoform short cleaves fibronectin and also collagentype III, but at lower rate. It has no effect on type I, II, IVand V collagen. However, upon interaction with CSPG4, it may beinvolved in degradation and…	-8.1
2OVX	PD	Matrix metalloproteinase-9	MMP9	May play an essential role in local proteolysis of theextracellular matrix and in leukocyte migration. Could play a rolein bone osteoclastic resorption. Cleaves KiSS1 at a Gly-|-Leubond. Cleaves type IV and type V collagen into large C-terminalthree quarter fragments and shorter N-terminal one quarterfragments. Degrades fibronectin but not laminin or Pz-peptide.	-8.1
2UXX	PD	Lysine-specific histone demethylase 1A	KDM1A	Histone demethylase that demethylates both 'Lys-4'(H3K4me) and 'Lys-9' (H3K9me) of histone H3, thereby acting as acoactivator or a corepressor, depending on the context. Acts byoxidizing the substrate by FAD to generate the corresponding iminethat is subsequently hydrolyzed. Acts as a corepressor bymediating demethylation of H3K4me, a specific tag for epigenetictranscriptional activation. Demethy…	-8.1
2BXR	PK	Amine oxidase [flavin-containing] A	MAOA	Catalyzes the oxidative deamination of biogenic andxenobiotic amines and has important functions in the metabolism ofneuroactive and vasoactive amines in the central nervous systemand peripheral tissues. MAOA preferentially oxidizes biogenicamines such as 5-hydroxytryptamine (5-HT), norepinephrine andepinephrine.	-8
2BXR_2	PK	Amine oxidase [flavin-containing] A	MAOA	Catalyzes the oxidative deamination of biogenic andxenobiotic amines and has important functions in the metabolism ofneuroactive and vasoactive amines in the central nervous systemand peripheral tissues. MAOA preferentially oxidizes biogenicamines such as 5-hydroxytryptamine (5-HT), norepinephrine andepinephrine.	-8
2G72	PK	Phenylethanolamine N-methyltransferase	PNMT	Converts noradrenaline to adrenaline.	-8
2G72_2	PK	Phenylethanolamine N-methyltransferase	PNMT	Converts noradrenaline to adrenaline.	-8
3F3Y	PK	Bile salt sulfotransferase	SULT2A1	Sulfotransferase that utilizes 3'-phospho-5'-adenylylsulfate (PAPS) as sulfonate donor to catalyze the sulfonation ofsteroids and bile acids in the liver and adrenal glands.	-8
3ROD	PK	Nicotinamide N-methyltransferase	NNMT	Catalyzes the N-methylation of nicotinamide and otherpyridines to form pyridinium ions. This activity is important forbiotransformation of many drugs and xenobiotic compounds.	-8
3ROD_2	PK	Nicotinamide N-methyltransferase	NNMT	Catalyzes the N-methylation of nicotinamide and otherpyridines to form pyridinium ions. This activity is important forbiotransformation of many drugs and xenobiotic compounds.	-8
1YDK	PD	Glutathione S-transferase A1	GSTA1	Conjugation of reduced glutathione to a wide number ofexogenous and endogenous hydrophobic electrophiles.	-8
3F9Y	PD	N-lysine methyltransferase SETD8	SETD8	Protein-lysine N-methyltransferase that monomethylatesboth histones and non-histone proteins. Specificallymonomethylates 'Lys-20' of histone H4 (H4K20me1). H4K20me1 isenriched during mitosis and represents a specific tag forepigenetic transcriptional repression. Mainly functions ineuchromatin regions, thereby playing a central role in thesilencing of euchromatic genes. Required for cell prolifera…	-8
3KFC	PD	Oxysterols receptor LXR-beta	NR1H2	Orphan receptor. Binds preferentially to double-strandedoligonucleotide direct repeats having the consensus half-sitesequence 5'-AGGTCA-3' and 4-nt spacing (DR-4). Regulatescholesterol uptake through MYLIP-dependent ubiquitination of LDLR,VLDLR and LRP8 (By similarity).	-8
1S3E	PK	Amine oxidase [flavin-containing] B	MAOB	Catalyzes the oxidative deamination of biogenic andxenobiotic amines and has important functions in the metabolism ofneuroactive and vasoactive amines in the central nervous systemand peripheral tissues. MAOB preferentially degrades benzylamineand phenylethylamine.	-7.9
1S3E_2	PK	Amine oxidase [flavin-containing] B	MAOB	Catalyzes the oxidative deamination of biogenic andxenobiotic amines and has important functions in the metabolism ofneuroactive and vasoactive amines in the central nervous systemand peripheral tissues. MAOB preferentially degrades benzylamineand phenylethylamine.	-7.9
2WJU	PK	Glutathione S-transferase A2	GSTA2	Conjugation of reduced glutathione to a wide number ofexogenous and endogenous hydrophobic electrophiles.	-7.9
2Z5X_2	PK	Amine oxidase [flavin-containing] A	MAOA	Catalyzes the oxidative deamination of biogenic andxenobiotic amines and has important functions in the metabolism ofneuroactive and vasoactive amines in the central nervous systemand peripheral tissues. MAOA preferentially oxidizes biogenicamines such as 5-hydroxytryptamine (5-HT), norepinephrine andepinephrine.	-7.9
3U3O	PK	Sulfotransferase 1A1	SULT1A1	Sulfotransferase that utilizes 3'-phospho-5'-adenylylsulfate (PAPS) as sulfonate donor to catalyze the sulfateconjugation of catecholamines, phenolic drugs andneurotransmitters. Has also estrogen sulfotransferase activity.responsible for the sulfonation and activation of minoxidil. IsMediates the metabolic activation of carcinogenic N-hydroxyarylamines to DNA binding products and could so partici…	-7.9
3U3O_2	PK	Sulfotransferase 1A1	SULT1A1	Sulfotransferase that utilizes 3'-phospho-5'-adenylylsulfate (PAPS) as sulfonate donor to catalyze the sulfateconjugation of catecholamines, phenolic drugs andneurotransmitters. Has also estrogen sulfotransferase activity.responsible for the sulfonation and activation of minoxidil. IsMediates the metabolic activation of carcinogenic N-hydroxyarylamines to DNA binding products and could so partici…	-7.9
1N46	PD	Thyroid hormone receptor beta	THRB	High affinity receptor for triiodothyronine.	-7.9
966C	PD	Interstitial collagenase	MMP1	Cleaves collagens of types I, II, and III at one site inthe helical domain. Also cleaves collagens of types VII and X. Incase of HIV infection, interacts and cleaves the secreted viralTat protein, leading to a decrease in neuronal Tat's mediatedneurotoxicity.	-7.9
2E1Q_2	PK	Xanthine dehydrogenase/oxidase	XDH	Key enzyme in purine degradation. Catalyzes theoxidation of hypoxanthine to xanthine. Catalyzes the oxidation ofxanthine to uric acid. Contributes to the generation of reactiveoxygen species. Has also low oxidase activity towards aldehydes(in vitro).	-7.8
2Z5F	PK	Sulfotransferase family cytosolic 1B member 1	SULT1B1	Sulfotransferase that utilizes 3'-phospho-5'-adenylylsulfate (PAPS) as sulfonate donor to catalyze the sulfateconjugation of many hormones, neurotransmitters, drugs andxenobiotic compounds. Sulfonation increases the water solubilityof most compounds, and therefore their renal excretion, but it canalso result in bioactivation to form active metabolites. Sulfatesdopamine, small phenols such as 1-na…	-7.8
3F3Y_2	PK	Bile salt sulfotransferase	SULT2A1	Sulfotransferase that utilizes 3'-phospho-5'-adenylylsulfate (PAPS) as sulfonate donor to catalyze the sulfonation ofsteroids and bile acids in the liver and adrenal glands.	-7.8
3KQS	PK	Phenylethanolamine N-methyltransferase	PNMT	Converts noradrenaline to adrenaline.	-7.8
3KQS_2	PK	Phenylethanolamine N-methyltransferase	PNMT	Converts noradrenaline to adrenaline.	-7.8
3KTL	PK	Glutathione S-transferase A1	GSTA1	Conjugation of reduced glutathione to a wide number ofexogenous and endogenous hydrophobic electrophiles.	-7.8
2IN6	PD	Wee1-like protein kinase	WEE1	Acts as a negative regulator of entry into mitosis (G2to M transition) by protecting the nucleus from cytoplasmicallyactivated cyclin B1-complexed CDK1 before the onset of mitosis bymediating phosphorylation of CDK1 on 'Tyr-15'. Specificallyphosphorylates and inactivates cyclin B1-complexed CDK1 reaching amaximum during G2 phase and a minimum as cells enter M phase.Phosphorylation of cyclin B1-CD…	-7.8
2QYK	PD	cAMP-specific 3',5'-cyclic phosphodiesterase 4A	PDE4A	Hydrolyzes the second messenger cAMP, which is a keyregulator of many important physiological processes.	-7.8
2RJP	PD	A disintegrin and metalloproteinase with thrombospondin motifs 4	ADAMTS4	Cleaves aggrecan, a cartilage proteoglycan, and may beinvolved in its turnover. May play an important role in thedestruction of aggrecan in arthritic diseases. Could also be acritical factor in the exacerbation of neurodegeneration inAlzheimer disease. Cleaves aggrecan at the '392-Glu-|-Ala-393'site.	-7.8
1BZY	PK	Hypoxanthine-guanine phosphoribosyltransferase	HPRT1	Converts guanine to guanosine monophosphate, andhypoxanthine to inosine monophosphate. Transfers the 5-phosphoribosyl group from 5-phosphoribosylpyrophosphate onto thepurine. Plays a central role in the generation of purinenucleotides through the purine salvage pathway.	-7.7
1K3L	PK	Glutathione S-transferase A1	GSTA1	Conjugation of reduced glutathione to a wide number ofexogenous and endogenous hydrophobic electrophiles.	-7.7
1K3Y	PK	Glutathione S-transferase A1	GSTA1	Conjugation of reduced glutathione to a wide number ofexogenous and endogenous hydrophobic electrophiles.	-7.7
1Q1Z	PK	Sulfotransferase family cytosolic 2B member 1	SULT2B1	Sulfotransferase that utilizes 3'-phospho-5'-adenylylsulfate (PAPS) as sulfonate donor to catalyze the sulfateconjugation of many hormones, neurotransmitters, drugs andxenobiotic compounds. Sulfonation increases the water solubilityof most compounds, and therefore their renal excretion, but it canalso result in bioactivation to form active metabolites. Sulfateshydroxysteroids like DHEA. Isoform 1…	-7.7
1Q22_2	PK	Sulfotransferase family cytosolic 2B member 1	SULT2B1	Sulfotransferase that utilizes 3'-phospho-5'-adenylylsulfate (PAPS) as sulfonate donor to catalyze the sulfateconjugation of many hormones, neurotransmitters, drugs andxenobiotic compounds. Sulfonation increases the water solubilityof most compounds, and therefore their renal excretion, but it canalso result in bioactivation to form active metabolites. Sulfateshydroxysteroids like DHEA. Isoform 1…	-7.7
3HIG	PK	Amiloride-sensitive amine oxidase [copper-containing]	AOC1	Catalyzes the degradation of compounds such asputrescine, histamine, spermine, and spermidine, substancesinvolved in allergic and immune responses, cell proliferation,tissue differentiation, tumor formation, and possibly apoptosis.Placental DAO is thought to play a role in the regulation of thefemale reproductive function.	-7.7
3HIG_2	PK	Amiloride-sensitive amine oxidase [copper-containing]	AOC1	Catalyzes the degradation of compounds such asputrescine, histamine, spermine, and spermidine, substancesinvolved in allergic and immune responses, cell proliferation,tissue differentiation, tumor formation, and possibly apoptosis.Placental DAO is thought to play a role in the regulation of thefemale reproductive function.	-7.7
1DB1	PD	Vitamin D3 receptor	VDR	Nuclear hormone receptor. Transcription factor thatmediates the action of vitamin D3 by controlling the expression ofhormone sensitive genes. Regulates transcription of hormonesensitive genes via its association with the WINAC complex, achromatin-remodeling complex. Recruited to promoters via itsinteraction with the WINAC complex subunit BAZ1B/WSTF, whichmediates the interaction with acetylated h…	-7.7
1Q91	PD	5'(3')-deoxyribonucleotidase, mitochondrial	NT5M	Dephosphorylates specifically the 5' and 2'(3')-phosphates of uracil and thymine deoxyribonucleotides, and soprotects mitochondrial DNA replication from excess dTTP. Has onlymarginal activity towards dIMP and dGMP.	-7.7
2D06	PD	Sulfotransferase 1A1	SULT1A1	Sulfotransferase that utilizes 3'-phospho-5'-adenylylsulfate (PAPS) as sulfonate donor to catalyze the sulfateconjugation of catecholamines, phenolic drugs andneurotransmitters. Has also estrogen sulfotransferase activity.responsible for the sulfonation and activation of minoxidil. IsMediates the metabolic activation of carcinogenic N-hydroxyarylamines to DNA binding products and could so partici…	-7.7
2HZI	PD	Tyrosine-protein kinase ABL1	ABL1	Non-receptor tyrosine-protein kinase that plays a rolein many key processes linked to cell growth and survival such ascytoskeleton remodeling in response to extracellular stimuli, cellmotility and adhesion, receptor endocytosis, autophagy, DNA damageresponse and apoptosis. Coordinates actin remodeling throughtyrosine phosphorylation of proteins controlling cytoskeletondynamics like WASF3 (involve…	-7.7
3ECN	PD	High affinity cAMP-specific and IBMX-insensitive 3',5'-cyclic phosphodiesterase 8A	PDE8A	Hydrolyzes the second messenger cAMP, which is a keyregulator of many important physiological processes. May beinvolved in maintaining basal levels of the cyclic nucleotideand/or in the cAMP regulation of germ cell development.	-7.7
3FRG	PD	cAMP-specific 3',5'-cyclic phosphodiesterase 4B	PDE4B	Hydrolyzes the second messenger cAMP, which is a keyregulator of many important physiological processes. May beinvolved in mediating central nervous system effects oftherapeutic agents ranging from antidepressants to antiasthmaticand anti-inflammatory agents.	-7.7
3FUN	PD	Leukotriene A-4 hydrolase	LTA4H	Epoxide hydrolase that catalyzes the final step in thebiosynthesis of the proinflammatory mediator leukotriene B4. Hasalso aminopeptidase activity.	-7.7
1EFH	PK	Bile salt sulfotransferase	SULT2A1	Sulfotransferase that utilizes 3'-phospho-5'-adenylylsulfate (PAPS) as sulfonate donor to catalyze the sulfonation ofsteroids and bile acids in the liver and adrenal glands.	-7.6
1Q20_2	PK	Sulfotransferase family cytosolic 2B member 1	SULT2B1	Sulfotransferase that utilizes 3'-phospho-5'-adenylylsulfate (PAPS) as sulfonate donor to catalyze the sulfateconjugation of many hormones, neurotransmitters, drugs andxenobiotic compounds. Sulfonation increases the water solubilityof most compounds, and therefore their renal excretion, but it canalso result in bioactivation to form active metabolites. Sulfateshydroxysteroids like DHEA. Isoform 1…	-7.6
1Q22	PK	Sulfotransferase family cytosolic 2B member 1	SULT2B1	Sulfotransferase that utilizes 3'-phospho-5'-adenylylsulfate (PAPS) as sulfonate donor to catalyze the sulfateconjugation of many hormones, neurotransmitters, drugs andxenobiotic compounds. Sulfonation increases the water solubilityof most compounds, and therefore their renal excretion, but it canalso result in bioactivation to form active metabolites. Sulfateshydroxysteroids like DHEA. Isoform 1…	-7.6
1Z29	PK	Sulfotransferase 1A2	SULT1A2	Sulfotransferase that utilizes 3'-phospho-5'-adenylylsulfate (PAPS) as sulfonate donor to catalyze the sulfateconjugation of catecholamines, phenolic drugs andneurotransmitters. Is also responsible for the sulfonation andactivation of minoxidil. Mediates the metabolic activation ofcarcinogenic N-hydroxyarylamines to DNA binding products and couldso participate as modulating factor of cancer risk.	-7.6
2BZG	PK	Thiopurine S-methyltransferase	TPMT	Catalyzes the S-methylation of thiopurine drugs such as6-mercaptopurine.	-7.6
2PQT	PK	Arylamine N-acetyltransferase 1	NAT1	Participates in the detoxification of a plethora ofhydrazine and arylamine drugs. Catalyzes the N- or O-acetylationof various arylamine and heterocyclic amine substrates and is ableto bioactivate several known carcinogens.	-7.6
3I28	PK	Bifunctional epoxide hydrolase 2	EPHX2	Bifunctional enzyme. The C-terminal domain has epoxidehydrolase activity and acts on epoxides (alkene oxides, oxiranes)and arene oxides. Plays a role in xenobiotic metabolism bydegrading potentially toxic epoxides. Also determines steady-statelevels of physiological mediators. The N-terminal domain has lipidphosphatase activity, with the highest activity towards threo-9,10-phosphonooxy-hydroxy-oc…	-7.6
1FCY	PD	Retinoic acid receptor gamma	RARG	Receptor for retinoic acid. Retinoic acid receptors bindas heterodimers to their target response elements in response totheir ligands, all-trans or 9-cis retinoic acid, and regulate geneexpression in various biological processes. The RAR/RXRheterodimers bind to the retinoic acid response elements (RARE)composed of tandem 5'-AGGTCA-3' sites known as DR1-DR5. In theabsence of ligand, acts mainly as…	-7.6
1L5R	PD	Glycogen phosphorylase, liver form	PYGL	Phosphorylase is an important allosteric enzyme incarbohydrate metabolism. Enzymes from different sources differ intheir regulatory mechanisms and in their natural substrates.However, all known phosphorylases share catalytic and structuralproperties.	-7.6
1SO2	PD	cGMP-inhibited 3',5'-cyclic phosphodiesterase B	PDE3B	Cyclic nucleotide phosphodiesterase with a dual-specificity for the second messengers cAMP and cGMP, which are keyregulators of many important physiological processes. May play arole in fat metabolism. Regulates cAMP binding of RAPGEF3. Throughsimultaneous binding to RAPGEF3 and PIK3R6 assembles a signalingcomplex in which the PI3K gamma complex is activated by RAPGEF3and which is involved in ang…	-7.6
1XO2	PD	Cyclin-dependent kinase 6	CDK6	Serine/threonine-protein kinase involved in the controlof the cell cycle and differentiation; promotes G1/S transition.Phosphorylates pRB/RB1 and NPM1. Interacts with D-type G1 cyclinsduring interphase at G1 to form a pRB/RB1 kinase and controls theentrance into the cell cycle. Involved in initiation andmaintenance of cell cycle exit during cell differentiation;prevents cell proliferation and reg…	-7.6
2HD1	PD	High affinity cGMP-specific 3',5'-cyclic phosphodiesterase 9A	PDE9A	Hydrolyzes the second messenger cGMP, which is a keyregulator of many important physiological processes.	-7.6
2VLE	PD	Aldehyde dehydrogenase, mitochondrial	ALDH2		-7.6
3K5K	PD	Histone-lysine N-methyltransferase EHMT2	EHMT2	Histone methyltransferase that specifically mono- anddimethylates 'Lys-9' of histone H3 (H3K9me1 and H3K9me2,respectively) in euchromatin. H3K9me represents a specific tag forepigenetic transcriptional repression by recruiting HP1 proteinsto methylated histones. Also mediates monomethylation of 'Lys-56'of histone H3 (H3K56me1) in G1 phase, leading to promoteinteraction between histone H3 and PCNA…	-7.6
3MO5	PD	Histone-lysine N-methyltransferase EHMT1	EHMT1	Histone methyltransferase that specifically mono- anddimethylates 'Lys-9' of histone H3 (H3K9me1 and H3K9me2,respectively) in euchromatin. H3K9me represents a specific tag forepigenetic transcriptional repression by recruiting HP1 proteinsto methylated histones. Also weakly methylates 'Lys-27' of histoneH3 (H3K27me). Also required for DNA methylation, the histonemethyltransferase activity is not …	-7.6
1Q20	PK	Sulfotransferase family cytosolic 2B member 1	SULT2B1	Sulfotransferase that utilizes 3'-phospho-5'-adenylylsulfate (PAPS) as sulfonate donor to catalyze the sulfateconjugation of many hormones, neurotransmitters, drugs andxenobiotic compounds. Sulfonation increases the water solubilityof most compounds, and therefore their renal excretion, but it canalso result in bioactivation to form active metabolites. Sulfateshydroxysteroids like DHEA. Isoform 1…	-7.5
2H11	PK	Thiopurine S-methyltransferase	TPMT	Catalyzes the S-methylation of thiopurine drugs such as6-mercaptopurine.	-7.5
2H7C	PK	Liver carboxylesterase 1	CES1	Involved in the detoxification of xenobiotics and in theactivation of ester and amide prodrugs. Hydrolyzes aromatic andaliphatic esters, but has no catalytic activity toward amides or afatty acyl-CoA ester. Hydrolyzes the methyl ester group of cocaineto form benzoylecgonine. Catalyzes the transesterification ofcocaine to form cocaethylene. Displays fatty acid ethyl estersynthase activity, catalyz…	-7.5
2PFG	PK	Carbonyl reductase [NADPH] 1	CBR1	NADPH-dependent reductase with broad substratespecificity. Catalyzes the reduction of a wide variety of carbonylcompounds including quinones, prostaglandins, menadione, plusvarious xenobiotics. Catalyzes the reduction of the antitumoranthracyclines doxorubicin and daunorubicin to the cardiotoxiccompounds doxorubicinol and daunorubicinol. Can convertprostaglandin E2 to prostaglandin F2-alpha. Can …	-7.5
2PFG_2	PK	Carbonyl reductase [NADPH] 1	CBR1	NADPH-dependent reductase with broad substratespecificity. Catalyzes the reduction of a wide variety of carbonylcompounds including quinones, prostaglandins, menadione, plusvarious xenobiotics. Catalyzes the reduction of the antitumoranthracyclines doxorubicin and daunorubicin to the cardiotoxiccompounds doxorubicinol and daunorubicinol. Can convertprostaglandin E2 to prostaglandin F2-alpha. Can …	-7.5
2REO	PK	Sulfotransferase 1C3	SULT1C3	Sulfotransferase that utilizes 3'-phospho-5'-adenylylsulfate (PAPS) as sulfonate donor and has low sulphotransferaseactivity towards various substrates with alcohol groups (invitro). May catalyze the sulfate conjugation of xenobioticcompounds and endogenous substrates.	-7.5
3A73_3	PK	Serum albumin	ALB	Serum albumin, the main protein of plasma, has a goodbinding capacity for water, Ca(2+), Na(+), K(+), fatty acids,hormones, bilirubin and drugs. Its main function is the regulationof the colloidal osmotic pressure of blood. Major zinc transporterin plasma, typically binds about 80% of all plasma zinc.	-7.5
3ANS	PK	Bifunctional epoxide hydrolase 2	EPHX2	Bifunctional enzyme. The C-terminal domain has epoxidehydrolase activity and acts on epoxides (alkene oxides, oxiranes)and arene oxides. Plays a role in xenobiotic metabolism bydegrading potentially toxic epoxides. Also determines steady-statelevels of physiological mediators. The N-terminal domain has lipidphosphatase activity, with the highest activity towards threo-9,10-phosphonooxy-hydroxy-oc…	-7.5
3BHJ	PK	Carbonyl reductase [NADPH] 1	CBR1	NADPH-dependent reductase with broad substratespecificity. Catalyzes the reduction of a wide variety of carbonylcompounds including quinones, prostaglandins, menadione, plusvarious xenobiotics. Catalyzes the reduction of the antitumoranthracyclines doxorubicin and daunorubicin to the cardiotoxiccompounds doxorubicinol and daunorubicinol. Can convertprostaglandin E2 to prostaglandin F2-alpha. Can …	-7.5
3BHJ_2	PK	Carbonyl reductase [NADPH] 1	CBR1	NADPH-dependent reductase with broad substratespecificity. Catalyzes the reduction of a wide variety of carbonylcompounds including quinones, prostaglandins, menadione, plusvarious xenobiotics. Catalyzes the reduction of the antitumoranthracyclines doxorubicin and daunorubicin to the cardiotoxiccompounds doxorubicinol and daunorubicinol. Can convertprostaglandin E2 to prostaglandin F2-alpha. Can …	-7.5
3INJ	PK	Aldehyde dehydrogenase, mitochondrial	ALDH2		-7.5
3K22	PK	Glucocorticoid receptor	NR3C1	Receptor for glucocorticoids (GC). Has a dual mode ofaction: as a transcription factor that binds to glucocorticoidresponse elements (GRE) and as a modulator of other transcriptionfactors. Affects inflammatory responses, cellular proliferationand differentiation in target tissues. Could act as a coactivatorfor STAT5-dependent transcription upon growth hormone (GH)stimulation and could reveal an e…	-7.5
3N80	PK	Aldehyde dehydrogenase, mitochondrial	ALDH2		-7.5
3SQJ_3	PK	Serum albumin	ALB	Serum albumin, the main protein of plasma, has a goodbinding capacity for water, Ca(2+), Na(+), K(+), fatty acids,hormones, bilirubin and drugs. Its main function is the regulationof the colloidal osmotic pressure of blood. Major zinc transporterin plasma, typically binds about 80% of all plasma zinc.	-7.5
3SQJ_4	PK	Serum albumin	ALB	Serum albumin, the main protein of plasma, has a goodbinding capacity for water, Ca(2+), Na(+), K(+), fatty acids,hormones, bilirubin and drugs. Its main function is the regulationof the colloidal osmotic pressure of blood. Major zinc transporterin plasma, typically binds about 80% of all plasma zinc.	-7.5
3SQJ_5	PK	Serum albumin	ALB	Serum albumin, the main protein of plasma, has a goodbinding capacity for water, Ca(2+), Na(+), K(+), fatty acids,hormones, bilirubin and drugs. Its main function is the regulationof the colloidal osmotic pressure of blood. Major zinc transporterin plasma, typically binds about 80% of all plasma zinc.	-7.5
3SQJ_7	PK	Serum albumin	ALB	Serum albumin, the main protein of plasma, has a goodbinding capacity for water, Ca(2+), Na(+), K(+), fatty acids,hormones, bilirubin and drugs. Its main function is the regulationof the colloidal osmotic pressure of blood. Major zinc transporterin plasma, typically binds about 80% of all plasma zinc.	-7.5
1XOZ	PD	cGMP-specific 3',5'-cyclic phosphodiesterase	PDE5A	Plays a role in signal transduction by regulating theintracellular concentration of cyclic nucleotides. Thisphosphodiesterase catalyzes the specific hydrolysis of cGMP to 5'-GMP.	-7.5
1Y2K	PD	cAMP-specific 3',5'-cyclic phosphodiesterase 4D	PDE4D	Hydrolyzes the second messenger cAMP, which is a keyregulator of many important physiological processes.	-7.5
2I1M	PD	Macrophage colony-stimulating factor 1 receptor	CSF1R	Tyrosine-protein kinase that acts as cell-surfacereceptor for CSF1 and IL34 and plays an essential role in theregulation of survival, proliferation and differentiation ofhematopoietic precursor cells, especially mononuclear phagocytes,such as macrophages and monocytes. Promotes the release ofproinflammatory chemokines in response to IL34 and CSF1, andthereby plays an important role in innate immu…	-7.5
3G0E	PD	Mast/stem cell growth factor receptor Kit	KIT	Tyrosine-protein kinase that acts as cell-surfacereceptor for the cytokine KITLG/SCF and plays an essential role inthe regulation of cell survival and proliferation, hematopoiesis,stem cell maintenance, gametogenesis, mast cell development,migration and function, and in melanogenesis. In response toKITLG/SCF binding, KIT can activate several signaling pathways.Phosphorylates PIK3R1, PLCG1, SH2B2/…	-7.5
3H0W	PD	S-adenosylmethionine decarboxylase proenzyme	AMD1		-7.5
3HYG	PD	A disintegrin and metalloproteinase with thrombospondin motifs 5	ADAMTS5	Cleaves aggrecan, a cartilage proteoglycan, and may beinvolved in its turnover. May play an important role in thedestruction of aggrecan in arthritic diseases. May play a role inproteolytic processing mostly during the peri-implantation period.	-7.5
3IPQ	PD	Oxysterols receptor LXR-alpha	NR1H3	Orphan receptor. Interaction with RXR shifts RXR fromits role as a silent DNA-binding partner to an active ligand-binding subunit in mediating retinoid responses through targetgenes defined by LXRES. LXRES are DR4-type response elementscharacterized by direct repeats of two similar hexanuclotide half-sites spaced by four nucleotides. Plays an important role in theregulation of cholesterol homeost…	-7.5
3NMQ	PD	Heat shock protein HSP 90-beta	HSP90AB1	Molecular chaperone that promotes the maturation,structural maintenance and proper regulation of specific targetproteins involved for instance in cell cycle control and signaltransduction. Undergoes a functional cycle that is linked to itsATPase activity. This cycle probably induces conformationalchanges in the client proteins, thereby causing their activation.Interacts dynamically with various c…	-7.5
3NYX	PD	Non-receptor tyrosine-protein kinase TYK2	TYK2	Probably involved in intracellular signal transductionby being involved in the initiation of type I IFN signaling.Phosphorylates the interferon-alpha/beta receptor alpha chain.	-7.5
1JQE	PK	Histamine N-methyltransferase	HNMT	Inactivates histamine by N-methylation. Plays animportant role in degrading histamine and in regulating the airwayresponse to histamine.	-7.4
1MX1	PK	Liver carboxylesterase 1	CES1	Involved in the detoxification of xenobiotics and in theactivation of ester and amide prodrugs. Hydrolyzes aromatic andaliphatic esters, but has no catalytic activity toward amides or afatty acyl-CoA ester. Hydrolyzes the methyl ester group of cocaineto form benzoylecgonine. Catalyzes the transesterification ofcocaine to form cocaethylene. Displays fatty acid ethyl estersynthase activity, catalyz…	-7.4
1O04	PK	Aldehyde dehydrogenase, mitochondrial	ALDH2		-7.4
1U3U	PK	Alcohol dehydrogenase 1B	ADH1B		-7.4
1U3U_2	PK	Alcohol dehydrogenase 1B	ADH1B		-7.4
1U3V	PK	Alcohol dehydrogenase 1B	ADH1B		-7.4
1U3V_2	PK	Alcohol dehydrogenase 1B	ADH1B		-7.4
1WMA	PK	Carbonyl reductase [NADPH] 1	CBR1	NADPH-dependent reductase with broad substratespecificity. Catalyzes the reduction of a wide variety of carbonylcompounds including quinones, prostaglandins, menadione, plusvarious xenobiotics. Catalyzes the reduction of the antitumoranthracyclines doxorubicin and daunorubicin to the cardiotoxiccompounds doxorubicinol and daunorubicinol. Can convertprostaglandin E2 to prostaglandin F2-alpha. Can …	-7.4
2E1Q_3	PK	Xanthine dehydrogenase/oxidase	XDH	Key enzyme in purine degradation. Catalyzes theoxidation of hypoxanthine to xanthine. Catalyzes the oxidation ofxanthine to uric acid. Contributes to the generation of reactiveoxygen species. Has also low oxidase activity towards aldehydes(in vitro).	-7.4
3CKL	PK	Sulfotransferase family cytosolic 1B member 1	SULT1B1	Sulfotransferase that utilizes 3'-phospho-5'-adenylylsulfate (PAPS) as sulfonate donor to catalyze the sulfateconjugation of many hormones, neurotransmitters, drugs andxenobiotic compounds. Sulfonation increases the water solubilityof most compounds, and therefore their renal excretion, but it canalso result in bioactivation to form active metabolites. Sulfatesdopamine, small phenols such as 1-na…	-7.4
3HI7	PK	Amiloride-sensitive amine oxidase [copper-containing]	AOC1	Catalyzes the degradation of compounds such asputrescine, histamine, spermine, and spermidine, substancesinvolved in allergic and immune responses, cell proliferation,tissue differentiation, tumor formation, and possibly apoptosis.Placental DAO is thought to play a role in the regulation of thefemale reproductive function.	-7.4
3SQJ_6	PK	Serum albumin	ALB	Serum albumin, the main protein of plasma, has a goodbinding capacity for water, Ca(2+), Na(+), K(+), fatty acids,hormones, bilirubin and drugs. Its main function is the regulationof the colloidal osmotic pressure of blood. Major zinc transporterin plasma, typically binds about 80% of all plasma zinc.	-7.4
3SQJ_8	PK	Serum albumin	ALB	Serum albumin, the main protein of plasma, has a goodbinding capacity for water, Ca(2+), Na(+), K(+), fatty acids,hormones, bilirubin and drugs. Its main function is the regulationof the colloidal osmotic pressure of blood. Major zinc transporterin plasma, typically binds about 80% of all plasma zinc.	-7.4
4ACS	PK	Glutathione S-transferase A2	GSTA2	Conjugation of reduced glutathione to a wide number ofexogenous and endogenous hydrophobic electrophiles.	-7.4
1GZ4	PD	NAD-dependent malic enzyme, mitochondrial	ME2		-7.4
1I5R	PD	Estradiol 17-beta-dehydrogenase 1	HSD17B1	Favors the reduction of estrogens and androgens. Alsohas 20-alpha-HSD activity. Uses preferentially NADH.	-7.4
1KMV	PD	Dihydrofolate reductase	DHFR	Key enzyme in folate metabolism. Contributes to the denovo mitochondrial thymidylate biosynthesis pathway. Catalyzes anessential reaction for de novo glycine and purine synthesis, andfor DNA precursor synthesis. Binds its own mRNA and that ofDHFRL1.	-7.4
1RBP	PD	Retinol-binding protein 4	RBP4	Delivers retinol from the liver stores to the peripheraltissues. In plasma, the RBP-retinol complex interacts withtransthyretin, this prevents its loss by filtration through thekidney glomeruli.	-7.4
1XAP	PD	Retinoic acid receptor beta	RARB	Receptor for retinoic acid. Retinoic acid receptors bindas heterodimers to their target response elements in response totheir ligands, all-trans or 9-cis retinoic acid, and regulate geneexpression in various biological processes. The RXR/RARheterodimers bind to the retinoic acid response elements (RARE)composed of tandem 5'-AGGTCA-3' sites known as DR1-DR5. In theabsence or presence of hormone li…	-7.4
2I6A	PD	Adenosine kinase	ADK	ATP dependent phosphorylation of adenosine and otherrelated nucleoside analogs to monophosphate derivatives. Serves asa potential regulator of concentrations of extracellular adenosineand intracellular adenine nucleotides.	-7.4
2NYR	PD	NAD-dependent protein deacylase sirtuin-5, mitochondrial	SIRT5	NAD-dependent lysine demalonylase and desuccinylase thatspecifically removes malonyl and succinyl groups on targetproteins. Activates CPS1 and contributes to the regulation ofblood ammonia levels during prolonged fasting: acts by mediatingdesuccinylation of CPS1, thereby increasing CPS1 activity inresponse to elevated NAD levels during fasting. Has weak NAD-dependent protein deacetylase activity;…	-7.4
3E3B	PD	Casein kinase II subunit alpha'	CSNK2A1	Catalytic subunit of a constitutively activeserine/threonine-protein kinase complex that phosphorylates alarge number of substrates containing acidic residues C-terminalto the phosphorylated serine or threonine. Regulates numerouscellular processes, such as cell cycle progression, apoptosis andtranscription, as well as viral infection. May act as a regulatorynode which integrates and coordinates …	-7.4
3E4A	PD	Insulin-degrading enzyme	IDE	Plays a role in the cellular breakdown of insulin, IAPP,glucagon, bradykinin, kallidin and other peptides, and therebyplays a role in intercellular peptide signaling. Degrades amyloidformed by APP and IAPP. May play a role in the degradation andclearance of naturally secreted amyloid beta-protein by neuronsand microglia.	-7.4
3JZB	PD	Thyroid hormone receptor alpha	THRA	Nuclear hormone receptor. High affinity receptor fortriiodothyronine.	-7.4
3N7S	PD	Calcitonin gene-related peptide type 1 receptor	CALCRL	Receptor for calcitonin-gene-related peptide (CGRP)together with RAMP1 and receptor for adrenomedullin together withRAMP3 (By similarity). Receptor for adrenomedullin together withRAMP2. The activity of this receptor is mediated by G proteinswhich activate adenylyl cyclase.	-7.4
3OKI	PD	Bile acid receptor	NR1H4	Ligand-activated transcription factor. Receptor for bileacids such as chenodeoxycholic acid, lithocholic acid anddeoxycholic acid. Represses the transcription of the cholesterol7-alpha-hydroxylase gene (CYP7A1) through the induction of NR0B2or FGF19 expression, via two distinct mechanisms. Activates theintestinal bile acid-binding protein (IBABP). Activates thetranscription of bile salt export pu…	-7.4
1G3M_2	PK	Estrogen sulfotransferase	SULT1E1	Sulfotransferase that utilizes 3'-phospho-5'-adenylylsulfate (PAPS) as sulfonate donor to catalyze the sulfateconjugation of estradiol and estrone. May play a role in theregulation of estrogen receptor activity by metabolizing freeestradiol. Maximally sulfates beta-estradiol and estrone atconcentrations of 20 nM. Also sulfates dehydroepiandrosterone,pregnenolone, ethinylestradiol, equalenin, diet…	-7.3
1HSZ	PK	Alcohol dehydrogenase 1B	ADH1B		-7.3
1HT0	PK	Alcohol dehydrogenase 1C	ADH1C		-7.3
1JQE_2	PK	Histamine N-methyltransferase	HNMT	Inactivates histamine by N-methylation. Plays animportant role in degrading histamine and in regulating the airwayresponse to histamine.	-7.3
1ZD3	PK	Bifunctional epoxide hydrolase 2	EPHX2	Bifunctional enzyme. The C-terminal domain has epoxidehydrolase activity and acts on epoxides (alkene oxides, oxiranes)and arene oxides. Plays a role in xenobiotic metabolism bydegrading potentially toxic epoxides. Also determines steady-statelevels of physiological mediators. The N-terminal domain has lipidphosphatase activity, with the highest activity towards threo-9,10-phosphonooxy-hydroxy-oc…	-7.3
3A73_6	PK	Serum albumin	ALB	Serum albumin, the main protein of plasma, has a goodbinding capacity for water, Ca(2+), Na(+), K(+), fatty acids,hormones, bilirubin and drugs. Its main function is the regulationof the colloidal osmotic pressure of blood. Major zinc transporterin plasma, typically binds about 80% of all plasma zinc.	-7.3
3CKL_2	PK	Sulfotransferase family cytosolic 1B member 1	SULT1B1	Sulfotransferase that utilizes 3'-phospho-5'-adenylylsulfate (PAPS) as sulfonate donor to catalyze the sulfateconjugation of many hormones, neurotransmitters, drugs andxenobiotic compounds. Sulfonation increases the water solubilityof most compounds, and therefore their renal excretion, but it canalso result in bioactivation to form active metabolites. Sulfatesdopamine, small phenols such as 1-na…	-7.3
3QE2_2	PK	NADPH--cytochrome P450 reductase	POR	This enzyme is required for electron transfer from NADPto cytochrome P450 in microsomes. It can also provide electrontransfer to heme oxygenase and cytochrome B5.	-7.3
3QFT	PK	NADPH--cytochrome P450 reductase	POR	This enzyme is required for electron transfer from NADPto cytochrome P450 in microsomes. It can also provide electrontransfer to heme oxygenase and cytochrome B5.	-7.3
1IKT	PD	Peroxisomal multifunctional enzyme type 2	HSD17B4	Bifunctional enzyme acting on the peroxisomal beta-oxidation pathway for fatty acids. Catalyzes the formation of 3-ketoacyl-CoA intermediates from both straight-chain and 2-methyl-branched-chain fatty acids.	-7.3
1OLS	PD	2-oxoisovalerate dehydrogenase subunit alpha, mitochondrial	BCKDHA	The branched-chain alpha-keto dehydrogenase complexcatalyzes the overall conversion of alpha-keto acids to acyl-CoAand CO(2). It contains multiple copies of three enzymaticcomponents: branched-chain alpha-keto acid decarboxylase (E1),lipoamide acyltransferase (E2) and lipoamide dehydrogenase (E3).	-7.3
2W0J	PD	Serine/threonine-protein kinase Chk2	CHEK2	Serine/threonine-protein kinase which is required forcheckpoint-mediated cell cycle arrest, activation of DNA repairand apoptosis in response to the presence of DNA double-strandbreaks. May also negatively regulate cell cycle progression duringunperturbed cell cycles. Following activation, phosphorylatesnumerous effectors preferentially at the consensus sequence [L-X-R-X-X-S/T]. Regulates cell cy…	-7.3
2XTN	PD	GTPase IMAP family member 2	GIMAP2		-7.3
3HMM	PD	TGF-beta receptor type-1	TGFBR1	Transmembrane serine/threonine kinase forming with theTGF-beta type II serine/threonine kinase receptor, TGFBR2, thenon-promiscuous receptor for the TGF-beta cytokines TGFB1, TGFB2and TGFB3. Transduces the TGFB1, TGFB2 and TGFB3 signal from thecell surface to the cytoplasm and is thus regulating a plethora ofphysiological and pathological processes including cell cyclearrest in epithelial and hem…	-7.3
3ODU	PD	C-X-C chemokine receptor type 4	CXCR4	Receptor for the C-X-C chemokine CXCL12/SDF-1 thattransduces a signal by increasing intracellular calcium ion levelsand enhancing MAPK1/MAPK3 activation. Acts as a receptor forextracellular ubiquitin; leading to enhanced intracellular calciumions and reduced cellular cAMP levels. Involved in hematopoiesisand in cardiac ventricular septum formation. Also plays anessential role in vascularization o…	-7.3
1D1S	PK	Alcohol dehydrogenase class 4 mu/sigma chain	ADH7	Could function in retinol oxidation for the synthesis ofretinoic acid, a hormone important for cellular differentiation.Medium-chain (octanol) and aromatic (m-nitrobenzaldehyde)compounds are the best substrates. Ethanol is not a good substratebut at the high ethanol concentrations reached in the digestivetract, it plays a role in the ethanol oxidation and contributes tothe first pass ethanol meta…	-7.2
1U3W_2	PK	Alcohol dehydrogenase 1C	ADH1C		-7.2
1U7T	PK	3-hydroxyacyl-CoA dehydrogenase type-2	HSD17B10	Functions in mitochondrial tRNA maturation. Part ofmitochondrial ribonuclease P, an enzyme composed of MRPP1/TRMT10C,MRPP2/HSD17B10 and MRPP3/KIAA0391, which cleaves tRNA molecules intheir 5'-ends. By interacting with intracellular amyloid-beta, itmay contribute to the neuronal dysfunction associated withAlzheimer disease (AD).	-7.2
2PFR	PK	Arylamine N-acetyltransferase 2	NAT2	Participates in the detoxification of a plethora ofhydrazine and arylamine drugs. Catalyzes the N- or O-acetylationof various arylamine and heterocyclic amine substrates and is ableto bioactivate several known carcinogens.	-7.2
3COS	PK	Alcohol dehydrogenase 4	ADH4		-7.2
3K22_2	PK	Glucocorticoid receptor	NR3C1	Receptor for glucocorticoids (GC). Has a dual mode ofaction: as a transcription factor that binds to glucocorticoidresponse elements (GRE) and as a modulator of other transcriptionfactors. Affects inflammatory responses, cellular proliferationand differentiation in target tissues. Could act as a coactivatorfor STAT5-dependent transcription upon growth hormone (GH)stimulation and could reveal an e…	-7.2
3MPH	PK	Amiloride-sensitive amine oxidase [copper-containing]	AOC1	Catalyzes the degradation of compounds such asputrescine, histamine, spermine, and spermidine, substancesinvolved in allergic and immune responses, cell proliferation,tissue differentiation, tumor formation, and possibly apoptosis.Placental DAO is thought to play a role in the regulation of thefemale reproductive function.	-7.2
3QE2	PK	NADPH--cytochrome P450 reductase	POR	This enzyme is required for electron transfer from NADPto cytochrome P450 in microsomes. It can also provide electrontransfer to heme oxygenase and cytochrome B5.	-7.2
3QE2_3	PK	NADPH--cytochrome P450 reductase	POR	This enzyme is required for electron transfer from NADPto cytochrome P450 in microsomes. It can also provide electrontransfer to heme oxygenase and cytochrome B5.	-7.2
1O86	PD	Angiotensin-converting enzyme	ACE	Converts angiotensin I to angiotensin II by release ofthe terminal His-Leu, this results in an increase of thevasoconstrictor activity of angiotensin. Also able to inactivatebradykinin, a potent vasodilator. Has also a glycosidase activitywhich releases GPI-anchored proteins from the membrane by cleavingthe mannose linkage in the GPI moiety.	-7.2
2ZKJ	PD	[Pyruvate dehydrogenase [lipoamide]] kinase isozyme 4, mitochondrial	PDK4	Inhibits the mitochondrial pyruvate dehydrogenasecomplex by phosphorylation of the E1 alpha subunit, thuscontributing to the regulation of glucose metabolism.	-7.2
3B66	PD	Androgen receptor	AR	Steroid hormone receptors are ligand-activatedtranscription factors that regulate eukaryotic gene expression andaffect cellular proliferation and differentiation in targettissues. Transcription factor activity is modulated by boundcoactivator and corepressor proteins. Transcription activation isdown-regulated by NR0B2. Activated, but not phosphorylated, byHIPK3 and ZIPK/DAPK3.	-7.2
3C4F	PD	Fibroblast growth factor receptor 1	FGFR1	Tyrosine-protein kinase that acts as cell-surfacereceptor for fibroblast growth factors and plays an essential rolein the regulation of embryonic development, cell proliferation,differentiation and migration. Required for normal mesodermpatterning and correct axial organization during embryonicdevelopment, normal skeletogenesis and normal development of thegonadotropin-releasing hormone (GnRH) ne…	-7.2
3EQR	PD	Activated CDC42 kinase 1	TNK2	Non-receptor tyrosine-protein and serine/threonine-protein kinase that is implicated in cell spreading and migration,cell survival, cell growth and proliferation. Transducesextracellular signals to cytosolic and nuclear effectors.Phosphorylates AKT1, AR, MCF2, WASL and WWOX. Implicated intrafficking and clathrin-mediated endocytosis through binding toepidermal growth factor receptor (EGFR) and cl…	-7.2
3HDM	PD	Serine/threonine-protein kinase Sgk1	SGK1	Serine/threonine-protein kinase which is involved in theregulation of a wide variety of ion channels, membranetransporters, cellular enzymes, transcription factors, neuronalexcitability, cell growth, proliferation, survival, migration andapoptosis. Plays an important role in cellular stress response.Contributes to regulation of renal Na(+) retention, renal K(+)elimination, salt appetite, gastric …	-7.2
3MZ6	PD	Histone deacetylase 8	HDAC8	Responsible for the deacetylation of lysine residues onthe N-terminal part of the core histones (H2A, H2B, H3 and H4).Histone deacetylation gives a tag for epigenetic repression andplays an important role in transcriptional regulation, cell cycleprogression and developmental events. Histone deacetylases act viathe formation of large multiprotein complexes. May play a role insmooth muscle cell con…	-7.2
3NJY	PD	Lysine-specific demethylase 4A	KDM4A	Histone demethylase that specifically demethylates 'Lys-9' and 'Lys-36' residues of histone H3, thereby playing a centralrole in histone code. Does not demethylate histone H3 'Lys-4', H3'Lys-27' nor H4 'Lys-20'. Demethylates trimethylated H3 'Lys-9'and H3 'Lys-36' residue, while it has no activity on mono- anddimethylated residues. Demethylation of Lys residue generatesformaldehyde and succinate.…	-7.2
1D1T	PK	Alcohol dehydrogenase class 4 mu/sigma chain	ADH7	Could function in retinol oxidation for the synthesis ofretinoic acid, a hormone important for cellular differentiation.Medium-chain (octanol) and aromatic (m-nitrobenzaldehyde)compounds are the best substrates. Ethanol is not a good substratebut at the high ethanol concentrations reached in the digestivetract, it plays a role in the ethanol oxidation and contributes tothe first pass ethanol meta…	-7.1
1P5Z	PK	Deoxycytidine kinase	DCK	Required for the phosphorylation of thedeoxyribonucleosides deoxycytidine (dC), deoxyguanosine (dG) anddeoxyadenosine (dA). Has broad substrate specificity, and does notdisplay selectivity based on the chirality of the substrate. It isalso an essential enzyme for the phosphorylation of numerousnucleoside analogs widely employed as antiviral andchemotherapeutic agents.	-7.1
1U3W	PK	Alcohol dehydrogenase 1C	ADH1C		-7.1
2AOT	PK	Histamine N-methyltransferase	HNMT	Inactivates histamine by N-methylation. Plays animportant role in degrading histamine and in regulating the airwayresponse to histamine.	-7.1
2E1Q	PK	Xanthine dehydrogenase/oxidase	XDH	Key enzyme in purine degradation. Catalyzes theoxidation of hypoxanthine to xanthine. Catalyzes the oxidation ofxanthine to uric acid. Contributes to the generation of reactiveoxygen species. Has also low oxidase activity towards aldehydes(in vitro).	-7.1
2P1T	PK	Retinoic acid receptor RXR-alpha	RXRA	Receptor for retinoic acid. Retinoic acid receptors bindas heterodimers to their target response elements in response totheir ligands, all-trans or 9-cis retinoic acid, and regulate geneexpression in various biological processes. The RAR/RXRheterodimers bind to the retinoic acid response elements (RARE)composed of tandem 5'-AGGTCA-3' sites known as DR1-DR5. The highaffinity ligand for RXRs is 9-c…	-7.1
2XFN_2	PK	Amine oxidase [flavin-containing] B	MAOB	Catalyzes the oxidative deamination of biogenic andxenobiotic amines and has important functions in the metabolism ofneuroactive and vasoactive amines in the central nervous systemand peripheral tissues. MAOB preferentially degrades benzylamineand phenylethylamine.	-7.1
3A73_5	PK	Serum albumin	ALB	Serum albumin, the main protein of plasma, has a goodbinding capacity for water, Ca(2+), Na(+), K(+), fatty acids,hormones, bilirubin and drugs. Its main function is the regulationof the colloidal osmotic pressure of blood. Major zinc transporterin plasma, typically binds about 80% of all plasma zinc.	-7.1
3QFS	PK	NADPH--cytochrome P450 reductase	POR	This enzyme is required for electron transfer from NADPto cytochrome P450 in microsomes. It can also provide electrontransfer to heme oxygenase and cytochrome B5.	-7.1
1QIN	PD	Lactoylglutathione lyase	GLO1	Catalyzes the conversion of hemimercaptal, formed frommethylglyoxal and glutathione, to S-lactoylglutathione. Involvedin the regulation of TNF-induced transcriptional activity of NF-kappa-B.	-7.1
1ZKL	PD	High affinity cAMP-specific 3',5'-cyclic phosphodiesterase 7A	PDE7A	Hydrolyzes the second messenger cAMP, which is a keyregulator of many important physiological processes. May have arole in muscle signal transduction.	-7.1
2EUK	PD	Glycolipid transfer protein	GLTP	Accelerates the intermembrane transfer of variousglycolipids. Catalyzes the transfer of various glycosphingolipidsbetween membranes but does not catalyze the transfer ofphospholipids. May be involved in the intracellular translocationof glucosylceramides.	-7.1
2G83	PD	Guanine nucleotide-binding protein G(i) subunit alpha-1	GNAI1	Guanine nucleotide-binding proteins (G proteins) areinvolved as modulators or transducers in various transmembranesignaling systems. The G(i) proteins are involved in hormonalregulation of adenylate cyclase: they inhibit the cyclase inresponse to beta-adrenergic stimuli. The inactive GDP-bound formprevents the association of RGS14 with centrosomes and is requiredfor the translocation of RGS14 fro…	-7.1
3BGS	PD	Purine nucleoside phosphorylase	PNP	The purine nucleoside phosphorylases catalyze thephosphorolytic breakdown of the N-glycosidic bond in the beta-(deoxy)ribonucleoside molecules, with the formation of thecorresponding free purine bases and pentose-1-phosphate.	-7.1
3D67	PD	Carboxypeptidase B2	CPB2	Cleaves C-terminal arginine or lysine residues frombiologically active peptides such as kinins or anaphylatoxins inthe circulation thereby regulating their activities. Down-regulates fibrinolysis by removing C-terminal lysine residues fromfibrin that has already been partially degraded by plasmin.	-7.1
3DKJ	PD	Nicotinamide phosphoribosyltransferase	NAMPT	Catalyzes the condensation of nicotinamide with 5-phosphoribosyl-1-pyrophosphate to yield nicotinamidemononucleotide, an intermediate in the biosynthesis of NAD. It isthe rate limiting component in the mammalian NAD biosynthesispathway (By similarity).	-7.1
3EWH	PD	Vascular endothelial growth factor receptor 2	KDR	Tyrosine-protein kinase that acts as a cell-surfacereceptor for VEGFA, VEGFC and VEGFD. Plays an essential role inthe regulation of angiogenesis, vascular development, vascularpermeability, and embryonic hematopoiesis. Promotes proliferation,survival, migration and differentiation of endothelial cells.Promotes reorganization of the actin cytoskeleton. Isoformslacking a transmembrane domain, such …	-7.1
3F2A	PD	Serine/threonine-protein kinase pim-1	PIM1	Proto-oncogene with serine/threonine kinase activityinvolved in cell survival and cell proliferation and thusproviding a selective advantage in tumorigenesis. Exerts itsoncogenic activity through: the regulation of MYC transcriptionalactivity, the regulation of cell cycle progression and byphosphorylation and inhibition of proapoptotic proteins (BAD,MAP3K5, FOXO3). Phosphorylation of MYC leads to…	-7.1
3F66	PD	Hepatocyte growth factor receptor	MET	Receptor tyrosine kinase that transduces signals fromthe extracellular matrix into the cytoplasm by binding tohepatocyte growth factor/HGF ligand. Regulates many physiologicalprocesses including proliferation, scattering, morphogenesis andsurvival. Ligand binding at the cell surface inducesautophosphorylation of MET on its intracellular domain thatprovides docking sites for downstream signaling m…	-7.1
3FED	PD	N-acetylated-alpha-linked acidic dipeptidase 2	NAALAD2	Has N-acetylated-alpha-linked-acidic dipeptidase(NAALADase) activity. Also exhibits a dipeptidyl-peptidase IV typeactivity. Inactivate the peptide neurotransmitter N-acetylaspartylglutamate.	-7.1
3G15	PD	Choline kinase alpha	CHKA	Has a key role in phospholipid biosynthesis and maycontribute to tumor cell growth. Catalyzes the first step inphosphatidylcholine biosynthesis. Contributes tophosphatidylethanolamine biosynthesis. Phosphorylates choline andethanolamine. Has higher activity with choline.	-7.1
3HF6	PD	Tryptophan 5-hydroxylase 1	TPH1		-7.1
3HX3	PD	Retinaldehyde-binding protein 1	RLBP1	Soluble retinoid carrier essential the proper functionof both rod and cone photoreceptors. Participates in theregeneration of active 11-cis-retinol and 11-cis-retinaldehyde,from the inactive 11-trans products of the rhodopsin photocycleand in the de novo synthesis of these retinoids from 11-transmetabolic precursors. The cycling of retinoids betweenphotoreceptor and adjacent pigment epithelium ce…	-7.1
3KJD	PD	Poly [ADP-ribose] polymerase 2	PARP2	Involved in the base excision repair (BER) pathway, bycatalyzing the poly(ADP-ribosyl)ation of a limited number ofacceptor proteins involved in chromatin architecture and in DNAmetabolism. This modification follows DNA damages and appears asan obligatory step in a detection/signaling pathway leading to thereparation of DNA strand breaks.	-7.1
1AGN	PK	Alcohol dehydrogenase class 4 mu/sigma chain	ADH7	Could function in retinol oxidation for the synthesis ofretinoic acid, a hormone important for cellular differentiation.Medium-chain (octanol) and aromatic (m-nitrobenzaldehyde)compounds are the best substrates. Ethanol is not a good substratebut at the high ethanol concentrations reached in the digestivetract, it plays a role in the ethanol oxidation and contributes tothe first pass ethanol meta…	-7
1G3M	PK	Estrogen sulfotransferase	SULT1E1	Sulfotransferase that utilizes 3'-phospho-5'-adenylylsulfate (PAPS) as sulfonate donor to catalyze the sulfateconjugation of estradiol and estrone. May play a role in theregulation of estrogen receptor activity by metabolizing freeestradiol. Maximally sulfates beta-estradiol and estrone atconcentrations of 20 nM. Also sulfates dehydroepiandrosterone,pregnenolone, ethinylestradiol, equalenin, diet…	-7
2AOT_2	PK	Histamine N-methyltransferase	HNMT	Inactivates histamine by N-methylation. Plays animportant role in degrading histamine and in regulating the airwayresponse to histamine.	-7
2NO7	PK	Deoxycytidine kinase	DCK	Required for the phosphorylation of thedeoxyribonucleosides deoxycytidine (dC), deoxyguanosine (dG) anddeoxyadenosine (dA). Has broad substrate specificity, and does notdisplay selectivity based on the chirality of the substrate. It isalso an essential enzyme for the phosphorylation of numerousnucleoside analogs widely employed as antiviral andchemotherapeutic agents.	-7
3A73_7	PK	Serum albumin	ALB	Serum albumin, the main protein of plasma, has a goodbinding capacity for water, Ca(2+), Na(+), K(+), fatty acids,hormones, bilirubin and drugs. Its main function is the regulationof the colloidal osmotic pressure of blood. Major zinc transporterin plasma, typically binds about 80% of all plasma zinc.	-7
3E7C	PK	Glucocorticoid receptor	NR3C1	Receptor for glucocorticoids (GC). Has a dual mode ofaction: as a transcription factor that binds to glucocorticoidresponse elements (GRE) and as a modulator of other transcriptionfactors. Affects inflammatory responses, cellular proliferationand differentiation in target tissues. Could act as a coactivatorfor STAT5-dependent transcription upon growth hormone (GH)stimulation and could reveal an e…	-7
3SQJ_2	PK	Serum albumin	ALB	Serum albumin, the main protein of plasma, has a goodbinding capacity for water, Ca(2+), Na(+), K(+), fatty acids,hormones, bilirubin and drugs. Its main function is the regulationof the colloidal osmotic pressure of blood. Major zinc transporterin plasma, typically binds about 80% of all plasma zinc.	-7
1QTN	PD	Caspase-8	CASP8	Most upstream protease of the activation cascade ofcaspases responsible for the TNFRSF6/FAS mediated and TNFRSF1Ainduced cell death. Binding to the adapter molecule FADD recruitsit to either receptor. The resulting aggregate called death-inducing signaling complex (DISC) performs CASP8 proteolyticactivation. The active dimeric enzyme is then liberated from theDISC and free to activate downstream …	-7
2DQ7	PD	Tyrosine-protein kinase Fyn	FYN	Non-receptor tyrosine-protein kinase that plays a rolein many biological processes including regulation of cell growthand survival, cell adhesion, integrin-mediated signaling,cytoskeletal remodeling, cell motility, immune response and axonguidance. Inactive FYN is phosphorylated on its C-terminal tailwithin the catalytic domain. Following activation by PKA, theprotein subsequently associates with…	-7
2JKH	PD	Coagulation factor X	F10	Factor Xa is a vitamin K-dependent glycoprotein thatconverts prothrombin to thrombin in the presence of factor Va,calcium and phospholipid during blood clotting.	-7
2NQ6	PD	Methionine aminopeptidase 1	METAP1	Removes the N-terminal methionine from nascent proteins.Required for normal progression through the cell cycle.	-7
2PGJ	PD	ADP-ribosyl cyclase 1	CD38	Synthesizes cyclic ADP-ribose, a second messenger forglucose-induced insulin secretion. Also has cADPr hydrolaseactivity. Also moonlights as a receptor in cells of the immunesystem.	-7
2V77	PD	Carboxypeptidase A1	CPA1	Carboxypeptidase that catalyzes the release of a C-terminal amino acid, but has little or no action with -Asp, -Glu,-Arg, -Lys or -Pro.	-7
3BI1	PD	Glutamate carboxypeptidase 2	FOLH1	Has both folate hydrolase and N-acetylated-alpha-linked-acidic dipeptidase (NAALADase) activity. Has a preference for tri-alpha-glutamate peptides. In the intestine, required for theuptake of folate. In the brain, modulates excitatoryneurotransmission through the hydrolysis of the neuropeptide, N-aceylaspartylglutamate (NAAG), thereby releasing glutamate.Isoform PSM-4 and isoform PSM-5 would appe…	-7
3C4C	PD	Serine/threonine-protein kinase B-raf	BRAF	Involved in the transduction of mitogenic signals fromthe cell membrane to the nucleus. May play a role in thepostsynaptic responses of hippocampal neuron.	-7
3DTC	PD	Mitogen-activated protein kinase kinase kinase 9	MAP3K9	Serine/threonine kinase which acts as an essentialcomponent of the MAP kinase signal transduction pathway. Plays animportant role in the cascades of cellular responses evoked bychanges in the environment. Once activated, acts as an upstreamactivator of the MKK/JNK signal transduction cascade through thephosphorylation of MAP2K4/MKK4 and MAP2K7/MKK7 which in turnactivate the JNKs. The MKK/JNK sign…	-7
3ELJ	PD	Mitogen-activated protein kinase 8	MAPK8	Serine/threonine-protein kinase involved in variousprocesses such as cell proliferation, differentiation, migration,transformation and programmed cell death. Extracellular stimulisuch as proinflammatory cytokines or physical stress stimulate thestress-activated protein kinase/c-Jun N-terminal kinase (SAP/JNK)signaling pathway. In this cascade, two dual specificity kinasesMAP2K4/MKK4 and MAP2K7/MK…	-7
3EML	PD	Adenosine receptor A2a	ADORA2A	Receptor for adenosine. The activity of this receptor ismediated by G proteins which activate adenylyl cyclase.	-7
3FEG	PD	Choline/ethanolamine kinase	CHKB	Has a key role in phospholipid biosynthesis. Catalyzesthe first step in phosphatidylethanolamine biosynthesis.Phosphorylates ethanolamine, and can also act on choline (invitro). Has higher activity with ethanolamine. May notsignificantly contribute to in vivo phosphatidylcholinebiosynthesis.	-7
3IPX	PD	Deoxycytidine kinase	DCK	Required for the phosphorylation of thedeoxyribonucleosides deoxycytidine (dC), deoxyguanosine (dG) anddeoxyadenosine (dA). Has broad substrate specificity, and does notdisplay selectivity based on the chirality of the substrate. It isalso an essential enzyme for the phosphorylation of numerousnucleoside analogs widely employed as antiviral andchemotherapeutic agents.	-7
3IW4	PD	Protein kinase C alpha type	PRKCA	Calcium-activated, phospholipid- and diacylglycerol(DAG)-dependent serine/threonine-protein kinase that is involvedin positive and negative regulation of cell proliferation,apoptosis, differentiation, migration and adhesion, tumorigenesis,cardiac hypertrophy, angiogenesis, platelet function andinflammation, by directly phosphorylating targets such as RAF1,BCL2, CSPG4, TNNT2/CTNT, or activating si…	-7
3LJ3	PD	Phosphatidylinositol 4,5-bisphosphate 3-kinase catalytic subunit gamma isoform	PIK3CG	Phosphoinositide-3-kinase (PI3K) that phosphorylatesPtdIns(4,5)P2 (Phosphatidylinositol 4,5-bisphosphate) to generatephosphatidylinositol 3,4,5-trisphosphate (PIP3). PIP3 plays a keyrole by recruiting PH domain-containing proteins to the membrane,including AKT1 and PDPK1, activating signaling cascades involvedin cell growth, survival, proliferation, motility and morphology.Links G-protein coupled…	-7
3MAX	PD	Histone deacetylase 2	HDAC2	Responsible for the deacetylation of lysine residues onthe N-terminal part of the core histones (H2A, H2B, H3 and H4).Histone deacetylation gives a tag for epigenetic repression andplays an important role in transcriptional regulation, cell cycleprogression and developmental events. Histone deacetylases act viathe formation of large multiprotein complexes. Formstranscriptional repressor complexes…	-7
3MI2	PD	Uridine 5'-monophosphate synthase	UMPS		-7
3NYN	PD	G protein-coupled receptor kinase 6	GRK6	Specifically phosphorylates the activated forms of Gprotein-coupled receptors. Such receptor phosphorylation initiatesbeta-arrestin-mediated receptor desensitization, internalization,and signaling events leading to their desensitization. Seems to beinvolved in the desensitization of D2-like dopamin receptors instriatum and chemokine receptor CXCR4 which is critical forCXCL12-induced cell chemotax…	-7

## Sheet: TargetNet
Table S2 Predicted targets of stemazole
Table S2-4 Targets predicted by TargetNet
Homo sapiens, Prob>0
Uniprot_ID	Protein	Gene Symbol	Prob
P08575	Receptor-type tyrosine-protein phosphatase C	PTPRC	0.003
P03372	Estrogen receptor	ESR1	0.135
Q05397	Focal adhesion kinase 1	PTK2	0.104
Q9Y2R2	Tyrosine-protein phosphatase non-receptor type 22	PTPN22	0.009
P05177	Cytochrome P450 1A2	CYP1A2	0.01
P21453	Sphingosine 1-phosphate receptor 1	S1PR1	0.996
Q494W8	CHRNA7-FAM7A fusion protein	CHRFAM7A	1
P36544	Neuronal acetylcholine receptor subunit alpha-7	CHRNA7	1
P12268	Inosine-5'-monophosphate dehydrogenase 2	IMPDH2	0.39
P51452	Dual specificity protein phosphatase 3	DUSP3	1
P30542	Adenosine receptor A1	ADORA1	0.023
Q04206	Transcription factor p65	RELA	1
P49759	Dual specificity protein kinase CLK1	CLK1	0.946
P35354	Prostaglandin G/H synthase 2	PTGS2	0.002
P35218	Carbonic anhydrase 5A, mitochondrial	CA5A	1
P48736	Phosphatidylinositol 4,5-bisphosphate 3-kinase catalytic subunit gamma isoform	PIK3CG	0.008
Q02127	Dihydroorotate dehydrogenase (quinone), mitochondrial	DHODH	0.014
P16234	Platelet-derived growth factor receptor alpha	PDGFRA	0.001
Q92731	Estrogen receptor beta	ESR2	0.148
P07711	Cathepsin L1	CTSL	0.008
P49137	MAP kinase-activated protein kinase 2	MAPKAPK2	0.969
P40238	Thrombopoietin receptor	MPL	0.001
P05067	Amyloid beta A4 protein	APP	0.001
P27338	Amine oxidase [flavin-containing] B	MAOB	0.03
P29274	Adenosine receptor A2a	ADORA2A	0.007
P29275	Adenosine receptor A2b	ADORA2B	0.001
O43570	Carbonic anhydrase 12	CA12	1
P24941	Cyclin-dependent kinase 2	CDK2	0.002
Q9ULX7	Carbonic anhydrase 14	CA14	1
P29474	Nitric oxide synthase, endothelial	NOS3	0.024
P29475	Nitric oxide synthase, brain	NOS1	0.032
P00533	Epidermal growth factor receptor	EGFR	0.001
P35968	Vascular endothelial growth factor receptor 2	KDR	0.001
Q9HC16	DNA dC->dU-editing enzyme APOBEC-3G	APOBEC3G	0.686
P23219	Prostaglandin G/H synthase 1	PTGS1	0.992
Q16790	Carbonic anhydrase 9	CA9	1
Q99500	Sphingosine 1-phosphate receptor 3	S1PR3	0.034
P14174	Macrophage migration inhibitory factor	MIF	0.992
P04054	Phospholipase A2	PLA2G1B	0.084
P23443	Ribosomal protein S6 kinase beta-1	RPS6KB1	0.122
P16050	Arachidonate 15-lipoxygenase	ALOX15	1
Q9GZU7	Carboxy-terminal domain RNA polymerase II polypeptide A small phosphatase 1	CTDSP1	0.995
P28566	5-hydroxytryptamine receptor 1E	HTR1E	0.762
Q9H228	Sphingosine 1-phosphate receptor 5	S1PR5	0.882
P49841	Glycogen synthase kinase-3 beta	GSK3B	0.113
P49840	Glycogen synthase kinase-3 alpha	GSK3A	0.998
P35869	Aryl hydrocarbon receptor	AHR	1
P23141	Liver carboxylesterase 1	CES1	0.909
P31941	DNA dC->dU-editing enzyme APOBEC-3A	APOBEC3A	0.043
O15379	Histone deacetylase 3	HDAC3	0.78
O14684	Prostaglandin E synthase	PTGES	0.033
Q00975	Voltage-dependent N-type calcium channel subunit alpha-1B	CACNA1B	0.001
P33261	Cytochrome P450 2C19	CYP2C19	0.17
Q9Y5X4	Photoreceptor-specific nuclear receptor	NR2E3	1
Q13627	Dual specificity tyrosine-phosphorylation-regulated kinase 1A	DYRK1A	0.723
P56524	Histone deacetylase 4	HDAC4	0.033
O95136	Sphingosine 1-phosphate receptor 2	S1PR2	1
P55211	Caspase-9	CASP9	0.817
Q96RJ0	Trace amine-associated receptor 1	TAAR1	0.004
O95180	Voltage-dependent T-type calcium channel subunit alpha-1H	CACNA1H	0.862
Q16548	Bcl-2-related protein A1	BCL2A1	0.966
P06493	Cyclin-dependent kinase 1	CDK1	0.005
Q9HAZ1	Dual specificity protein kinase CLK4	CLK4	0.034
Q9UNQ0	ATP-binding cassette sub-family G member 2	ABCG2	0.001
P36888	Receptor-type tyrosine-protein kinase FLT3	FLT3	0.011
P00918	Carbonic anhydrase 2	CA2	0.013
P00915	Carbonic anhydrase 1	CA1	0.966
P35398	Nuclear receptor ROR-alpha	RORA	1
P43166	Carbonic anhydrase 7	CA7	1
P24468	COUP transcription factor 2	NR2F2	0.987
P35236	Tyrosine-protein phosphatase non-receptor type 7	PTPN7	0.999
Q9HC97	G-protein coupled receptor 35	GPR35	1
P68400	Casein kinase II subunit alpha	CSNK2A1	0.843
P39900	Macrophage metalloelastase	MMP12	0.001
Q99685	Monoglyceride lipase	MGLL	0.295
O43353	Receptor-interacting serine/threonine-protein kinase 2	RIPK2	0.002
O75116	Rho-associated protein kinase 2	ROCK2	0.005
P11712	Cytochrome P450 2C9	CYP2C9	0.004
Q8N1Q1	Carbonic anhydrase 13	CA13	0.007
P17948	Vascular endothelial growth factor receptor 1	FLT1	0.015
Q92769	Histone deacetylase 2	HDAC2	0.001
Q9NWZ3	Interleukin-1 receptor-associated kinase 4	IRAK4	0.004
O14746	Telomerase reverse transcriptase	TERT	1
O60755	Galanin receptor type 3	GALR3	0.974
Q9UBN7	Histone deacetylase 6	HDAC6	0.335
P50613	Cyclin-dependent kinase 7	CDK7	0.003
P63000	Ras-related C3 botulinum toxin substrate 1	RAC1	0.964
Q9Y2D0	Carbonic anhydrase 5B, mitochondrial	CA5B	1
P26358	DNA (cytosine-5)-methyltransferase 1	DNMT1	0.998
P22748	Carbonic anhydrase 4	CA4	1
P11597	Cholesteryl ester transfer protein	CETP	0.002
P23280	Carbonic anhydrase 6	CA6	0.989
P05186	Alkaline phosphatase, tissue-nonspecific isozyme	ALPL	0.258
O95977	Sphingosine 1-phosphate receptor 4	S1PR4	0.995
O75907	Diacylglycerol O-acyltransferase 1	DGAT1	0.863
Q9NR96	Toll-like receptor 9	TLR9	1

## Sheet: ChemMapper
Table S2 Predicted targets of stemazole
Table S2-5 Targets predicted by ChemMapper
Homo sapiens, score>0
name	uniprot	species	score	Gene Symbol
Cyclin-A2	P20248	Homo sapiens	1	CCNA2
cAMP-dependent protein kinase catalytic subunit alpha	P17612	Homo sapiens	0.897	PRKACA
Estrogen receptor	P03372	Homo sapiens	0.625	ESR1
Prostaglandin G/H synthase 2	P35354	Homo sapiens	0.512	PTGS2
Cell division protein kinase 2	P24941	Homo sapiens	0.433	CDC2
Nuclear receptor coactivator 1	Q15788	Homo sapiens	0.308	NCOA1
Estrogen receptor beta	Q92731	Homo sapiens	0.308	ESR2
Prostaglandin G/H synthase 1	P23219	Homo sapiens	0.271	PTGS1
Carbonic anhydrase 1	P00915	Homo sapiens	0.269	CA1
Trypsin-1	P07477	Homo sapiens	0.263	PRSS1
Prothrombin	P00734	Homo sapiens	0.258	F2
MAP kinase-activated protein kinase 2	P49137	Homo sapiens	0.243	MAPKAPK2
Carbonic anhydrase 2	P00918	Homo sapiens	0.226	CA2
Nitric oxide synthase, inducible	P35228	Homo sapiens	0.189	NOS2
Cell division protein kinase 5	Q00535	Homo sapiens	0.168	CDK5
Nitric-oxide synthase, endothelial	P29474	Homo sapiens	0.16	NOS3
Alpha-2A adrenergic receptor	P08913	Homo sapiens	0.155	ADRA2A
RAC-alpha serine/threonine-protein kinase	P31749	Homo sapiens	0.152	AKT1
Alpha-1A adrenergic receptor	P35348	Homo sapiens	0.14	ADRA1A
Carbonic anhydrase 4	P22748	Homo sapiens	0.119	CA4
Cell division control protein 2 homolog	P06493	Homo sapiens	0.111	CDK1
Sodium-dependent dopamine transporter	Q01959	Homo sapiens	0.107	SLC6A3
Sodium-dependent noradrenaline transporter	P23975	Homo sapiens	0.106	SLC6A2
Peroxisome proliferator-activated receptor gamma	P37231	Homo sapiens	0.104	PPARG
Lactotransferrin	P02788	Homo sapiens	0.093	LTF
Sodium channel protein type 5 subunit alpha	Q14524	Homo sapiens	0.092	SCN5A
Glyceraldehyde-3-phosphate dehydrogenase	P04406	Homo sapiens	0.092	GAPDH
Low molecular weight phosphotyrosine protein phosphatase	P24666	Homo sapiens	0.092	ACP1
Androgen receptor	P10275	Homo sapiens	0.089	AR
Ig kappa chain C region	P01834	Homo sapiens	0.089	IGKC
Sulfotransferase 1A1	P50225	Homo sapiens	0.088	SULT1A1
cAMP-specific 3',5'-cyclic phosphodiesterase 4B	Q07343	Homo sapiens	0.088	PDE4B
Beta-2 adrenergic receptor	P07550	Homo sapiens	0.086	ADRB2
Sodium-dependent serotonin transporter	P31645	Homo sapiens	0.086	SLC6A4
Amine oxidase [flavin-containing] A	P21397	Homo sapiens	0.085	MAOA
Ig heavy chain V-I region ND	P01744	Homo sapiens	0.085	IGHV1-2
Neutrophil gelatinase-associated lipocalin	P80188	Homo sapiens	0.084	LCN2
Lysozyme C	P61626	Homo sapiens	0.083	LYZ
Thiamin pyrophosphokinase 1	Q9H3S4	Homo sapiens	0.083	TPK1
Alpha-2B adrenergic receptor	P18089	Homo sapiens	0.083	ADRA2B
Hemoglobin subunit alpha	P69905	Homo sapiens	0.081	HBA1; HBA2
2'-5'-oligoadenylate synthase 1	P00973	Homo sapiens	0.08	OAS1
Solute carrier family 12 member 1	Q13621	Homo sapiens	0.08	SLC12A1
Toll-like receptor 7	Q9NYK1	Homo sapiens	0.079	TLR7
Alcohol dehydrogenase 1C	P00326	Homo sapiens	0.079	ADH1C
Tyrosine-protein kinase HCK	P08631	Homo sapiens	0.078	HCK
DNA polymerase kappa	Q9UBT6	Homo sapiens	0.078	POLK
Cytochrome P450 19A1	P11511	Homo sapiens	0.078	CYP19A1
Glucosamine-6-phosphate isomerase	P46926	Homo sapiens	0.077	GNPDA1
Dual specificity protein kinase CLK1	P49759	Homo sapiens	0.076	CLK1
Mitogen-activated protein kinase 10	P53779	Homo sapiens	0.076	MAPK10
ATP-sensitive inward rectifier potassium channel 1	P48048	Homo sapiens	0.076	KCNJ1
Mannose-binding protein C	P11226	Homo sapiens	0.076	MBL2
Serine/threonine-protein kinase 12	Q96GD4	Homo sapiens	0.076	AURKB
Poly [ADP-ribose] polymerase 1	P09874	Homo sapiens	0.075	PARP1
Mitogen-activated protein kinase 14	Q16539	Homo sapiens	0.074	MAPK14
Egl nine homolog 1	Q9GZT9	Homo sapiens	0.074	EGLN1
Glycine amidinotransferase, mitochondrial	P50440	Homo sapiens	0.073	GATM
Ornithine aminotransferase, mitochondrial	P04181	Homo sapiens	0.072	OAT
Endothelin-1 receptor	P25101	Homo sapiens	0.072	EDNRA
Retinoic acid receptor alpha	P10276	Homo sapiens	0.072	RARA
RAC-beta serine/threonine-protein kinase	P31751	Homo sapiens	0.069	AKT2
cAMP-dependent protein kinase inhibitor alpha	P61925	Homo sapiens	0.069	PKIA
Beta-1 adrenergic receptor	P08588	Homo sapiens	0.068	ADRB1
Gamma-aminobutyric-acid receptor subunit alpha-1	P14867	Homo sapiens	0.068	GABRA1
Gamma-aminobutyric-acid receptor subunit alpha-2	P47869	Homo sapiens	0.068	GABRA2
D(1A) dopamine receptor	P21728	Homo sapiens	0.064	DRD1
D(2) dopamine receptor	P14416	Homo sapiens	0.063	DRD2
5-hydroxytryptamine 1D receptor	P28221	Homo sapiens	0.062	HTR1D
Macrophage migration inhibitory factor	P14174	Homo sapiens	0.06	MIF
Gamma-aminobutyric-acid receptor subunit alpha-5	P31644	Homo sapiens	0.059	GABRA5
Gamma-aminobutyric-acid receptor subunit alpha-3	P34903	Homo sapiens	0.059	GABRA3
Gamma-aminobutyric-acid receptor subunit alpha-4	P48169	Homo sapiens	0.059	GABRA4
Protein tyrosine kinase 2 beta	Q14289	Homo sapiens	0.057	PTK2B
DNA topoisomerase 2-alpha	P11388	Homo sapiens	0.057	TOP2A
3 beta-hydroxysteroid dehydrogenase/Delta 5-->4-isomerase type II	P26439	Homo sapiens	0.057	HSD3B2
3 beta-hydroxysteroid dehydrogenase/Delta 5-->4-isomerase type I	P14060	Homo sapiens	0.057	HSD3B1
Carbonic anhydrase 12	O43570	Homo sapiens	0.056	CA12
Carbonic anhydrase 9	Q16790	Homo sapiens	0.056	CA9
Group IIE secretory phospholipase A2	Q9NZK7	Homo sapiens	0.053	PLA2G2E
Adenosine A2a receptor	P29274	Homo sapiens	0.053	ADORA2A
Sodium channel protein type 10 subunit alpha	Q9Y5Y9	Homo sapiens	0.053	SCN10A
D-HSCDK2	O75100	Homo sapiens	0.051	D-HSCDK2
Gamma-aminobutyric-acid receptor subunit alpha-6	Q16445	Homo sapiens	0.049	GABRA6
Nitric-oxide synthase, brain	P29475	Homo sapiens	0.049	NOS1
Synaptic vesicular amine transporter	Q05940	Homo sapiens	0.049	SLC18A2
Ribosyldihydronicotinamide dehydrogenase [quinone]	P16083	Homo sapiens	0.048	NQO2
Nuclear receptor coactivator 2	Q15596	Homo sapiens	0.048	NCOA2
Casein kinase II subunit alpha	P68400	Homo sapiens	0.048	CSNK2A1
5-hydroxytryptamine 2A receptor	P28223	Homo sapiens	0.047	HTR2A
Alpha-2C adrenergic receptor	P18825	Homo sapiens	0.047	ADRA2C
5-hydroxytryptamine 1B receptor	P28222	Homo sapiens	0.046	HTR1B
5-hydroxytryptamine 2B receptor	P41595	Homo sapiens	0.046	HTR2B
5-hydroxytryptamine 2C receptor	P28335	Homo sapiens	0.046	HTR2C
ATP-sensitive inward rectifier potassium channel 11	Q14654	Homo sapiens	0.041	KCNJ11
Myosin light chain 6B	P14649	Homo sapiens	0.04	MYL6B
Myosin regulatory light chain 12A	P19105	Homo sapiens	0.04	MYL12A
Tubulin alpha-3 chain	Q71U36	Homo sapiens	0.039	TUBA1A
Tubulin beta-2C chain	P68371	Homo sapiens	0.039	TUBB4B
Sodium/potassium-transporting ATPase alpha-1 chain	P05023	Homo sapiens	0.038	ATP1A1
Solute carrier family 12 member 3	P55017	Homo sapiens	0.037	SLC12A3
ATP synthase subunit alpha, mitochondrial	P25705	Homo sapiens	0.036	ATP5F1A
ATP synthase subunit beta, mitochondrial	P06576	Homo sapiens	0.036	ATP5F1B
Methionine aminopeptidase 1	P53582	Homo sapiens	0.036	METAP1
Mitogen-activated protein kinase 8	P45983	Homo sapiens	0.035	MAPK8
Plasminogen	P00747	Homo sapiens	0.035	PLG
Tissue-type plasminogen activator	P00750	Homo sapiens	0.035	PLAT
Peptidyl-prolyl cis-trans isomerase, mitochondrial	P30405	Homo sapiens	0.035	PPIF
C-jun-amino-terminal kinase-interacting protein 1	Q9UQF2	Homo sapiens	0.035	MAPK8IP1
Carbonic anhydrase 14	Q9ULX7	Homo sapiens	0.034	CA14
Carbonic anhydrase 3	P07451	Homo sapiens	0.034	CA3
Carbonic anhydrase 7	P43166	Homo sapiens	0.034	CA7
Mu-type opioid receptor	P35372	Homo sapiens	0.034	OPRM1
Delta-type opioid receptor	P41143	Homo sapiens	0.034	OPRD1
5-hydroxytryptamine 3 receptor	P46098	Homo sapiens	0.034	HTR3A
Glutamate [NMDA] receptor subunit 3A	Q8TCU5	Homo sapiens	0.034	GRIN3A
Sodium channel protein type 11 subunit alpha	Q9UI33	Homo sapiens	0.033	SCN11A
Prostaglandin reductase 1	Q14914	Homo sapiens	0.032	PTGR1
Neuronal acetylcholine receptor subunit alpha-7	P36544	Homo sapiens	0.031	CHRNA7
Neuronal acetylcholine receptor subunit alpha-4	P43681	Homo sapiens	0.031	CHRNA4
Alpha-1D adrenergic receptor	P25100	Homo sapiens	0.031	ADRA1D
Alpha-1B adrenergic receptor	P35368	Homo sapiens	0.031	ADRA1B
Amine oxidase [flavin-containing] B	P27338	Homo sapiens	0.031	MAOB
5-hydroxytryptamine 1A receptor	P08908	Homo sapiens	0.029	HTR1A
D(3) dopamine receptor	P35462	Homo sapiens	0.029	DRD3
D(4) dopamine receptor	P21917	Homo sapiens	0.029	DRD4
D(1B) dopamine receptor	P21918	Homo sapiens	0.029	DRD5
Amiloride-sensitive sodium channel subunit alpha	P37088	Homo sapiens	0.026	SCNN1A
Amiloride-sensitive sodium channel subunit beta	P51168	Homo sapiens	0.026	SCNN1B
cGMP-inhibited 3',5'-cyclic phosphodiesterase A	Q14432	Homo sapiens	0.026	PDE3A
Amiloride-sensitive sodium channel subunit gamma	P51170	Homo sapiens	0.026	SCNN1G
cAMP-specific 3',5'-cyclic phosphodiesterase 4A	P27815	Homo sapiens	0.025	PDE4A
cGMP-specific 3',5'-cyclic phosphodiesterase	O76074	Homo sapiens	0.025	PDE5A
Adenosine A1 receptor	P30542	Homo sapiens	0.025	ADORA1
Acetylcholinesterase	P22303	Homo sapiens	0.024	ACHE
Protein S100-A13	Q99584	Homo sapiens	0.023	S100A13
Adenosine A2b receptor	P29275	Homo sapiens	0.023	ADORA2B
Adenosine A3 receptor	P33765	Homo sapiens	0.023	ADORA3
Sodium channel protein type 1 subunit alpha	P35498	Homo sapiens	0.023	SCN1A
Protein S100-A12	P80511	Homo sapiens	0.023	S100A12
Interleukin-3	P08700	Homo sapiens	0.023	IL3
Arginase-2, mitochondrial	P78540	Homo sapiens	0.022	ARG2
Argininosuccinate lyase	P04424	Homo sapiens	0.022	ASL
Arginine decarboxylase	Q96A70	Homo sapiens	0.022	AZIN2
Arginase-1	P05089	Homo sapiens	0.022	ARG1
Gamma-aminobutyric-acid receptor subunit rho-1	P24046	Homo sapiens	0.022	GABRR1
Gamma-aminobutyric acid receptor subunit rho-2	P28476	Homo sapiens	0.022	GABRR2
Gamma-aminobutyric-acid receptor subunit beta-1	P18505	Homo sapiens	0.022	GABRB1
Cationic amino acid transporter 4	O43246	Homo sapiens	0.022	SLC7A4
Gamma-aminobutyric-acid receptor subunit beta-2	P47870	Homo sapiens	0.022	GABRB2
Gamma-aminobutyric acid receptor subunit rho-3	A8MPY1	Homo sapiens	0.022	GABRR3
Gamma-aminobutyric acid receptor subunit gamma-2	P18507	Homo sapiens	0.022	GABRG2
Gamma-aminobutyric acid receptor subunit epsilon	P78334	Homo sapiens	0.022	GABRE
Gamma-aminobutyric acid receptor subunit delta	O14764	Homo sapiens	0.022	GABRD
Gamma-aminobutyric acid receptor subunit theta	Q9UN88	Homo sapiens	0.022	GABRQ
Gamma-aminobutyric acid receptor subunit gamma-3	Q99928	Homo sapiens	0.022	GABRG3
Gamma-aminobutyric acid receptor subunit pi	O00591	Homo sapiens	0.022	GABRP
Cationic amino acid transporter 3	Q8WY07	Homo sapiens	0.022	SLC7A3
High-affinity cationic amino acid transporter 1	P30825	Homo sapiens	0.022	SLC7A1
Glutamate receptor, ionotropic kainate 2	Q13002	Homo sapiens	0.022	GRIK2
Solute carrier family 22 member 6	Q4U2R8	Homo sapiens	0.021	SLC22A6
Argininosuccinate synthase	Q5T6L4	Homo sapiens	0.021	ASS
NG,NG-dimethylarginine dimethylaminohydrolase 1	O94760	Homo sapiens	0.021	DDAH1
Argininosuccinate synthase	P00966	Homo sapiens	0.021	ASS1
NG,NG-dimethylarginine dimethylaminohydrolase 2	O95865	Homo sapiens	0.021	DDAH2
Solute carrier family 22 member 11	Q9NSA0	Homo sapiens	0.021	SLC22A11
Solute carrier family 22 member 8	Q8TCC7	Homo sapiens	0.021	SLC22A8
Ornithine carbamoyltransferase, mitochondrial	P00480	Homo sapiens	0.021	OTC
Cystine/glutamate transporter	Q9UPY5	Homo sapiens	0.021	SLC7A11
Cystinosin	O60931	Homo sapiens	0.021	CTNS
B(0,+)-type amino acid transporter 1	P82251	Homo sapiens	0.021	SLC7A9
Protein-arginine deiminase type-4	Q9UM07	Homo sapiens	0.021	PADI4
Protein-arginine deiminase type-1	Q9ULC6	Homo sapiens	0.021	PADI1
Protein-arginine deiminase type-3	Q9ULW8	Homo sapiens	0.021	PADI3
Protein-arginine deiminase type-2	Q9Y2J8	Homo sapiens	0.021	PADI2
Dihydrofolate reductase	P00374	Homo sapiens	0.02	DHFR
ATP-sensitive inward rectifier potassium channel 8	Q15842	Homo sapiens	0.019	KCNJ8
Troponin C, slow skeletal and cardiac muscles	P63316	Homo sapiens	0.019	TNNC1
Solute carrier family 12 member 2	P55011	Homo sapiens	0.016	SLC12A2
Calcium-activated potassium channel subunit alpha 1	Q12791	Homo sapiens	0.016	KCNMA1
Tyrosine-protein kinase JAK2	O60674	Homo sapiens	0.015	JAK2
Tyrosine-protein kinase JAK3	P52333	Homo sapiens	0.015	JAK3
Tyrosine-protein kinase JAK1	P23458	Homo sapiens	0.015	JAK1
Death-associated protein kinase 3	O43293	Homo sapiens	0.015	DAPK3
Sodium channel protein type 9 subunit alpha	Q15858	Homo sapiens	0.014	SCN9A
Sodium channel protein type 4 subunit alpha	P35499	Homo sapiens	0.014	SCN4A
Carbonic anhydrase-related protein	P35219	Homo sapiens	0.014	CA8
Carbonic anhydrase-related protein 10	Q9NS85	Homo sapiens	0.014	CA10
Carbonic anhydrase-related protein 11	O75493	Homo sapiens	0.014	CA11
Voltage-dependent T-type calcium channel subunit alpha-1G	O43497	Homo sapiens	0.014	CACNA1G
Voltage-dependent T-type calcium channel subunit alpha-1I	Q9P0X4	Homo sapiens	0.014	CACNA1I
Carbonic anhydrase 6	P23280	Homo sapiens	0.014	CA6
Sodium channel subunit beta-1	Q07699	Homo sapiens	0.014	SCN1B
Neuronal acetylcholine receptor subunit alpha-10	Q9GZZ6	Homo sapiens	0.014	CHRNA10
Sodium channel subunit beta-4	Q8IWT1	Homo sapiens	0.014	SCN4B
Carbonic anhydrase 5B, mitochondrial	Q9Y2D0	Homo sapiens	0.014	CA5B
Carbonic anhydrase 13	Q8N1Q1	Homo sapiens	0.014	CA13
Sodium channel subunit beta-3	Q9NY72	Homo sapiens	0.014	SCN3B
Voltage-dependent T-type calcium channel subunit alpha-1H	O95180	Homo sapiens	0.014	CACNA1H
Sodium channel protein type 2 subunit alpha	Q99250	Homo sapiens	0.014	SCN2A
Sodium channel protein type 3 subunit alpha	Q9NY46	Homo sapiens	0.014	SCN3A
Carbonic anhydrase 5A, mitochondrial	P35218	Homo sapiens	0.014	CA5A
Muscarinic acetylcholine receptor M1	P11229	Homo sapiens	0.013	CHRM1
Potassium voltage-gated channel subfamily H member 2	Q12809	Homo sapiens	0.013	KCNH2
Chromaffin granule amine transporter	P54219	Homo sapiens	0.013	SLC18A1
Gamma-aminobutyric acid receptor subunit gamma-1	Q8N1C3	Homo sapiens	0.013	GABRG1
Translocator protein	P30536	Homo sapiens	0.013	TSPO
Membrane copper amine oxidase	Q16853	Homo sapiens	0.012	AOC3
4-aminobutyrate aminotransferase, mitochondrial	P80404	Homo sapiens	0.012	ABAT
Alanine aminotransferase 1	P24298	Homo sapiens	0.012	GPT
Alanine aminotransferase 2	Q8TD30	Homo sapiens	0.012	GPT2
Glutamate receptor 2	P42262	Homo sapiens	0.012	GRIA2
Phenylalanine-4-hydroxylase	P00439	Homo sapiens	0.012	PAH
Heparan sulfate glucosamine 3-O-sulfotransferase 3A1	Q9Y663	Homo sapiens	0.011	HS3ST3A1
Heparin-binding growth factor 1	P05230	Homo sapiens	0.011	FGF1
Heparin-binding growth factor 2	P09038	Homo sapiens	0.011	FGF2
Hepatocyte growth factor	P14210	Homo sapiens	0.011	HGF
D1 dopamine receptor-interacting protein calcyon	Q9NYX4	Homo sapiens	0.011	CALY
Kappa-type opioid receptor	P41145	Homo sapiens	0.01	OPRK1
Amiloride-sensitive cation channel 2, neuronal	P78348	Homo sapiens	0.01	ASIC1
Sodium/hydrogen exchanger 1	P19634	Homo sapiens	0.01	SLC9A1
Amiloride-sensitive sodium channel subunit delta	P51172	Homo sapiens	0.01	SCNN1D
Amiloride-sensitive amine oxidase [copper-containing]	P19801	Homo sapiens	0.01	AOC1
Amiloride-sensitive cation channel 1, neuronal	Q16515	Homo sapiens	0.01	ASIC2
Glutamate [NMDA] receptor subunit zeta-1	Q05586	Homo sapiens	0.01	GRIN1
Glutamate [NMDA] receptor subunit epsilon-1	Q12879	Homo sapiens	0.01	GRIN2A
Glutamate [NMDA] receptor subunit epsilon-2	Q13224	Homo sapiens	0.01	GRIN2B
Glutamate [NMDA] receptor subunit epsilon-3	Q14957	Homo sapiens	0.01	GRIN2C
Angiotensin-converting enzyme	P12821	Homo sapiens	0.007	ACE
Ig gamma-1 chain C region	P01857	Homo sapiens	0.007	IGHG1
Glucosylceramidase	P04062	Homo sapiens	0.007	GBA
Sialic acid-binding Ig-like lectin 7	Q9Y286	Homo sapiens	0.007	SIGLEC7
Kynurenine--oxoglutarate transaminase 1	Q16773	Homo sapiens	0.003	KYAT1
Glutamate receptor 1	P42261	Homo sapiens	0.003	GRIA1
Gamma-aminobutyric-acid receptor subunit beta-3	P28472	Homo sapiens	0.003	GABRB3
Neuronal acetylcholine receptor subunit alpha-3	P32297	Homo sapiens	0.003	CHRNA3
