# Supplementary material for: Uncovering the Pharmacological Mechanism of Stemazole in the Treatment of Neurodegenerative Diseases Based on a Network Pharmacology Approach
Source: Int J Mol Sci. 2020 Jan 9;21(2):427. doi: 10.3390/ijms21020427 (PMC7013392; doi:10.3390/ijms21020427)
Supplement: Supplementary file 1 [file ijms-21-00427-s001.zip › Table S3 The results of the GO and KEGG pathway enrichment.xlsx]

## Sheet: KEGG
Table S3 The results of the GO and KEGG pathway enrichment
Table S3-1 The results of the KEGG pathway enrichment
source	term_name	term_id	adjusted_p_value	negative_log10_of_adjusted_p_value	term_size	query_size	intersection_size	effective_domain_size	intersections
KEGG	Pathways in cancer	KEGG:05200	2.35107e-11	10.6287	526	29	17	7590	CASP3,AKT1,CASP8,CASP9,MAPK8,DAPK1,ABL1,PPARD,AR,FGF2,PTGS2,CSF1R,HGF,PPARG,ESR1,IGF1R,MMP9
KEGG	Toxoplasmosis	KEGG:05145	9.48674e-09	8.02288	109	29	9	7590	CASP3,AKT1,CASP8,CASP9,MAPK8,TNF,MAPK14,PPIF,PIK3CG
KEGG	MAPK signaling pathway	KEGG:04010	2.93742e-07	6.53203	294	29	11	7590	CASP3,AKT1,MAPK8,TNF,MAPK14,FGF2,CSF1R,HGF,IGF1R,MAPK8IP1,INSR
KEGG	TNF signaling pathway	KEGG:04668	3.24673e-07	6.48855	110	29	8	7590	CASP3,AKT1,CASP8,MAPK8,TNF,MAPK14,PTGS2,MMP9
KEGG	Kaposi sarcoma-associated herpesvirus infection	KEGG:05167	1.11505e-06	5.95271	186	29	9	7590	CASP3,AKT1,CASP8,CASP9,MAPK8,MAPK14,FGF2,PTGS2,PIK3CG
KEGG	Proteoglycans in cancer	KEGG:05205	1.84143e-06	5.73484	197	29	9	7590	CASP3,AKT1,TNF,MAPK14,FGF2,HGF,ESR1,IGF1R,MMP9
KEGG	IL-17 signaling pathway	KEGG:04657	2.29728e-06	5.63879	91	29	7	7590	CASP3,CASP8,MAPK8,TNF,MAPK14,PTGS2,MMP9
KEGG	Hepatitis B	KEGG:05161	7.20786e-06	5.14219	163	29	8	7590	CASP3,AKT1,CASP8,CASP9,MAPK8,TNF,MAPK14,MMP9
KEGG	Osteoclast differentiation	KEGG:04380	2.07449e-05	4.68309	125	29	7	7590	AKT1,MAPK8,TNF,MAPK14,FYN,CSF1R,PPARG
KEGG	Endocrine resistance	KEGG:01522	8.49839e-05	4.07066	96	29	6	7590	AKT1,MAPK8,MAPK14,ESR1,IGF1R,MMP9
KEGG	Ras signaling pathway	KEGG:04014	0.000100819	3.99646	230	29	8	7590	AKT1,MAPK8,ABL1,FGF2,CSF1R,HGF,IGF1R,INSR
KEGG	Viral myocarditis	KEGG:05416	0.000111693	3.95197	55	29	5	7590	CASP3,CASP8,CASP9,ABL1,FYN
KEGG	C-type lectin receptor signaling pathway	KEGG:04625	0.000136218	3.86576	104	29	6	7590	AKT1,CASP8,MAPK8,TNF,MAPK14,PTGS2
KEGG	Tuberculosis	KEGG:05152	0.000194489	3.71111	174	29	7	7590	CASP3,AKT1,CASP8,CASP9,MAPK8,TNF,MAPK14
KEGG	Fc epsilon RI signaling pathway	KEGG:04664	0.000300391	3.52231	67	29	5	7590	AKT1,MAPK8,TNF,MAPK14,FYN
KEGG	Apoptosis - multiple species	KEGG:04215	0.000325786	3.48707	31	29	4	7590	CASP3,CASP8,CASP9,MAPK8
KEGG	Epstein-Barr virus infection	KEGG:05169	0.000443456	3.35315	197	29	7	7590	CASP3,AKT1,CASP8,CASP9,MAPK8,TNF,MAPK14
KEGG	Rap1 signaling pathway	KEGG:04015	0.000595175	3.22536	206	29	7	7590	AKT1,MAPK14,FGF2,CSF1R,HGF,IGF1R,INSR
KEGG	Apoptosis	KEGG:04210	0.000621743	3.20639	135	29	6	7590	CASP3,AKT1,CASP8,CASP9,MAPK8,TNF
KEGG	Human immunodeficiency virus 1 infection	KEGG:05170	0.000675287	3.17051	210	29	7	7590	CASP3,AKT1,CASP8,CASP9,MAPK8,TNF,MAPK14
KEGG	Human cytomegalovirus infection	KEGG:05163	0.00100022	2.9999	223	29	7	7590	CASP3,AKT1,CASP8,CASP9,TNF,MAPK14,PTGS2
KEGG	Non-alcoholic fatty liver disease (NAFLD)	KEGG:04932	0.00109504	2.96057	149	29	6	7590	CASP3,AKT1,CASP8,MAPK8,TNF,INSR
KEGG	Prostate cancer	KEGG:05215	0.00185148	2.73248	97	29	5	7590	AKT1,CASP9,AR,IGF1R,MMP9
KEGG	AGE-RAGE signaling pathway in diabetic complications	KEGG:04933	0.00214583	2.6684	100	29	5	7590	CASP3,AKT1,MAPK8,TNF,MAPK14
KEGG	PI3K-Akt signaling pathway	KEGG:04151	0.00228045	2.64198	351	29	8	7590	AKT1,CASP9,FGF2,CSF1R,HGF,IGF1R,PIK3CG,INSR
KEGG	Chagas disease (American trypanosomiasis)	KEGG:05142	0.00236142	2.62683	102	29	5	7590	AKT1,CASP8,MAPK8,TNF,MAPK14
KEGG	Toll-like receptor signaling pathway	KEGG:04620	0.00236142	2.62683	102	29	5	7590	AKT1,CASP8,MAPK8,TNF,MAPK14
KEGG	Alzheimer disease	KEGG:05010	0.00239306	2.62105	171	29	6	7590	CASP3,CASP8,CASP9,CDK5,TNF,GAPDH
KEGG	Amyotrophic lateral sclerosis (ALS)	KEGG:05014	0.00245439	2.61006	51	29	4	7590	CASP3,CASP9,TNF,MAPK14
KEGG	Legionellosis	KEGG:05134	0.00331448	2.47958	55	29	4	7590	CASP3,CASP8,CASP9,TNF
KEGG	VEGF signaling pathway	KEGG:04370	0.00437661	2.35886	59	29	4	7590	AKT1,CASP9,MAPK14,PTGS2
KEGG	Sphingolipid signaling pathway	KEGG:04071	0.00494992	2.3054	119	29	5	7590	AKT1,MAPK8,TNF,MAPK14,FYN
KEGG	AMPK signaling pathway	KEGG:04152	0.00494992	2.3054	119	29	5	7590	AKT1,PPARG,HMGCR,IGF1R,INSR
KEGG	FoxO signaling pathway	KEGG:04068	0.00726439	2.1388	129	29	5	7590	AKT1,MAPK8,MAPK14,IGF1R,INSR
KEGG	Prolactin signaling pathway	KEGG:04917	0.00856479	2.06728	70	29	4	7590	AKT1,MAPK8,MAPK14,ESR1
KEGG	RIG-I-like receptor signaling pathway	KEGG:04622	0.00856479	2.06728	70	29	4	7590	CASP8,MAPK8,TNF,MAPK14
KEGG	Platinum drug resistance	KEGG:01524	0.00955941	2.01957	72	29	4	7590	CASP3,AKT1,CASP8,CASP9
KEGG	Melanoma	KEGG:05218	0.00955941	2.01957	72	29	4	7590	AKT1,FGF2,HGF,IGF1R
KEGG	Fluid shear stress and atherosclerosis	KEGG:05418	0.00965278	2.01535	137	29	5	7590	AKT1,MAPK8,TNF,MAPK14,MMP9
KEGG	Measles	KEGG:05162	0.00998914	2.00047	138	29	5	7590	CASP3,AKT1,CASP8,CASP9,MAPK8
KEGG	Pertussis	KEGG:05133	0.0117961	1.92826	76	29	4	7590	CASP3,MAPK8,TNF,MAPK14
KEGG	EGFR tyrosine kinase inhibitor resistance	KEGG:01521	0.0137055	1.8631	79	29	4	7590	AKT1,FGF2,HGF,IGF1R
KEGG	Hepatitis C	KEGG:05160	0.017208	1.76427	155	29	5	7590	CASP3,AKT1,CASP8,CASP9,TNF
KEGG	Colorectal cancer	KEGG:05210	0.0190161	1.72088	86	29	4	7590	CASP3,AKT1,CASP9,MAPK8
KEGG	Longevity regulating pathway	KEGG:04211	0.01988	1.70158	87	29	4	7590	AKT1,PPARG,IGF1R,INSR
KEGG	Influenza A	KEGG:05164	0.0223608	1.65051	164	29	5	7590	CASP3,AKT1,CASP8,CASP9,TNF
KEGG	Small cell lung cancer	KEGG:05222	0.0246282	1.60857	92	29	4	7590	CASP3,AKT1,CASP9,PTGS2
KEGG	Progesterone-mediated oocyte maturation	KEGG:04914	0.0301395	1.52086	97	29	4	7590	AKT1,MAPK8,MAPK14,IGF1R
KEGG	T cell receptor signaling pathway	KEGG:04660	0.0338405	1.47056	100	29	4	7590	AKT1,TNF,MAPK14,FYN
KEGG	HIF-1 signaling pathway	KEGG:04066	0.0338405	1.47056	100	29	4	7590	AKT1,GAPDH,IGF1R,INSR
KEGG	Type II diabetes mellitus	KEGG:04930	0.0413298	1.38374	45	29	3	7590	MAPK8,TNF,INSR
KEGG	Insulin resistance	KEGG:04931	0.0452834	1.34406	108	29	4	7590	AKT1,MAPK8,TNF,INSR
KEGG	Huntington disease	KEGG:05016	0.0460701	1.33658	192	29	5	7590	CASP3,CASP8,CASP9,PPIF,PPARG

## Sheet: GO
Table S3 The results of the GO and KEGG pathway enrichment
Table S3-2 The results of the GO enrichment
source	term_name	term_id	adjusted_p_value	negative_log10_of_adjusted_p_value	term_size	query_size	intersection_size	effective_domain_size	intersections
GO:MF	catalytic activity, acting on a protein	GO:0140096	1.41899e-07	6.84802	2239	29	18	18098	CASP3,AKT1,CASP8,CASP9,MAPK8,CDK5,DAPK1,ABL1,GAPDH,MAPK14,PPIF,FYN,CSF1R,HGF,IGF1R,PIK3CG,INSR,MMP9
GO:MF	identical protein binding	GO:0042802	3.05539e-07	6.51493	1718	29	16	18098	AKT1,CASP8,DAPK1,TNF,ACHE,GAPDH,FYN,PTGS2,CSF1R,HGF,PPARG,ESR1,HMGCR,IGF1R,PIK3CG,MMP9
GO:MF	drug binding	GO:0008144	4.15172e-07	6.38177	1754	29	16	18098	AKT1,MAPK8,CDK5,DAPK1,ABL1,ACHE,MAPK14,PPIF,FYN,PPARD,CSF1R,PPARG,DRD3,IGF1R,PIK3CG,INSR
GO:MF	protein kinase activity	GO:0004672	4.57426e-07	6.33968	614	29	11	18098	AKT1,MAPK8,CDK5,DAPK1,ABL1,MAPK14,FYN,CSF1R,IGF1R,PIK3CG,INSR
GO:MF	enzyme binding	GO:0019899	1.1882e-06	5.92511	2202	29	17	18098	CASP3,AKT1,CASP8,CASP9,MAPK8,CDK5,TNF,ABL1,MAPK14,FYN,AR,PTGS2,CSF1R,PPARG,ESR1,HMGCR,MAPK8IP1
GO:MF	signaling receptor binding	GO:0005102	1.98405e-06	5.70245	1652	29	15	18098	CASP3,CASP8,CDK5,TNF,ABL1,FYN,AR,FGF2,HGF,PPARG,ESR1,DRD3,IGF1R,PIK3CG,INSR
GO:MF	phosphotransferase activity, alcohol group as acceptor	GO:0016773	2.35008e-06	5.62892	718	29	11	18098	AKT1,MAPK8,CDK5,DAPK1,ABL1,MAPK14,FYN,CSF1R,IGF1R,PIK3CG,INSR
GO:MF	kinase activity	GO:0016301	1.0139e-05	4.99401	827	29	11	18098	AKT1,MAPK8,CDK5,DAPK1,ABL1,MAPK14,FYN,CSF1R,IGF1R,PIK3CG,INSR
GO:MF	ephrin receptor binding	GO:0046875	4.51461e-05	4.34538	29	29	4	18098	CDK5,ABL1,FYN,PIK3CG
GO:MF	transferase activity, transferring phosphorus-containing groups	GO:0016772	5.97371e-05	4.22376	984	29	11	18098	AKT1,MAPK8,CDK5,DAPK1,ABL1,MAPK14,FYN,CSF1R,IGF1R,PIK3CG,INSR
GO:MF	cysteine-type endopeptidase activity involved in apoptotic signaling pathway	GO:0097199	7.57492e-05	4.12062	8	29	3	18098	CASP3,CASP8,CASP9
GO:MF	nuclear receptor activity	GO:0004879	0.000332355	3.4784	47	29	4	18098	PPARD,AR,PPARG,ESR1
GO:MF	ligand-activated transcription factor activity	GO:0098531	0.000332355	3.4784	47	29	4	18098	PPARD,AR,PPARG,ESR1
GO:MF	protein domain specific binding	GO:0019904	0.000380288	3.41989	710	29	9	18098	CASP8,CASP9,ABL1,GAPDH,FYN,AR,PPARG,DRD3,INSR
GO:MF	cysteine-type endopeptidase activity involved in apoptotic process	GO:0097153	0.000610835	3.21408	15	29	3	18098	CASP3,CASP8,CASP9
GO:MF	small molecule binding	GO:0036094	0.000667558	3.17551	2552	29	15	18098	AKT1,MAPK8,CDK5,DAPK1,ABL1,GAPDH,MAPK14,FYN,PPARD,CSF1R,PPARG,HMGCR,IGF1R,PIK3CG,INSR
GO:MF	steroid hormone receptor activity	GO:0003707	0.000677609	3.16902	56	29	4	18098	PPARD,AR,PPARG,ESR1
GO:MF	protein tyrosine kinase activity	GO:0004713	0.000871469	3.05975	137	29	5	18098	ABL1,FYN,CSF1R,IGF1R,INSR
GO:MF	protein phosphatase binding	GO:0019903	0.000871469	3.05975	137	29	5	18098	AKT1,MAPK14,CSF1R,PPARG,HMGCR
GO:MF	anion binding	GO:0043168	0.00226059	2.64578	2807	29	15	18098	AKT1,MAPK8,CDK5,DAPK1,ABL1,MAPK14,FYN,PPARD,FGF2,CSF1R,PPARG,HMGCR,IGF1R,PIK3CG,INSR
GO:MF	insulin-activated receptor activity	GO:0005009	0.00273174	2.56356	3	29	2	18098	IGF1R,INSR
GO:MF	phosphatase binding	GO:0019902	0.00349408	2.45667	182	29	5	18098	AKT1,MAPK14,CSF1R,PPARG,HMGCR
GO:MF	nucleotide binding	GO:0000166	0.00373384	2.42784	2159	29	13	18098	AKT1,MAPK8,CDK5,DAPK1,ABL1,GAPDH,MAPK14,FYN,CSF1R,HMGCR,IGF1R,PIK3CG,INSR
GO:MF	nucleoside phosphate binding	GO:1901265	0.00375302	2.42562	2160	29	13	18098	AKT1,MAPK8,CDK5,DAPK1,ABL1,GAPDH,MAPK14,FYN,CSF1R,HMGCR,IGF1R,PIK3CG,INSR
GO:MF	ATP binding	GO:0005524	0.00379982	2.42024	1499	29	11	18098	AKT1,MAPK8,CDK5,DAPK1,ABL1,MAPK14,FYN,CSF1R,IGF1R,PIK3CG,INSR
GO:MF	catalytic activity	GO:0003824	0.00406722	2.3907	5846	29	21	18098	CASP3,AKT1,CASP8,CASP9,MAPK8,CDK5,DAPK1,ABL1,ACHE,GAPDH,MAPK14,PPIF,FYN,PTGS2,CSF1R,HGF,HMGCR,IGF1R,PIK3CG,INSR,MMP9
GO:MF	adenyl ribonucleotide binding	GO:0032559	0.00539254	2.26821	1555	29	11	18098	AKT1,MAPK8,CDK5,DAPK1,ABL1,MAPK14,FYN,CSF1R,IGF1R,PIK3CG,INSR
GO:MF	adenyl nucleotide binding	GO:0030554	0.00576636	2.2391	1566	29	11	18098	AKT1,MAPK8,CDK5,DAPK1,ABL1,MAPK14,FYN,CSF1R,IGF1R,PIK3CG,INSR
GO:MF	phosphatidylinositol 3-kinase binding	GO:0043548	0.00593136	2.22685	31	29	3	18098	FYN,IGF1R,INSR
GO:MF	hormone binding	GO:0042562	0.00804447	2.0945	104	29	4	18098	ACHE,AR,IGF1R,INSR
GO:MF	insulin binding	GO:0043559	0.00908769	2.04155	5	29	2	18098	IGF1R,INSR
GO:MF	protein binding	GO:0005515	0.0100608	1.99737	12602	29	29	18098	CASP3,AKT1,CASP8,CASP9,MAPK8,CDK5,DAPK1,TNF,ABL1,ACHE,GAPDH,MAPK14,PPIF,FYN,PPARD,AR,FGF2,PTGS2,CSF1R,HGF,PPARG,ESR1,HMGCR,DRD3,IGF1R,PIK3CG,MAPK8IP1,INSR,MMP9
GO:MF	ion binding	GO:0043167	0.013235	1.87827	6258	29	21	18098	AKT1,MAPK8,CDK5,DAPK1,ABL1,ACHE,MAPK14,FYN,PPARD,AR,FGF2,PTGS2,CSF1R,PPARG,ESR1,HMGCR,DRD3,IGF1R,PIK3CG,INSR,MMP9
GO:MF	protein-containing complex binding	GO:0044877	0.0155667	1.8078	1122	29	9	18098	CASP3,CASP8,ABL1,ACHE,FYN,FGF2,IGF1R,INSR,MMP9
GO:MF	tumor necrosis factor receptor superfamily binding	GO:0032813	0.0197097	1.70532	46	29	3	18098	CASP3,CASP8,TNF
GO:MF	protein kinase binding	GO:0019901	0.0208522	1.68085	647	29	7	18098	AKT1,CASP9,CDK5,ABL1,MAPK14,ESR1,MAPK8IP1
GO:MF	molecular function regulator	GO:0098772	0.022524	1.64735	1811	29	11	18098	CASP3,AKT1,CASP9,MAPK8,CDK5,TNF,GAPDH,FGF2,HGF,ESR1,MAPK8IP1
GO:MF	protein serine/threonine kinase activity	GO:0004674	0.0233664	1.63141	446	29	6	18098	AKT1,MAPK8,CDK5,DAPK1,MAPK14,PIK3CG
GO:MF	nitric-oxide synthase regulator activity	GO:0030235	0.0253697	1.59568	8	29	2	18098	AKT1,ESR1
GO:MF	purine ribonucleoside triphosphate binding	GO:0035639	0.0270055	1.56855	1847	29	11	18098	AKT1,MAPK8,CDK5,DAPK1,ABL1,MAPK14,FYN,CSF1R,IGF1R,PIK3CG,INSR
GO:MF	carbohydrate derivative binding	GO:0097367	0.0314271	1.5027	2241	29	12	18098	AKT1,MAPK8,CDK5,DAPK1,ABL1,MAPK14,FYN,FGF2,CSF1R,IGF1R,PIK3CG,INSR
GO:MF	peptide binding	GO:0042277	0.0325031	1.48808	290	29	5	18098	ACHE,PPIF,PPARG,IGF1R,INSR
GO:MF	purine ribonucleotide binding	GO:0032555	0.0367241	1.43505	1910	29	11	18098	AKT1,MAPK8,CDK5,DAPK1,ABL1,MAPK14,FYN,CSF1R,IGF1R,PIK3CG,INSR
GO:MF	purine nucleotide binding	GO:0017076	0.0390686	1.40817	1923	29	11	18098	AKT1,MAPK8,CDK5,DAPK1,ABL1,MAPK14,FYN,CSF1R,IGF1R,PIK3CG,INSR
GO:MF	ribonucleotide binding	GO:0032553	0.0394405	1.40406	1925	29	11	18098	AKT1,MAPK8,CDK5,DAPK1,ABL1,MAPK14,FYN,CSF1R,IGF1R,PIK3CG,INSR
GO:MF	kinase binding	GO:0019900	0.0433862	1.36265	727	29	7	18098	AKT1,CASP9,CDK5,ABL1,MAPK14,ESR1,MAPK8IP1
GO:BP	regulation of cell death	GO:0010941	2.69831e-20	19.5689	1748	29	26	17816	CASP3,AKT1,CASP8,CASP9,MAPK8,CDK5,DAPK1,TNF,ABL1,GAPDH,PPIF,FYN,PPARD,AR,FGF2,PTGS2,CSF1R,HGF,PPARG,ESR1,HMGCR,DRD3,IGF1R,PIK3CG,MAPK8IP1,MMP9
GO:BP	regulation of apoptotic process	GO:0042981	1.67061e-19	18.7771	1594	29	25	17816	CASP3,AKT1,CASP8,CASP9,MAPK8,CDK5,DAPK1,TNF,ABL1,GAPDH,PPIF,FYN,PPARD,AR,PTGS2,CSF1R,HGF,PPARG,ESR1,HMGCR,DRD3,IGF1R,PIK3CG,MAPK8IP1,MMP9
GO:BP	regulation of programmed cell death	GO:0043067	2.61294e-19	18.5829	1623	29	25	17816	CASP3,AKT1,CASP8,CASP9,MAPK8,CDK5,DAPK1,TNF,ABL1,GAPDH,PPIF,FYN,PPARD,AR,PTGS2,CSF1R,HGF,PPARG,ESR1,HMGCR,DRD3,IGF1R,PIK3CG,MAPK8IP1,MMP9
GO:BP	cell death	GO:0008219	4.20177e-19	18.3766	2282	29	27	17816	CASP3,AKT1,CASP8,CASP9,MAPK8,CDK5,DAPK1,TNF,ABL1,GAPDH,MAPK14,PPIF,FYN,PPARD,AR,FGF2,PTGS2,CSF1R,HGF,PPARG,ESR1,HMGCR,DRD3,IGF1R,PIK3CG,MAPK8IP1,MMP9
GO:BP	apoptotic process	GO:0006915	9.21948e-19	18.0353	2004	29	26	17816	CASP3,AKT1,CASP8,CASP9,MAPK8,CDK5,DAPK1,TNF,ABL1,GAPDH,MAPK14,PPIF,FYN,PPARD,AR,PTGS2,CSF1R,HGF,PPARG,ESR1,HMGCR,DRD3,IGF1R,PIK3CG,MAPK8IP1,MMP9
GO:BP	negative regulation of cell death	GO:0060548	1.06178e-18	17.974	1035	29	22	17816	CASP3,AKT1,CASP8,MAPK8,CDK5,DAPK1,TNF,ABL1,PPIF,FYN,PPARD,AR,FGF2,PTGS2,CSF1R,HGF,HMGCR,DRD3,IGF1R,PIK3CG,MAPK8IP1,MMP9
GO:BP	programmed cell death	GO:0012501	5.5822e-18	17.2532	2149	29	26	17816	CASP3,AKT1,CASP8,CASP9,MAPK8,CDK5,DAPK1,TNF,ABL1,GAPDH,MAPK14,PPIF,FYN,PPARD,AR,PTGS2,CSF1R,HGF,PPARG,ESR1,HMGCR,DRD3,IGF1R,PIK3CG,MAPK8IP1,MMP9
GO:BP	response to oxygen-containing compound	GO:1901700	2.68783e-17	16.5706	1672	29	24	17816	CASP3,AKT1,CASP8,CASP9,MAPK8,CDK5,DAPK1,TNF,ABL1,MAPK14,PPIF,FYN,PPARD,AR,PTGS2,HGF,PPARG,ESR1,HMGCR,DRD3,IGF1R,PIK3CG,INSR,MMP9
GO:BP	regulation of catalytic activity	GO:0050790	3.5834e-17	16.4457	2310	29	26	17816	CASP3,AKT1,CASP8,CASP9,MAPK8,CDK5,DAPK1,TNF,ABL1,GAPDH,MAPK14,PPIF,FYN,AR,FGF2,PTGS2,CSF1R,HGF,PPARG,ESR1,HMGCR,IGF1R,PIK3CG,MAPK8IP1,INSR,MMP9
GO:BP	negative regulation of apoptotic process	GO:0043066	1.88331e-16	15.7251	921	29	20	17816	CASP3,AKT1,CASP8,MAPK8,DAPK1,TNF,ABL1,PPIF,FYN,PPARD,AR,PTGS2,CSF1R,HGF,HMGCR,DRD3,IGF1R,PIK3CG,MAPK8IP1,MMP9
GO:BP	negative regulation of programmed cell death	GO:0043069	3.06428e-16	15.5137	944	29	20	17816	CASP3,AKT1,CASP8,MAPK8,DAPK1,TNF,ABL1,PPIF,FYN,PPARD,AR,PTGS2,CSF1R,HGF,HMGCR,DRD3,IGF1R,PIK3CG,MAPK8IP1,MMP9
GO:BP	cellular response to oxygen-containing compound	GO:1901701	4.61122e-16	15.3362	1154	29	21	17816	AKT1,CASP9,MAPK8,CDK5,DAPK1,TNF,ABL1,MAPK14,PPIF,FYN,PPARD,AR,PTGS2,HGF,PPARG,ESR1,HMGCR,IGF1R,PIK3CG,INSR,MMP9
GO:BP	positive regulation of protein metabolic process	GO:0051247	1.71008e-15	14.767	1708	29	23	17816	CASP3,AKT1,CASP8,CASP9,MAPK8,CDK5,DAPK1,TNF,ABL1,MAPK14,FYN,AR,FGF2,PTGS2,CSF1R,HGF,PPARG,HMGCR,IGF1R,PIK3CG,MAPK8IP1,INSR,MMP9
GO:BP	regulation of molecular function	GO:0065009	5.8655e-15	14.2317	3259	29	27	17816	CASP3,AKT1,CASP8,CASP9,MAPK8,CDK5,DAPK1,TNF,ABL1,GAPDH,MAPK14,PPIF,FYN,AR,FGF2,PTGS2,CSF1R,HGF,PPARG,ESR1,HMGCR,DRD3,IGF1R,PIK3CG,MAPK8IP1,INSR,MMP9
GO:BP	positive regulation of cell communication	GO:0010647	9.47823e-15	14.0233	1843	29	23	17816	AKT1,CASP8,MAPK8,CDK5,TNF,ABL1,MAPK14,PPIF,FYN,PPARD,AR,FGF2,PTGS2,CSF1R,HGF,ESR1,HMGCR,DRD3,IGF1R,PIK3CG,MAPK8IP1,INSR,MMP9
GO:BP	intracellular signal transduction	GO:0035556	1.00548e-14	13.9976	2878	29	26	17816	CASP3,AKT1,CASP8,CASP9,MAPK8,CDK5,DAPK1,TNF,ABL1,MAPK14,PPIF,FYN,PPARD,AR,FGF2,PTGS2,CSF1R,HGF,ESR1,HMGCR,DRD3,IGF1R,PIK3CG,MAPK8IP1,INSR,MMP9
GO:BP	positive regulation of signaling	GO:0023056	1.01966e-14	13.9915	1849	29	23	17816	AKT1,CASP8,MAPK8,CDK5,TNF,ABL1,MAPK14,PPIF,FYN,PPARD,AR,FGF2,PTGS2,CSF1R,HGF,ESR1,HMGCR,DRD3,IGF1R,PIK3CG,MAPK8IP1,INSR,MMP9
GO:BP	cellular response to organic substance	GO:0071310	8.70042e-14	13.0605	2720	29	25	17816	CASP3,AKT1,CASP8,CASP9,MAPK8,CDK5,DAPK1,TNF,ABL1,GAPDH,MAPK14,FYN,PPARD,AR,FGF2,PTGS2,CSF1R,HGF,PPARG,ESR1,HMGCR,IGF1R,PIK3CG,INSR,MMP9
GO:BP	positive regulation of metabolic process	GO:0009893	9.29019e-14	13.032	3615	29	27	17816	CASP3,AKT1,CASP8,CASP9,MAPK8,CDK5,DAPK1,TNF,ABL1,ACHE,MAPK14,FYN,PPARD,AR,FGF2,PTGS2,CSF1R,HGF,PPARG,ESR1,HMGCR,DRD3,IGF1R,PIK3CG,MAPK8IP1,INSR,MMP9
GO:BP	positive regulation of nitrogen compound metabolic process	GO:0051173	1.06671e-13	12.972	3157	29	26	17816	CASP3,AKT1,CASP8,CASP9,MAPK8,CDK5,DAPK1,TNF,ABL1,MAPK14,FYN,PPARD,AR,FGF2,PTGS2,CSF1R,HGF,PPARG,ESR1,HMGCR,DRD3,IGF1R,PIK3CG,MAPK8IP1,INSR,MMP9
GO:BP	cell population proliferation	GO:0008283	2.23333e-13	12.651	2122	29	23	17816	CASP3,AKT1,CDK5,TNF,ABL1,ACHE,MAPK14,FYN,PPARD,AR,FGF2,PTGS2,CSF1R,HGF,PPARG,ESR1,HMGCR,DRD3,IGF1R,PIK3CG,MAPK8IP1,INSR,MMP9
GO:BP	regulation of localization	GO:0032879	2.36968e-13	12.6253	2834	29	25	17816	AKT1,CASP8,MAPK8,CDK5,DAPK1,TNF,ABL1,ACHE,GAPDH,MAPK14,PPIF,FYN,PPARD,AR,FGF2,PTGS2,CSF1R,HGF,PPARG,HMGCR,DRD3,IGF1R,PIK3CG,INSR,MMP9
GO:BP	apoptotic signaling pathway	GO:0097190	2.41056e-13	12.6179	608	29	16	17816	CASP3,AKT1,CASP8,CASP9,MAPK8,DAPK1,TNF,ABL1,PPIF,FYN,PPARD,AR,PTGS2,HGF,MAPK8IP1,MMP9
GO:BP	cellular response to chemical stimulus	GO:0070887	3.09885e-13	12.5088	3292	29	26	17816	CASP3,AKT1,CASP8,CASP9,MAPK8,CDK5,DAPK1,TNF,ABL1,GAPDH,MAPK14,PPIF,FYN,PPARD,AR,FGF2,PTGS2,CSF1R,HGF,PPARG,ESR1,HMGCR,IGF1R,PIK3CG,INSR,MMP9
GO:BP	positive regulation of cellular protein metabolic process	GO:0032270	3.8706e-13	12.4122	1602	29	21	17816	AKT1,CASP8,CASP9,CDK5,DAPK1,TNF,ABL1,MAPK14,FYN,AR,FGF2,PTGS2,CSF1R,HGF,PPARG,HMGCR,IGF1R,PIK3CG,MAPK8IP1,INSR,MMP9
GO:BP	response to organic substance	GO:0010033	3.8737e-13	12.4119	3321	29	26	17816	CASP3,AKT1,CASP8,CASP9,MAPK8,CDK5,DAPK1,TNF,ABL1,GAPDH,MAPK14,FYN,PPARD,AR,FGF2,PTGS2,CSF1R,HGF,PPARG,ESR1,HMGCR,DRD3,IGF1R,PIK3CG,INSR,MMP9
GO:BP	regulation of intracellular signal transduction	GO:1902531	3.96866e-13	12.4014	1875	29	22	17816	AKT1,CASP8,CDK5,TNF,ABL1,MAPK14,PPIF,FYN,PPARD,AR,FGF2,PTGS2,CSF1R,HGF,ESR1,HMGCR,DRD3,IGF1R,PIK3CG,MAPK8IP1,INSR,MMP9
GO:BP	positive regulation of macromolecule metabolic process	GO:0010604	4.51298e-13	12.3455	3341	29	26	17816	CASP3,AKT1,CASP8,CASP9,MAPK8,CDK5,DAPK1,TNF,ABL1,MAPK14,FYN,PPARD,AR,FGF2,PTGS2,CSF1R,HGF,PPARG,ESR1,HMGCR,DRD3,IGF1R,PIK3CG,MAPK8IP1,INSR,MMP9
GO:BP	positive regulation of signal transduction	GO:0009967	9.94503e-13	12.0024	1678	29	21	17816	AKT1,CASP8,MAPK8,TNF,ABL1,MAPK14,PPIF,FYN,PPARD,AR,FGF2,CSF1R,HGF,ESR1,HMGCR,DRD3,IGF1R,PIK3CG,MAPK8IP1,INSR,MMP9
GO:BP	regulation of cellular protein metabolic process	GO:0032268	1.44913e-12	11.8389	2659	29	24	17816	CASP3,AKT1,CASP8,CASP9,MAPK8,CDK5,DAPK1,TNF,ABL1,GAPDH,MAPK14,FYN,AR,FGF2,PTGS2,CSF1R,HGF,PPARG,HMGCR,IGF1R,PIK3CG,MAPK8IP1,INSR,MMP9
GO:BP	positive regulation of cellular process	GO:0048522	2.0796e-12	11.682	5439	29	29	17816	CASP3,AKT1,CASP8,CASP9,MAPK8,CDK5,DAPK1,TNF,ABL1,ACHE,GAPDH,MAPK14,PPIF,FYN,PPARD,AR,FGF2,PTGS2,CSF1R,HGF,PPARG,ESR1,HMGCR,DRD3,IGF1R,PIK3CG,MAPK8IP1,INSR,MMP9
GO:BP	positive regulation of cell death	GO:0010942	4.17242e-12	11.3796	729	29	16	17816	CASP3,AKT1,CASP8,CASP9,MAPK8,CDK5,DAPK1,TNF,ABL1,GAPDH,PPIF,FYN,PTGS2,PPARG,HMGCR,MMP9
GO:BP	regulation of protein metabolic process	GO:0051246	6.37172e-12	11.1957	2834	29	24	17816	CASP3,AKT1,CASP8,CASP9,MAPK8,CDK5,DAPK1,TNF,ABL1,GAPDH,MAPK14,FYN,AR,FGF2,PTGS2,CSF1R,HGF,PPARG,HMGCR,IGF1R,PIK3CG,MAPK8IP1,INSR,MMP9
GO:BP	regulation of cell communication	GO:0010646	6.81139e-12	11.1668	3718	29	26	17816	AKT1,CASP8,MAPK8,CDK5,DAPK1,TNF,ABL1,ACHE,MAPK14,PPIF,FYN,PPARD,AR,FGF2,PTGS2,CSF1R,HGF,PPARG,ESR1,HMGCR,DRD3,IGF1R,PIK3CG,MAPK8IP1,INSR,MMP9
GO:BP	regulation of signaling	GO:0023051	8.93195e-12	11.0491	3758	29	26	17816	AKT1,CASP8,MAPK8,CDK5,DAPK1,TNF,ABL1,ACHE,MAPK14,PPIF,FYN,PPARD,AR,FGF2,PTGS2,CSF1R,HGF,PPARG,ESR1,HMGCR,DRD3,IGF1R,PIK3CG,MAPK8IP1,INSR,MMP9
GO:BP	positive regulation of cellular metabolic process	GO:0031325	9.65923e-12	11.0151	3301	29	25	17816	CASP3,AKT1,CASP8,CASP9,CDK5,DAPK1,TNF,ABL1,MAPK14,FYN,PPARD,AR,FGF2,PTGS2,CSF1R,HGF,PPARG,ESR1,HMGCR,DRD3,IGF1R,PIK3CG,MAPK8IP1,INSR,MMP9
GO:BP	regulation of transport	GO:0051049	1.00772e-11	10.9967	1881	29	21	17816	AKT1,CASP8,MAPK8,CDK5,DAPK1,TNF,ABL1,ACHE,GAPDH,MAPK14,PPIF,FYN,PPARD,PTGS2,CSF1R,PPARG,HMGCR,DRD3,PIK3CG,INSR,MMP9
GO:BP	regulation of signal transduction	GO:0009966	1.46213e-11	10.835	3358	29	25	17816	AKT1,CASP8,MAPK8,CDK5,DAPK1,TNF,ABL1,MAPK14,PPIF,FYN,PPARD,AR,FGF2,PTGS2,CSF1R,HGF,PPARG,ESR1,HMGCR,DRD3,IGF1R,PIK3CG,MAPK8IP1,INSR,MMP9
GO:BP	positive regulation of protein phosphorylation	GO:0001934	3.21165e-11	10.4933	1015	29	17	17816	AKT1,CDK5,TNF,ABL1,MAPK14,FYN,AR,FGF2,PTGS2,CSF1R,HGF,HMGCR,IGF1R,PIK3CG,MAPK8IP1,INSR,MMP9
GO:BP	positive regulation of apoptotic process	GO:0043065	3.33644e-11	10.4767	670	29	15	17816	CASP3,AKT1,CASP8,CASP9,MAPK8,CDK5,DAPK1,TNF,ABL1,GAPDH,PPIF,PTGS2,PPARG,HMGCR,MMP9
GO:BP	positive regulation of programmed cell death	GO:0043068	3.96983e-11	10.4012	678	29	15	17816	CASP3,AKT1,CASP8,CASP9,MAPK8,CDK5,DAPK1,TNF,ABL1,GAPDH,PPIF,PTGS2,PPARG,HMGCR,MMP9
GO:BP	positive regulation of intracellular signal transduction	GO:1902533	4.02333e-11	10.3954	1029	29	17	17816	AKT1,CASP8,TNF,ABL1,MAPK14,FYN,PPARD,AR,FGF2,CSF1R,HGF,ESR1,HMGCR,IGF1R,PIK3CG,MAPK8IP1,INSR
GO:BP	response to stress	GO:0006950	5.32677e-11	10.2735	4033	29	26	17816	CASP3,AKT1,CASP8,CASP9,MAPK8,CDK5,DAPK1,TNF,ABL1,ACHE,GAPDH,MAPK14,PPIF,FYN,PPARD,FGF2,PTGS2,CSF1R,HGF,PPARG,ESR1,HMGCR,IGF1R,PIK3CG,MAPK8IP1,MMP9
GO:BP	positive regulation of molecular function	GO:0044093	6.06543e-11	10.2171	1766	29	20	17816	CASP3,AKT1,CASP8,CASP9,MAPK8,CDK5,DAPK1,TNF,ABL1,MAPK14,FYN,AR,FGF2,CSF1R,HGF,PPARG,ESR1,PIK3CG,INSR,MMP9
GO:BP	positive regulation of phosphorylation	GO:0042327	7.29943e-11	10.1367	1067	29	17	17816	AKT1,CDK5,TNF,ABL1,MAPK14,FYN,AR,FGF2,PTGS2,CSF1R,HGF,HMGCR,IGF1R,PIK3CG,MAPK8IP1,INSR,MMP9
GO:BP	positive regulation of biological process	GO:0048518	1.06202e-10	9.97387	6227	29	29	17816	CASP3,AKT1,CASP8,CASP9,MAPK8,CDK5,DAPK1,TNF,ABL1,ACHE,GAPDH,MAPK14,PPIF,FYN,PPARD,AR,FGF2,PTGS2,CSF1R,HGF,PPARG,ESR1,HMGCR,DRD3,IGF1R,PIK3CG,MAPK8IP1,INSR,MMP9
GO:BP	phosphorylation	GO:0016310	1.13089e-10	9.94658	2448	29	22	17816	CASP3,AKT1,MAPK8,CDK5,DAPK1,TNF,ABL1,GAPDH,MAPK14,PPIF,FYN,AR,FGF2,PTGS2,CSF1R,HGF,HMGCR,IGF1R,PIK3CG,MAPK8IP1,INSR,MMP9
GO:BP	regulation of cellular metabolic process	GO:0031323	1.38405e-10	9.85885	6284	29	29	17816	CASP3,AKT1,CASP8,CASP9,MAPK8,CDK5,DAPK1,TNF,ABL1,ACHE,GAPDH,MAPK14,PPIF,FYN,PPARD,AR,FGF2,PTGS2,CSF1R,HGF,PPARG,ESR1,HMGCR,DRD3,IGF1R,PIK3CG,MAPK8IP1,INSR,MMP9
GO:BP	response to external stimulus	GO:0009605	1.45892e-10	9.83597	2842	29	23	17816	CASP3,AKT1,CASP8,CASP9,MAPK8,CDK5,DAPK1,TNF,ABL1,GAPDH,MAPK14,FYN,PPARD,FGF2,PTGS2,CSF1R,HGF,PPARG,ESR1,HMGCR,DRD3,PIK3CG,MMP9
GO:BP	positive regulation of response to stimulus	GO:0048584	1.47349e-10	9.83165	2479	29	22	17816	AKT1,CASP8,MAPK8,TNF,ABL1,MAPK14,PPIF,FYN,PPARD,AR,FGF2,PTGS2,CSF1R,HGF,ESR1,HMGCR,DRD3,IGF1R,PIK3CG,MAPK8IP1,INSR,MMP9
GO:BP	response to chemical	GO:0042221	1.49934e-10	9.8241	4777	29	27	17816	CASP3,AKT1,CASP8,CASP9,MAPK8,CDK5,DAPK1,TNF,ABL1,GAPDH,MAPK14,PPIF,FYN,PPARD,AR,FGF2,PTGS2,CSF1R,HGF,PPARG,ESR1,HMGCR,DRD3,IGF1R,PIK3CG,INSR,MMP9
GO:BP	positive regulation of phosphate metabolic process	GO:0045937	1.95134e-10	9.70967	1133	29	17	17816	AKT1,CDK5,TNF,ABL1,MAPK14,FYN,AR,FGF2,PTGS2,CSF1R,HGF,HMGCR,IGF1R,PIK3CG,MAPK8IP1,INSR,MMP9
GO:BP	positive regulation of phosphorus metabolic process	GO:0010562	1.95134e-10	9.70967	1133	29	17	17816	AKT1,CDK5,TNF,ABL1,MAPK14,FYN,AR,FGF2,PTGS2,CSF1R,HGF,HMGCR,IGF1R,PIK3CG,MAPK8IP1,INSR,MMP9
GO:BP	regulation of phosphorylation	GO:0042325	2.05553e-10	9.68708	1608	29	19	17816	CASP3,AKT1,CDK5,TNF,ABL1,MAPK14,PPIF,FYN,AR,FGF2,PTGS2,CSF1R,HGF,HMGCR,IGF1R,PIK3CG,MAPK8IP1,INSR,MMP9
GO:BP	negative regulation of cellular process	GO:0048523	2.20037e-10	9.6575	4847	29	27	17816	CASP3,AKT1,CASP8,MAPK8,CDK5,DAPK1,TNF,ABL1,ACHE,GAPDH,MAPK14,PPIF,FYN,PPARD,AR,FGF2,PTGS2,CSF1R,HGF,PPARG,ESR1,HMGCR,DRD3,IGF1R,PIK3CG,MAPK8IP1,MMP9
GO:BP	phosphate-containing compound metabolic process	GO:0006796	2.55356e-10	9.59285	3325	29	24	17816	CASP3,AKT1,MAPK8,CDK5,DAPK1,TNF,ABL1,ACHE,GAPDH,MAPK14,PPIF,FYN,PPARD,AR,FGF2,PTGS2,CSF1R,HGF,HMGCR,IGF1R,PIK3CG,MAPK8IP1,INSR,MMP9
GO:BP	negative regulation of molecular function	GO:0044092	2.63462e-10	9.57928	1154	29	17	17816	CASP3,AKT1,CASP8,MAPK8,TNF,ABL1,GAPDH,PPIF,PTGS2,HGF,PPARG,ESR1,HMGCR,DRD3,IGF1R,MAPK8IP1,MMP9
GO:BP	phosphorus metabolic process	GO:0006793	3.05428e-10	9.51509	3351	29	24	17816	CASP3,AKT1,MAPK8,CDK5,DAPK1,TNF,ABL1,ACHE,GAPDH,MAPK14,PPIF,FYN,PPARD,AR,FGF2,PTGS2,CSF1R,HGF,HMGCR,IGF1R,PIK3CG,MAPK8IP1,INSR,MMP9
GO:BP	negative regulation of cell communication	GO:0010648	3.6486e-10	9.43787	1406	29	18	17816	AKT1,CASP8,TNF,ABL1,ACHE,MAPK14,PPIF,FYN,AR,PTGS2,HGF,PPARG,ESR1,HMGCR,DRD3,IGF1R,MAPK8IP1,MMP9
GO:BP	negative regulation of signaling	GO:0023057	3.83154e-10	9.41663	1410	29	18	17816	AKT1,CASP8,TNF,ABL1,ACHE,MAPK14,PPIF,FYN,AR,PTGS2,HGF,PPARG,ESR1,HMGCR,DRD3,IGF1R,MAPK8IP1,MMP9
GO:BP	positive regulation of catalytic activity	GO:0043085	3.8786e-10	9.41132	1411	29	18	17816	CASP3,AKT1,CASP8,CASP9,MAPK8,CDK5,DAPK1,TNF,ABL1,MAPK14,FYN,FGF2,CSF1R,HGF,PPARG,ESR1,PIK3CG,INSR
GO:BP	regulation of transferase activity	GO:0051338	3.88373e-10	9.41075	976	29	16	17816	CASP3,AKT1,CDK5,TNF,ABL1,MAPK14,FYN,FGF2,CSF1R,HGF,PPARG,HMGCR,IGF1R,PIK3CG,MAPK8IP1,INSR
GO:BP	regulation of protein kinase activity	GO:0045859	3.97237e-10	9.40095	794	29	15	17816	CASP3,AKT1,CDK5,TNF,ABL1,MAPK14,FYN,FGF2,CSF1R,HGF,HMGCR,IGF1R,PIK3CG,MAPK8IP1,INSR
GO:BP	positive regulation of transport	GO:0051050	4.00826e-10	9.39704	978	29	16	17816	AKT1,CASP8,MAPK8,CDK5,TNF,ABL1,ACHE,GAPDH,MAPK14,FYN,PPARD,PTGS2,CSF1R,PPARG,DRD3,INSR
GO:BP	negative regulation of response to stimulus	GO:0048585	4.40611e-10	9.35595	1677	29	19	17816	AKT1,CASP8,TNF,ABL1,MAPK14,PPIF,FYN,PPARD,AR,FGF2,PTGS2,HGF,PPARG,ESR1,HMGCR,DRD3,IGF1R,MAPK8IP1,MMP9
GO:BP	negative regulation of cellular metabolic process	GO:0031324	4.62938e-10	9.33448	2618	29	22	17816	CASP3,AKT1,CDK5,DAPK1,TNF,ABL1,GAPDH,MAPK14,PPIF,FYN,PPARD,AR,PTGS2,HGF,PPARG,ESR1,HMGCR,DRD3,IGF1R,PIK3CG,MAPK8IP1,MMP9
GO:BP	protein phosphorylation	GO:0006468	6.52975e-10	9.1851	2000	29	20	17816	CASP3,AKT1,MAPK8,CDK5,DAPK1,TNF,ABL1,MAPK14,FYN,AR,FGF2,PTGS2,CSF1R,HGF,HMGCR,IGF1R,PIK3CG,MAPK8IP1,INSR,MMP9
GO:BP	regulation of response to stimulus	GO:0048583	6.94821e-10	9.15813	4466	29	26	17816	AKT1,CASP8,CASP9,MAPK8,CDK5,DAPK1,TNF,ABL1,MAPK14,PPIF,FYN,PPARD,AR,FGF2,PTGS2,CSF1R,HGF,PPARG,ESR1,HMGCR,DRD3,IGF1R,PIK3CG,MAPK8IP1,INSR,MMP9
GO:BP	regulation of protein serine/threonine kinase activity	GO:0071900	7.06658e-10	9.15079	514	29	13	17816	CASP3,AKT1,TNF,ABL1,MAPK14,FGF2,CSF1R,HGF,HMGCR,IGF1R,PIK3CG,MAPK8IP1,INSR
GO:BP	regulation of protein localization	GO:0032880	7.20957e-10	9.14209	1016	29	16	17816	AKT1,CASP8,MAPK8,CDK5,TNF,ABL1,ACHE,GAPDH,MAPK14,FYN,PPARD,AR,PTGS2,CSF1R,HMGCR,DRD3
GO:BP	regulation of protein phosphorylation	GO:0001932	7.3131e-10	9.1359	1464	29	18	17816	CASP3,AKT1,CDK5,TNF,ABL1,MAPK14,FYN,AR,FGF2,PTGS2,CSF1R,HGF,HMGCR,IGF1R,PIK3CG,MAPK8IP1,INSR,MMP9
GO:BP	positive regulation of protein modification process	GO:0031401	7.55401e-10	9.12182	1231	29	17	17816	AKT1,CDK5,TNF,ABL1,MAPK14,FYN,AR,FGF2,PTGS2,CSF1R,HGF,HMGCR,IGF1R,PIK3CG,MAPK8IP1,INSR,MMP9
GO:BP	regulation of hydrolase activity	GO:0051336	1.28685e-09	8.89047	1272	29	17	17816	AKT1,CASP8,CASP9,MAPK8,DAPK1,TNF,ABL1,GAPDH,MAPK14,PPIF,FYN,FGF2,PTGS2,HGF,PPARG,ESR1,MMP9
GO:BP	protein metabolic process	GO:0019538	1.3066e-09	8.88386	5897	29	28	17816	CASP3,AKT1,CASP8,CASP9,MAPK8,CDK5,DAPK1,TNF,ABL1,ACHE,GAPDH,MAPK14,PPIF,FYN,PPARD,AR,FGF2,PTGS2,CSF1R,HGF,PPARG,ESR1,HMGCR,IGF1R,PIK3CG,MAPK8IP1,INSR,MMP9
GO:BP	regulation of response to stress	GO:0080134	1.55814e-09	8.80739	1530	29	18	17816	AKT1,CASP8,CASP9,TNF,ABL1,MAPK14,FYN,PPARD,FGF2,PTGS2,HGF,PPARG,ESR1,HMGCR,IGF1R,PIK3CG,MAPK8IP1,MMP9
GO:BP	regulation of kinase activity	GO:0043549	1.56976e-09	8.80417	873	29	15	17816	CASP3,AKT1,CDK5,TNF,ABL1,MAPK14,FYN,FGF2,CSF1R,HGF,HMGCR,IGF1R,PIK3CG,MAPK8IP1,INSR
GO:BP	regulation of phosphate metabolic process	GO:0019220	1.58427e-09	8.80017	1800	29	19	17816	CASP3,AKT1,CDK5,TNF,ABL1,MAPK14,PPIF,FYN,AR,FGF2,PTGS2,CSF1R,HGF,HMGCR,IGF1R,PIK3CG,MAPK8IP1,INSR,MMP9
GO:BP	regulation of phosphorus metabolic process	GO:0051174	1.61632e-09	8.79147	1802	29	19	17816	CASP3,AKT1,CDK5,TNF,ABL1,MAPK14,PPIF,FYN,AR,FGF2,PTGS2,CSF1R,HGF,HMGCR,IGF1R,PIK3CG,MAPK8IP1,INSR,MMP9
GO:BP	organonitrogen compound metabolic process	GO:1901564	1.61946e-09	8.79063	6839	29	29	17816	CASP3,AKT1,CASP8,CASP9,MAPK8,CDK5,DAPK1,TNF,ABL1,ACHE,GAPDH,MAPK14,PPIF,FYN,PPARD,AR,FGF2,PTGS2,CSF1R,HGF,PPARG,ESR1,HMGCR,DRD3,IGF1R,PIK3CG,MAPK8IP1,INSR,MMP9
GO:BP	regulation of metabolic process	GO:0019222	1.66833e-09	8.77772	6846	29	29	17816	CASP3,AKT1,CASP8,CASP9,MAPK8,CDK5,DAPK1,TNF,ABL1,ACHE,GAPDH,MAPK14,PPIF,FYN,PPARD,AR,FGF2,PTGS2,CSF1R,HGF,PPARG,ESR1,HMGCR,DRD3,IGF1R,PIK3CG,MAPK8IP1,INSR,MMP9
GO:BP	negative regulation of signal transduction	GO:0009968	1.90216e-09	8.72075	1303	29	17	17816	AKT1,CASP8,TNF,ABL1,MAPK14,PPIF,FYN,AR,PTGS2,HGF,PPARG,ESR1,HMGCR,DRD3,IGF1R,MAPK8IP1,MMP9
GO:BP	regulation of protein modification process	GO:0031399	2.94423e-09	8.53103	1863	29	19	17816	CASP3,AKT1,MAPK8,CDK5,TNF,ABL1,MAPK14,FYN,AR,FGF2,PTGS2,CSF1R,HGF,HMGCR,IGF1R,PIK3CG,MAPK8IP1,INSR,MMP9
GO:BP	regulation of multicellular organismal process	GO:0051239	3.19513e-09	8.49551	3272	29	23	17816	AKT1,CASP8,CDK5,TNF,ABL1,ACHE,GAPDH,MAPK14,FYN,PPARD,AR,FGF2,PTGS2,CSF1R,HGF,PPARG,ESR1,HMGCR,DRD3,IGF1R,PIK3CG,INSR,MMP9
GO:BP	negative regulation of apoptotic signaling pathway	GO:2001234	3.28561e-09	8.48338	230	29	10	17816	AKT1,CASP8,TNF,PPIF,FYN,AR,PTGS2,HGF,MAPK8IP1,MMP9
GO:BP	regulation of peptidase activity	GO:0052547	3.45817e-09	8.46115	445	29	12	17816	AKT1,CASP8,CASP9,DAPK1,TNF,GAPDH,MAPK14,FYN,PTGS2,HGF,PPARG,MMP9
GO:BP	regulation of cysteine-type endopeptidase activity	GO:2000116	4.07143e-09	8.39025	235	29	10	17816	AKT1,CASP8,CASP9,DAPK1,TNF,FYN,PTGS2,HGF,PPARG,MMP9
GO:BP	regulation of establishment of protein localization	GO:0070201	4.3395e-09	8.36256	754	29	14	17816	CASP8,MAPK8,CDK5,TNF,ABL1,ACHE,GAPDH,MAPK14,FYN,PPARD,PTGS2,CSF1R,HMGCR,DRD3
GO:BP	positive regulation of establishment of protein localization	GO:1904951	4.37499e-09	8.35902	454	29	12	17816	CASP8,MAPK8,CDK5,TNF,ABL1,ACHE,GAPDH,MAPK14,FYN,PPARD,PTGS2,CSF1R
GO:BP	regulation of protein kinase B signaling	GO:0051896	6.16536e-09	8.21004	245	29	10	17816	AKT1,TNF,FYN,FGF2,HGF,ESR1,DRD3,IGF1R,PIK3CG,INSR
GO:BP	MAPK cascade	GO:0000165	6.45302e-09	8.19024	963	29	15	17816	AKT1,MAPK8,TNF,ABL1,MAPK14,FYN,AR,FGF2,CSF1R,HGF,HMGCR,IGF1R,PIK3CG,MAPK8IP1,INSR
GO:BP	negative regulation of biological process	GO:0048519	6.68196e-09	8.1751	5519	29	27	17816	CASP3,AKT1,CASP8,MAPK8,CDK5,DAPK1,TNF,ABL1,ACHE,GAPDH,MAPK14,PPIF,FYN,PPARD,AR,FGF2,PTGS2,CSF1R,HGF,PPARG,ESR1,HMGCR,DRD3,IGF1R,PIK3CG,MAPK8IP1,MMP9
GO:BP	positive regulation of cell population proliferation	GO:0008284	7.48497e-09	8.12581	973	29	15	17816	AKT1,TNF,ABL1,MAPK14,PPARD,AR,FGF2,PTGS2,CSF1R,ESR1,HMGCR,DRD3,IGF1R,INSR,MMP9
GO:BP	signal transduction by protein phosphorylation	GO:0023014	7.59616e-09	8.11941	974	29	15	17816	AKT1,MAPK8,TNF,ABL1,MAPK14,FYN,AR,FGF2,CSF1R,HGF,HMGCR,IGF1R,PIK3CG,MAPK8IP1,INSR
GO:BP	regulation of macromolecule metabolic process	GO:0060255	9.21386e-09	8.03556	6330	29	28	17816	CASP3,AKT1,CASP8,CASP9,MAPK8,CDK5,DAPK1,TNF,ABL1,ACHE,GAPDH,MAPK14,FYN,PPARD,AR,FGF2,PTGS2,CSF1R,HGF,PPARG,ESR1,HMGCR,DRD3,IGF1R,PIK3CG,MAPK8IP1,INSR,MMP9
GO:BP	positive regulation of cellular component organization	GO:0051130	9.44731e-09	8.02469	1202	29	16	17816	CASP8,MAPK8,CDK5,TNF,ABL1,MAPK14,PPIF,FYN,AR,HGF,PPARG,ESR1,DRD3,IGF1R,INSR,MMP9
GO:BP	negative regulation of catalytic activity	GO:0043086	1.08427e-08	7.96486	807	29	14	17816	CASP3,AKT1,CASP8,TNF,ABL1,GAPDH,PPIF,PTGS2,HGF,PPARG,HMGCR,IGF1R,MAPK8IP1,MMP9
GO:BP	regulation of cell population proliferation	GO:0042127	1.13638e-08	7.94448	1719	29	18	17816	CASP3,AKT1,TNF,ABL1,MAPK14,PPARD,AR,FGF2,PTGS2,CSF1R,PPARG,ESR1,HMGCR,DRD3,IGF1R,MAPK8IP1,INSR,MMP9
GO:BP	phosphatidylinositol-mediated signaling	GO:0048015	1.60454e-08	7.79465	182	29	9	17816	AKT1,TNF,FYN,PPARD,CSF1R,HGF,IGF1R,PIK3CG,INSR
GO:BP	protein kinase B signaling	GO:0043491	1.67788e-08	7.77524	271	29	10	17816	AKT1,TNF,FYN,FGF2,HGF,ESR1,DRD3,IGF1R,PIK3CG,INSR
GO:BP	inositol lipid-mediated signaling	GO:0048017	1.85936e-08	7.73064	185	29	9	17816	AKT1,TNF,FYN,PPARD,CSF1R,HGF,IGF1R,PIK3CG,INSR
GO:BP	response to other organism	GO:0051707	1.9887e-08	7.70143	1507	29	17	17816	CASP3,AKT1,CASP8,CASP9,MAPK8,DAPK1,TNF,ABL1,GAPDH,MAPK14,FYN,PPARD,PTGS2,CSF1R,PPARG,ESR1,PIK3CG
GO:BP	response to external biotic stimulus	GO:0043207	2.03149e-08	7.69219	1509	29	17	17816	CASP3,AKT1,CASP8,CASP9,MAPK8,DAPK1,TNF,ABL1,GAPDH,MAPK14,FYN,PPARD,PTGS2,CSF1R,PPARG,ESR1,PIK3CG
GO:BP	negative regulation of nitrogen compound metabolic process	GO:0051172	2.42811e-08	7.61473	2422	29	20	17816	CASP3,AKT1,CDK5,DAPK1,TNF,ABL1,GAPDH,MAPK14,FYN,PPARD,AR,PTGS2,HGF,PPARG,ESR1,HMGCR,DRD3,IGF1R,MAPK8IP1,MMP9
GO:BP	regulation of biological quality	GO:0065008	2.54154e-08	7.5949	4067	29	24	17816	CASP3,AKT1,CASP8,MAPK8,CDK5,TNF,ABL1,ACHE,GAPDH,MAPK14,PPIF,FYN,PPARD,AR,FGF2,PTGS2,CSF1R,PPARG,ESR1,HMGCR,DRD3,IGF1R,PIK3CG,INSR
GO:BP	response to biotic stimulus	GO:0009607	2.56242e-08	7.59135	1531	29	17	17816	CASP3,AKT1,CASP8,CASP9,MAPK8,DAPK1,TNF,ABL1,GAPDH,MAPK14,FYN,PPARD,PTGS2,CSF1R,PPARG,ESR1,PIK3CG
GO:BP	negative regulation of metabolic process	GO:0009892	2.62528e-08	7.58082	3179	29	22	17816	CASP3,AKT1,CDK5,DAPK1,TNF,ABL1,GAPDH,MAPK14,PPIF,FYN,PPARD,AR,PTGS2,HGF,PPARG,ESR1,HMGCR,DRD3,IGF1R,PIK3CG,MAPK8IP1,MMP9
GO:BP	regulation of locomotion	GO:0040012	2.91632e-08	7.53517	1070	29	15	17816	AKT1,CDK5,TNF,ABL1,MAPK14,PPARD,FGF2,PTGS2,CSF1R,HGF,PPARG,DRD3,IGF1R,INSR,MMP9
GO:BP	positive regulation of multicellular organismal process	GO:0051240	3.01853e-08	7.5202	1821	29	18	17816	AKT1,CASP8,TNF,ABL1,ACHE,GAPDH,MAPK14,FYN,AR,FGF2,PTGS2,CSF1R,HGF,PPARG,HMGCR,DRD3,IGF1R,MMP9
GO:BP	signaling	GO:0023052	3.76099e-08	7.4247	6662	29	28	17816	CASP3,AKT1,CASP8,CASP9,MAPK8,CDK5,DAPK1,TNF,ABL1,ACHE,MAPK14,PPIF,FYN,PPARD,AR,FGF2,PTGS2,CSF1R,HGF,PPARG,ESR1,HMGCR,DRD3,IGF1R,PIK3CG,MAPK8IP1,INSR,MMP9
GO:BP	regulation of apoptotic signaling pathway	GO:2001233	3.84776e-08	7.41479	410	29	11	17816	AKT1,CASP8,MAPK8,TNF,PPIF,FYN,AR,PTGS2,HGF,MAPK8IP1,MMP9
GO:BP	regulation of nitrogen compound metabolic process	GO:0051171	4.13237e-08	7.3838	5917	29	27	17816	CASP3,AKT1,CASP8,CASP9,MAPK8,CDK5,DAPK1,TNF,ABL1,GAPDH,MAPK14,FYN,PPARD,AR,FGF2,PTGS2,CSF1R,HGF,PPARG,ESR1,HMGCR,DRD3,IGF1R,PIK3CG,MAPK8IP1,INSR,MMP9
GO:BP	positive regulation of MAPK cascade	GO:0043410	4.20145e-08	7.3766	551	29	12	17816	TNF,ABL1,MAPK14,AR,FGF2,CSF1R,HGF,HMGCR,IGF1R,PIK3CG,MAPK8IP1,INSR
GO:BP	cell communication	GO:0007154	4.2033e-08	7.37641	6689	29	28	17816	CASP3,AKT1,CASP8,CASP9,MAPK8,CDK5,DAPK1,TNF,ABL1,ACHE,MAPK14,PPIF,FYN,PPARD,AR,FGF2,PTGS2,CSF1R,HGF,PPARG,ESR1,HMGCR,DRD3,IGF1R,PIK3CG,MAPK8IP1,INSR,MMP9
GO:BP	cellular response to organic cyclic compound	GO:0071407	4.38214e-08	7.35831	553	29	12	17816	CASP3,AKT1,CASP8,CASP9,TNF,ABL1,PPARD,AR,PTGS2,PPARG,ESR1,PIK3CG
GO:BP	regulation of endopeptidase activity	GO:0052548	4.85871e-08	7.31348	419	29	11	17816	AKT1,CASP8,CASP9,DAPK1,TNF,GAPDH,FYN,PTGS2,HGF,PPARG,MMP9
GO:BP	cellular protein metabolic process	GO:0044267	5.15994e-08	7.28735	5306	29	26	17816	CASP3,AKT1,CASP8,CASP9,MAPK8,CDK5,DAPK1,TNF,ABL1,GAPDH,MAPK14,PPIF,FYN,AR,FGF2,PTGS2,CSF1R,HGF,PPARG,ESR1,HMGCR,IGF1R,PIK3CG,MAPK8IP1,INSR,MMP9
GO:BP	cellular response to cytokine stimulus	GO:0071345	5.17801e-08	7.28584	1114	29	15	17816	CASP3,AKT1,CASP8,MAPK8,DAPK1,TNF,GAPDH,MAPK14,FYN,FGF2,PTGS2,CSF1R,HGF,PPARG,MMP9
GO:BP	regulation of proteolysis	GO:0030162	5.48544e-08	7.26079	726	29	13	17816	AKT1,CASP8,CASP9,CDK5,DAPK1,TNF,GAPDH,MAPK14,FYN,PTGS2,HGF,PPARG,MMP9
GO:BP	regulation of cysteine-type endopeptidase activity involved in apoptotic process	GO:0043281	6.06143e-08	7.21743	211	29	9	17816	AKT1,CASP8,CASP9,DAPK1,TNF,PTGS2,HGF,PPARG,MMP9
GO:BP	response to inorganic substance	GO:0010035	7.46908e-08	7.12673	579	29	12	17816	CASP3,AKT1,CASP8,CASP9,MAPK8,TNF,ABL1,PPIF,FYN,PTGS2,HGF,MMP9
GO:BP	homeostatic process	GO:0042592	7.50421e-08	7.12469	1922	29	18	17816	CASP3,AKT1,CDK5,TNF,ABL1,ACHE,MAPK14,FYN,FGF2,PTGS2,CSF1R,PPARG,ESR1,HMGCR,DRD3,IGF1R,PIK3CG,INSR
GO:BP	regulation of cell migration	GO:0030334	7.89929e-08	7.10241	936	29	14	17816	AKT1,CDK5,TNF,ABL1,MAPK14,PPARD,FGF2,PTGS2,CSF1R,HGF,PPARG,IGF1R,INSR,MMP9
GO:BP	response to organic cyclic compound	GO:0014070	8.60129e-08	7.06544	942	29	14	17816	CASP3,AKT1,CASP8,CASP9,CDK5,TNF,ABL1,PPARD,AR,PTGS2,PPARG,ESR1,DRD3,PIK3CG
GO:BP	regulation of primary metabolic process	GO:0080090	8.84173e-08	7.05346	6092	29	27	17816	CASP3,AKT1,CASP8,CASP9,MAPK8,CDK5,DAPK1,TNF,ABL1,GAPDH,MAPK14,FYN,PPARD,AR,FGF2,PTGS2,CSF1R,HGF,PPARG,ESR1,HMGCR,DRD3,IGF1R,PIK3CG,MAPK8IP1,INSR,MMP9
GO:BP	cellular response to endogenous stimulus	GO:0071495	1.01343e-07	6.99421	1406	29	16	17816	CASP3,AKT1,CASP9,CDK5,TNF,ABL1,FYN,PPARD,AR,FGF2,PTGS2,PPARG,ESR1,IGF1R,PIK3CG,INSR
GO:BP	response to endogenous stimulus	GO:0009719	1.09793e-07	6.95943	1677	29	17	17816	CASP3,AKT1,CASP8,CASP9,CDK5,TNF,ABL1,FYN,PPARD,AR,FGF2,PTGS2,PPARG,ESR1,IGF1R,PIK3CG,INSR
GO:BP	catabolic process	GO:0009056	1.15539e-07	6.93727	2633	29	20	17816	CASP3,AKT1,CASP8,MAPK8,CDK5,DAPK1,TNF,ABL1,ACHE,GAPDH,MAPK14,FYN,PPARD,FGF2,HGF,HMGCR,DRD3,PIK3CG,INSR,MMP9
GO:BP	extrinsic apoptotic signaling pathway	GO:0097191	1.16557e-07	6.93346	227	29	9	17816	CASP3,AKT1,CASP8,CASP9,DAPK1,TNF,FYN,AR,HGF
GO:BP	regulation of MAPK cascade	GO:0043408	1.19833e-07	6.92143	773	29	13	17816	AKT1,TNF,ABL1,MAPK14,AR,FGF2,CSF1R,HGF,HMGCR,IGF1R,PIK3CG,MAPK8IP1,INSR
GO:BP	response to oxidative stress	GO:0006979	1.20307e-07	6.91971	456	29	11	17816	CASP3,AKT1,MAPK8,DAPK1,TNF,ABL1,PPIF,FYN,PTGS2,HGF,MMP9
GO:BP	multi-organism process	GO:0051704	1.31388e-07	6.88144	3028	29	21	17816	CASP3,AKT1,CASP8,CASP9,MAPK8,DAPK1,TNF,ABL1,GAPDH,MAPK14,FYN,PPARD,AR,PTGS2,CSF1R,PPARG,ESR1,DRD3,PIK3CG,INSR,MMP9
GO:BP	signal transduction	GO:0007165	1.36294e-07	6.86552	6194	29	27	17816	CASP3,AKT1,CASP8,CASP9,MAPK8,CDK5,DAPK1,TNF,ABL1,MAPK14,PPIF,FYN,PPARD,AR,FGF2,PTGS2,CSF1R,HGF,PPARG,ESR1,HMGCR,DRD3,IGF1R,PIK3CG,MAPK8IP1,INSR,MMP9
GO:BP	regulation of catabolic process	GO:0009894	1.436e-07	6.84285	979	29	14	17816	CASP3,AKT1,MAPK8,CDK5,DAPK1,TNF,ABL1,GAPDH,MAPK14,FYN,HGF,HMGCR,PIK3CG,INSR
GO:BP	response to lipopolysaccharide	GO:0032496	1.47991e-07	6.82977	338	29	10	17816	CASP3,AKT1,CASP8,CASP9,MAPK8,TNF,ABL1,MAPK14,PPARD,PTGS2
GO:BP	response to reactive oxygen species	GO:0000302	1.52848e-07	6.81574	234	29	9	17816	CASP3,AKT1,MAPK8,TNF,ABL1,PPIF,FYN,HGF,MMP9
GO:BP	positive regulation of phosphatidylinositol 3-kinase signaling	GO:0014068	1.54588e-07	6.81083	88	29	7	17816	TNF,FYN,PPARD,HGF,IGF1R,PIK3CG,INSR
GO:BP	phosphatidylinositol 3-kinase signaling	GO:0014065	1.5685e-07	6.80452	151	29	8	17816	AKT1,TNF,FYN,PPARD,HGF,IGF1R,PIK3CG,INSR
GO:BP	response to cytokine	GO:0034097	1.61468e-07	6.79191	1207	29	15	17816	CASP3,AKT1,CASP8,MAPK8,DAPK1,TNF,GAPDH,MAPK14,FYN,FGF2,PTGS2,CSF1R,HGF,PPARG,MMP9
GO:BP	regulation of cell motility	GO:2000145	1.82897e-07	6.73779	997	29	14	17816	AKT1,CDK5,TNF,ABL1,MAPK14,PPARD,FGF2,PTGS2,CSF1R,HGF,PPARG,IGF1R,INSR,MMP9
GO:BP	muscle cell proliferation	GO:0033002	1.91545e-07	6.71773	240	29	9	17816	AKT1,TNF,MAPK14,PPARD,FGF2,PTGS2,PPARG,HMGCR,MMP9
GO:BP	response to organonitrogen compound	GO:0010243	1.92875e-07	6.71472	1001	29	14	17816	CASP3,AKT1,CDK5,TNF,ABL1,MAPK14,FYN,PTGS2,PPARG,DRD3,IGF1R,PIK3CG,INSR,MMP9
GO:BP	response to molecule of bacterial origin	GO:0002237	2.20217e-07	6.65715	352	29	10	17816	CASP3,AKT1,CASP8,CASP9,MAPK8,TNF,ABL1,MAPK14,PPARD,PTGS2
GO:BP	cellular response to stress	GO:0033554	2.25083e-07	6.64766	2052	29	18	17816	CASP3,AKT1,CASP9,MAPK8,DAPK1,TNF,ABL1,MAPK14,PPIF,FYN,PPARD,PTGS2,HGF,PPARG,HMGCR,IGF1R,MAPK8IP1,MMP9
GO:BP	cell surface receptor signaling pathway	GO:0007166	2.52195e-07	6.59826	3131	29	21	17816	CASP3,AKT1,CASP8,CASP9,MAPK8,CDK5,DAPK1,TNF,ABL1,MAPK14,FYN,AR,FGF2,PTGS2,CSF1R,HGF,PPARG,ESR1,IGF1R,INSR,MMP9
GO:BP	positive regulation of neuron death	GO:1901216	2.87736e-07	6.54101	96	29	7	17816	CASP3,CASP8,CASP9,CDK5,TNF,ABL1,FYN
GO:BP	response to drug	GO:0042493	3.67757e-07	6.43444	1051	29	14	17816	CASP3,CASP8,CASP9,CDK5,TNF,ABL1,MAPK14,PPIF,FYN,PTGS2,HGF,PPARG,HMGCR,DRD3
GO:BP	regulation of smooth muscle cell proliferation	GO:0048660	3.86698e-07	6.41263	169	29	8	17816	AKT1,TNF,PPARD,FGF2,PTGS2,PPARG,HMGCR,MMP9
GO:BP	regulation of cellular component organization	GO:0051128	4.22602e-07	6.37407	2463	29	19	17816	AKT1,CASP8,MAPK8,CDK5,TNF,ABL1,MAPK14,PPIF,FYN,PPARD,AR,CSF1R,HGF,PPARG,ESR1,DRD3,IGF1R,INSR,MMP9
GO:BP	smooth muscle cell proliferation	GO:0048659	4.24813e-07	6.3718	171	29	8	17816	AKT1,TNF,PPARD,FGF2,PTGS2,PPARG,HMGCR,MMP9
GO:BP	regulation of cellular component movement	GO:0051270	5.33249e-07	6.27307	1081	29	14	17816	AKT1,CDK5,TNF,ABL1,MAPK14,PPARD,FGF2,PTGS2,CSF1R,HGF,PPARG,IGF1R,INSR,MMP9
GO:BP	cell migration	GO:0016477	5.34008e-07	6.27245	1571	29	16	17816	AKT1,CDK5,TNF,ABL1,MAPK14,FYN,PPARD,FGF2,PTGS2,CSF1R,HGF,PPARG,IGF1R,PIK3CG,INSR,MMP9
GO:BP	positive regulation of protein kinase B signaling	GO:0051897	5.59433e-07	6.25225	177	29	8	17816	TNF,FYN,FGF2,HGF,ESR1,IGF1R,PIK3CG,INSR
GO:BP	regulation of multicellular organismal development	GO:2000026	5.72212e-07	6.24244	2170	29	18	17816	AKT1,CASP8,CDK5,TNF,ABL1,MAPK14,FYN,PPARD,AR,FGF2,PTGS2,HGF,PPARG,ESR1,HMGCR,DRD3,INSR,MMP9
GO:BP	positive regulation of cell migration	GO:0030335	5.73148e-07	6.24173	528	29	11	17816	AKT1,TNF,ABL1,MAPK14,FGF2,PTGS2,CSF1R,HGF,IGF1R,INSR,MMP9
GO:BP	positive regulation of protein kinase activity	GO:0045860	6.20893e-07	6.20698	532	29	11	17816	AKT1,CDK5,TNF,ABL1,MAPK14,FYN,FGF2,CSF1R,HGF,PIK3CG,INSR
GO:BP	response to nitrogen compound	GO:1901698	6.39461e-07	6.19419	1096	29	14	17816	CASP3,AKT1,CDK5,TNF,ABL1,MAPK14,FYN,PTGS2,PPARG,DRD3,IGF1R,PIK3CG,INSR,MMP9
GO:BP	regulation of response to external stimulus	GO:0032101	6.55004e-07	6.18376	1098	29	14	17816	CASP8,TNF,MAPK14,FYN,PPARD,FGF2,PTGS2,HGF,PPARG,ESR1,HMGCR,DRD3,PIK3CG,MMP9
GO:BP	cellular macromolecule metabolic process	GO:0044260	6.56141e-07	6.183	8409	29	29	17816	CASP3,AKT1,CASP8,CASP9,MAPK8,CDK5,DAPK1,TNF,ABL1,ACHE,GAPDH,MAPK14,PPIF,FYN,PPARD,AR,FGF2,PTGS2,CSF1R,HGF,PPARG,ESR1,HMGCR,DRD3,IGF1R,PIK3CG,MAPK8IP1,INSR,MMP9
GO:BP	cellular protein modification process	GO:0006464	6.73142e-07	6.17189	4193	29	23	17816	CASP3,AKT1,MAPK8,CDK5,DAPK1,TNF,ABL1,GAPDH,MAPK14,PPIF,FYN,AR,FGF2,PTGS2,CSF1R,HGF,ESR1,HMGCR,IGF1R,PIK3CG,MAPK8IP1,INSR,MMP9
GO:BP	protein modification process	GO:0036211	6.73142e-07	6.17189	4193	29	23	17816	CASP3,AKT1,MAPK8,CDK5,DAPK1,TNF,ABL1,GAPDH,MAPK14,PPIF,FYN,AR,FGF2,PTGS2,CSF1R,HGF,ESR1,HMGCR,IGF1R,PIK3CG,MAPK8IP1,INSR,MMP9
GO:BP	negative regulation of cellular protein metabolic process	GO:0032269	6.87135e-07	6.16296	1102	29	14	17816	CASP3,AKT1,CDK5,DAPK1,TNF,ABL1,GAPDH,FYN,PTGS2,HGF,HMGCR,IGF1R,MAPK8IP1,MMP9
GO:BP	regulation of protein transport	GO:0051223	7.58152e-07	6.12024	708	29	12	17816	CDK5,TNF,ABL1,ACHE,GAPDH,MAPK14,FYN,PPARD,PTGS2,CSF1R,HMGCR,DRD3
GO:BP	negative regulation of intracellular signal transduction	GO:1902532	7.86378e-07	6.10437	544	29	11	17816	AKT1,CASP8,ABL1,PPIF,PTGS2,ESR1,HMGCR,DRD3,IGF1R,MAPK8IP1,MMP9
GO:BP	positive regulation of cell motility	GO:2000147	8.83167e-07	6.05396	550	29	11	17816	AKT1,TNF,ABL1,MAPK14,FGF2,PTGS2,CSF1R,HGF,IGF1R,INSR,MMP9
GO:BP	negative regulation of macromolecule metabolic process	GO:0010605	9.05712e-07	6.04301	2943	29	20	17816	CASP3,AKT1,CDK5,DAPK1,TNF,ABL1,GAPDH,MAPK14,FYN,PPARD,AR,PTGS2,HGF,PPARG,ESR1,HMGCR,DRD3,IGF1R,MAPK8IP1,MMP9
GO:BP	transmembrane receptor protein tyrosine kinase signaling pathway	GO:0007169	9.63668e-07	6.01607	723	29	12	17816	CASP3,AKT1,ABL1,MAPK14,FYN,AR,FGF2,CSF1R,HGF,IGF1R,INSR,MMP9
GO:BP	positive regulation of protein transport	GO:0051222	1.12105e-06	5.95037	416	29	10	17816	CDK5,TNF,ABL1,ACHE,GAPDH,MAPK14,FYN,PPARD,PTGS2,CSF1R
GO:BP	regulation of transmembrane transport	GO:0034762	1.17371e-06	5.93044	565	29	11	17816	AKT1,DAPK1,TNF,ABL1,MAPK14,PPIF,FYN,DRD3,PIK3CG,INSR,MMP9
GO:BP	intrinsic apoptotic signaling pathway	GO:0097193	1.19335e-06	5.92323	295	29	9	17816	CASP3,AKT1,CASP9,TNF,ABL1,PPIF,PTGS2,MAPK8IP1,MMP9
GO:BP	positive regulation of cellular component movement	GO:0051272	1.19584e-06	5.92233	566	29	11	17816	AKT1,TNF,ABL1,MAPK14,FGF2,PTGS2,CSF1R,HGF,IGF1R,INSR,MMP9
GO:BP	regulation of peptide transport	GO:0090087	1.23745e-06	5.90747	739	29	12	17816	CDK5,TNF,ABL1,ACHE,GAPDH,MAPK14,FYN,PPARD,PTGS2,CSF1R,HMGCR,DRD3
GO:BP	locomotion	GO:0040011	1.23989e-06	5.90662	1955	29	17	17816	AKT1,CDK5,TNF,ABL1,MAPK14,FYN,PPARD,FGF2,PTGS2,CSF1R,HGF,PPARG,DRD3,IGF1R,PIK3CG,INSR,MMP9
GO:BP	localization	GO:0051179	1.27631e-06	5.89404	6751	29	27	17816	AKT1,CASP8,MAPK8,CDK5,DAPK1,TNF,ABL1,ACHE,GAPDH,MAPK14,PPIF,FYN,PPARD,AR,FGF2,PTGS2,CSF1R,HGF,PPARG,ESR1,HMGCR,DRD3,IGF1R,PIK3CG,MAPK8IP1,INSR,MMP9
GO:BP	positive regulation of kinase activity	GO:0033674	1.43863e-06	5.84205	576	29	11	17816	AKT1,CDK5,TNF,ABL1,MAPK14,FYN,FGF2,CSF1R,HGF,PIK3CG,INSR
GO:BP	negative regulation of protein metabolic process	GO:0051248	1.49196e-06	5.82624	1169	29	14	17816	CASP3,AKT1,CDK5,DAPK1,TNF,ABL1,GAPDH,FYN,PTGS2,HGF,HMGCR,IGF1R,MAPK8IP1,MMP9
GO:BP	cellular response to oxidative stress	GO:0034599	1.51085e-06	5.82078	303	29	9	17816	AKT1,MAPK8,DAPK1,TNF,ABL1,PPIF,FYN,HGF,MMP9
GO:BP	cellular response to stimulus	GO:0051716	1.54678e-06	5.81057	7629	29	28	17816	CASP3,AKT1,CASP8,CASP9,MAPK8,CDK5,DAPK1,TNF,ABL1,GAPDH,MAPK14,PPIF,FYN,PPARD,AR,FGF2,PTGS2,CSF1R,HGF,PPARG,ESR1,HMGCR,DRD3,IGF1R,PIK3CG,MAPK8IP1,INSR,MMP9
GO:BP	response to lipid	GO:0033993	1.5474e-06	5.8104	951	29	13	17816	CASP3,AKT1,CASP8,CASP9,MAPK8,TNF,ABL1,MAPK14,PPARD,AR,PTGS2,PPARG,ESR1
GO:BP	positive regulation of locomotion	GO:0040017	1.54756e-06	5.81035	580	29	11	17816	AKT1,TNF,ABL1,MAPK14,FGF2,PTGS2,CSF1R,HGF,IGF1R,INSR,MMP9
GO:BP	cellular response to organonitrogen compound	GO:0071417	1.75616e-06	5.75544	587	29	11	17816	CASP3,AKT1,CDK5,TNF,ABL1,FYN,PTGS2,PPARG,IGF1R,PIK3CG,INSR
GO:BP	anatomical structure formation involved in morphogenesis	GO:0048646	1.86307e-06	5.72977	1189	29	14	17816	CASP3,AKT1,CASP9,CDK5,TNF,ABL1,MAPK14,AR,FGF2,PTGS2,HGF,PPARG,PIK3CG,MMP9
GO:BP	macromolecule modification	GO:0043412	1.9026e-06	5.72065	4403	29	23	17816	CASP3,AKT1,MAPK8,CDK5,DAPK1,TNF,ABL1,GAPDH,MAPK14,PPIF,FYN,AR,FGF2,PTGS2,CSF1R,HGF,ESR1,HMGCR,IGF1R,PIK3CG,MAPK8IP1,INSR,MMP9
GO:BP	regulation of phosphatidylinositol 3-kinase signaling	GO:0014066	1.97293e-06	5.70489	126	29	7	17816	TNF,FYN,PPARD,HGF,IGF1R,PIK3CG,INSR
GO:BP	system development	GO:0048731	1.99831e-06	5.69934	4939	29	24	17816	CASP3,AKT1,CASP8,CASP9,MAPK8,CDK5,TNF,ABL1,ACHE,MAPK14,FYN,PPARD,AR,FGF2,PTGS2,CSF1R,HGF,PPARG,ESR1,HMGCR,DRD3,PIK3CG,INSR,MMP9
GO:BP	reproductive structure development	GO:0048608	2.10626e-06	5.67649	444	29	10	17816	CASP3,AKT1,CASP8,MAPK14,PPARD,AR,PTGS2,PPARG,ESR1,INSR
GO:BP	cell motility	GO:0048870	2.19471e-06	5.65862	1728	29	16	17816	AKT1,CDK5,TNF,ABL1,MAPK14,FYN,PPARD,FGF2,PTGS2,CSF1R,HGF,PPARG,IGF1R,PIK3CG,INSR,MMP9
GO:BP	localization of cell	GO:0051674	2.19471e-06	5.65862	1728	29	16	17816	AKT1,CDK5,TNF,ABL1,MAPK14,FYN,PPARD,FGF2,PTGS2,CSF1R,HGF,PPARG,IGF1R,PIK3CG,INSR,MMP9
GO:BP	reproductive system development	GO:0061458	2.2969e-06	5.63886	448	29	10	17816	CASP3,AKT1,CASP8,MAPK14,PPARD,AR,PTGS2,PPARG,ESR1,INSR
GO:BP	regulation of developmental process	GO:0050793	2.39331e-06	5.621	2720	29	19	17816	AKT1,CASP8,CDK5,TNF,ABL1,MAPK14,FYN,PPARD,AR,FGF2,PTGS2,CSF1R,HGF,PPARG,ESR1,HMGCR,DRD3,INSR,MMP9
GO:BP	response to hormone	GO:0009725	2.89529e-06	5.53831	1001	29	13	17816	CASP3,AKT1,CASP8,CASP9,TNF,FYN,PPARD,AR,PTGS2,PPARG,ESR1,IGF1R,INSR
GO:BP	tissue development	GO:0009888	2.98618e-06	5.52488	2068	29	17	17816	CASP3,AKT1,CDK5,TNF,ABL1,MAPK14,PPARD,AR,FGF2,PTGS2,CSF1R,HGF,PPARG,ESR1,HMGCR,INSR,MMP9
GO:BP	response to abiotic stimulus	GO:0009628	3.39809e-06	5.46877	1245	29	14	17816	CASP3,AKT1,CASP8,CASP9,MAPK8,CDK5,TNF,MAPK14,FYN,PPARD,PTGS2,PPARG,HMGCR,DRD3
GO:BP	peptidyl-amino acid modification	GO:0018193	3.6556e-06	5.43704	1252	29	14	17816	AKT1,MAPK8,CDK5,TNF,ABL1,GAPDH,MAPK14,PPIF,FYN,PTGS2,CSF1R,HGF,IGF1R,INSR
GO:BP	proteolysis	GO:0006508	3.81371e-06	5.41865	1794	29	16	17816	CASP3,AKT1,CASP8,CASP9,CDK5,DAPK1,TNF,GAPDH,MAPK14,FYN,AR,PTGS2,HGF,PPARG,ESR1,MMP9
GO:BP	animal organ development	GO:0048513	3.87791e-06	5.4114	3607	29	21	17816	CASP3,AKT1,CASP8,CASP9,CDK5,TNF,ABL1,ACHE,MAPK14,FYN,PPARD,AR,FGF2,PTGS2,CSF1R,HGF,PPARG,ESR1,HMGCR,INSR,MMP9
GO:BP	regulation of cellular catabolic process	GO:0031329	4.03892e-06	5.39373	820	29	12	17816	CASP3,AKT1,MAPK8,CDK5,DAPK1,TNF,ABL1,GAPDH,MAPK14,HGF,PIK3CG,INSR
GO:BP	regulation of MAP kinase activity	GO:0043405	4.26558e-06	5.37002	341	29	9	17816	TNF,MAPK14,FGF2,HGF,HMGCR,IGF1R,PIK3CG,MAPK8IP1,INSR
GO:BP	response to antibiotic	GO:0046677	4.37638e-06	5.35889	342	29	9	17816	CASP3,CASP8,CASP9,ABL1,PPIF,FYN,HGF,HMGCR,DRD3
GO:BP	protein autophosphorylation	GO:0046777	5.28787e-06	5.27672	235	29	8	17816	AKT1,CDK5,DAPK1,ABL1,FYN,CSF1R,IGF1R,INSR
GO:BP	positive regulation of transferase activity	GO:0051347	5.2901e-06	5.27654	652	29	11	17816	AKT1,CDK5,TNF,ABL1,MAPK14,FYN,FGF2,CSF1R,HGF,PIK3CG,INSR
GO:BP	cellular response to nitrogen compound	GO:1901699	5.3756e-06	5.26957	653	29	11	17816	CASP3,AKT1,CDK5,TNF,ABL1,FYN,PTGS2,PPARG,IGF1R,PIK3CG,INSR
GO:BP	regulation of developmental growth	GO:0048638	5.49323e-06	5.26017	351	29	9	17816	AKT1,CDK5,ABL1,MAPK14,PPARD,AR,FGF2,DRD3,INSR
GO:BP	neuron death	GO:0070997	6.68897e-06	5.17464	359	29	9	17816	CASP3,AKT1,CASP8,CASP9,CDK5,TNF,ABL1,GAPDH,FYN
GO:BP	transport	GO:0006810	7.76997e-06	5.10958	5251	29	24	17816	AKT1,CASP8,MAPK8,CDK5,DAPK1,TNF,ABL1,ACHE,GAPDH,MAPK14,PPIF,FYN,PPARD,FGF2,PTGS2,CSF1R,HGF,PPARG,HMGCR,DRD3,PIK3CG,MAPK8IP1,INSR,MMP9
GO:BP	regulation of inflammatory response	GO:0050727	9.12322e-06	5.03985	372	29	9	17816	TNF,MAPK14,PPARD,PTGS2,HGF,PPARG,ESR1,PIK3CG,MMP9
GO:BP	cell differentiation	GO:0030154	9.40612e-06	5.02659	4245	29	22	17816	CASP3,AKT1,CASP8,CASP9,MAPK8,CDK5,TNF,ABL1,ACHE,MAPK14,FYN,PPARD,AR,FGF2,PTGS2,CSF1R,HGF,PPARG,ESR1,HMGCR,DRD3,MMP9
GO:BP	regulation of cellular localization	GO:0060341	1.12664e-05	4.94821	898	29	12	17816	AKT1,CASP8,MAPK8,CDK5,TNF,ABL1,MAPK14,FYN,AR,PTGS2,HMGCR,DRD3
GO:BP	regulation of growth	GO:0040008	1.12691e-05	4.94811	701	29	11	17816	AKT1,CDK5,TNF,ABL1,MAPK14,PPARD,AR,FGF2,PPARG,DRD3,INSR
GO:BP	regulation of cellular protein localization	GO:1903827	1.13457e-05	4.94517	529	29	10	17816	AKT1,CASP8,MAPK8,CDK5,TNF,MAPK14,FYN,AR,PTGS2,DRD3
GO:BP	cellular catabolic process	GO:0044248	1.16013e-05	4.93549	2257	29	17	17816	CASP3,AKT1,CASP8,MAPK8,CDK5,DAPK1,TNF,ABL1,ACHE,GAPDH,MAPK14,PPARD,FGF2,HGF,DRD3,PIK3CG,INSR
GO:BP	establishment of localization	GO:0051234	1.26848e-05	4.89672	5369	29	24	17816	AKT1,CASP8,MAPK8,CDK5,DAPK1,TNF,ABL1,ACHE,GAPDH,MAPK14,PPIF,FYN,PPARD,FGF2,PTGS2,CSF1R,HGF,PPARG,HMGCR,DRD3,PIK3CG,MAPK8IP1,INSR,MMP9
GO:BP	response to stimulus	GO:0050896	1.27365e-05	4.89495	9313	29	29	17816	CASP3,AKT1,CASP8,CASP9,MAPK8,CDK5,DAPK1,TNF,ABL1,ACHE,GAPDH,MAPK14,PPIF,FYN,PPARD,AR,FGF2,PTGS2,CSF1R,HGF,PPARG,ESR1,HMGCR,DRD3,IGF1R,PIK3CG,MAPK8IP1,INSR,MMP9
GO:BP	response to toxic substance	GO:0009636	1.30956e-05	4.88288	537	29	10	17816	CASP3,CASP8,TNF,ABL1,PPIF,FYN,PTGS2,HGF,HMGCR,DRD3
GO:BP	anatomical structure development	GO:0048856	1.34484e-05	4.87133	5986	29	25	17816	CASP3,AKT1,CASP8,CASP9,MAPK8,CDK5,TNF,ABL1,ACHE,MAPK14,FYN,PPARD,AR,FGF2,PTGS2,CSF1R,HGF,PPARG,ESR1,HMGCR,DRD3,IGF1R,PIK3CG,INSR,MMP9
GO:BP	cell-cell signaling	GO:0007267	1.45703e-05	4.83653	1667	29	15	17816	AKT1,CDK5,TNF,ABL1,ACHE,MAPK14,FYN,PPARD,AR,FGF2,PTGS2,HGF,ESR1,HMGCR,DRD3
GO:BP	cellular response to reactive oxygen species	GO:0034614	1.53612e-05	4.81357	169	29	7	17816	AKT1,MAPK8,TNF,ABL1,PPIF,HGF,MMP9
GO:BP	tube morphogenesis	GO:0035239	1.62966e-05	4.7879	928	29	12	17816	AKT1,TNF,ABL1,MAPK14,AR,FGF2,PTGS2,CSF1R,HGF,PPARG,ESR1,PIK3CG
GO:BP	regulation of lipid metabolic process	GO:0019216	1.86982e-05	4.7282	404	29	9	17816	AKT1,TNF,PPARD,FGF2,PTGS2,PPARG,HMGCR,DRD3,PIK3CG
GO:BP	inflammatory response	GO:0006954	1.97758e-05	4.70387	740	29	11	17816	AKT1,TNF,MAPK14,PPARD,PTGS2,CSF1R,HGF,PPARG,ESR1,PIK3CG,MMP9
GO:BP	positive regulation of developmental process	GO:0051094	2.06083e-05	4.68596	1431	29	14	17816	AKT1,CASP8,TNF,ABL1,MAPK14,FYN,PPARD,AR,FGF2,PTGS2,HGF,PPARG,HMGCR,INSR
GO:BP	multicellular organism development	GO:0007275	2.17245e-05	4.66305	5502	29	24	17816	CASP3,AKT1,CASP8,CASP9,MAPK8,CDK5,TNF,ABL1,ACHE,MAPK14,FYN,PPARD,AR,FGF2,PTGS2,CSF1R,HGF,PPARG,ESR1,HMGCR,DRD3,PIK3CG,INSR,MMP9
GO:BP	positive regulation of smooth muscle cell proliferation	GO:0048661	2.21092e-05	4.65543	100	29	6	17816	AKT1,TNF,FGF2,PTGS2,HMGCR,MMP9
GO:BP	cellular developmental process	GO:0048869	2.25177e-05	4.64748	4435	29	22	17816	CASP3,AKT1,CASP8,CASP9,MAPK8,CDK5,TNF,ABL1,ACHE,MAPK14,FYN,PPARD,AR,FGF2,PTGS2,CSF1R,HGF,PPARG,ESR1,HMGCR,DRD3,MMP9
GO:BP	defense response	GO:0006952	2.34624e-05	4.62963	1726	29	15	17816	AKT1,CASP8,DAPK1,TNF,GAPDH,MAPK14,FYN,PPARD,PTGS2,CSF1R,HGF,PPARG,ESR1,PIK3CG,MMP9
GO:BP	positive regulation of hydrolase activity	GO:0051345	2.46804e-05	4.60765	756	29	11	17816	AKT1,CASP8,CASP9,MAPK8,DAPK1,TNF,MAPK14,FYN,FGF2,PPARG,ESR1
GO:BP	macromolecule metabolic process	GO:0043170	2.61057e-05	4.58326	9546	29	29	17816	CASP3,AKT1,CASP8,CASP9,MAPK8,CDK5,DAPK1,TNF,ABL1,ACHE,GAPDH,MAPK14,PPIF,FYN,PPARD,AR,FGF2,PTGS2,CSF1R,HGF,PPARG,ESR1,HMGCR,DRD3,IGF1R,PIK3CG,MAPK8IP1,INSR,MMP9
GO:BP	anatomical structure morphogenesis	GO:0009653	2.67025e-05	4.57345	2742	29	18	17816	CASP3,AKT1,CASP9,CDK5,TNF,ABL1,MAPK14,FYN,AR,FGF2,PTGS2,CSF1R,HGF,PPARG,ESR1,PIK3CG,INSR,MMP9
GO:BP	stress-activated MAPK cascade	GO:0051403	2.67271e-05	4.57305	289	29	8	17816	AKT1,MAPK8,TNF,MAPK14,HGF,HMGCR,IGF1R,MAPK8IP1
GO:BP	positive regulation of secretion	GO:0051047	2.90021e-05	4.53757	425	29	9	17816	CDK5,TNF,ABL1,ACHE,GAPDH,MAPK14,PPARD,CSF1R,DRD3
GO:BP	negative regulation of extrinsic apoptotic signaling pathway	GO:2001237	2.96835e-05	4.52748	105	29	6	17816	AKT1,CASP8,TNF,FYN,AR,HGF
GO:BP	regulation of protein localization to membrane	GO:1905475	3.33318e-05	4.47714	189	29	7	17816	AKT1,CASP8,MAPK8,CDK5,TNF,FYN,AR
GO:BP	cognition	GO:0050890	3.39351e-05	4.46935	298	29	8	17816	CASP3,CDK5,TNF,FYN,PTGS2,HMGCR,DRD3,INSR
GO:BP	regulation of defense response	GO:0031347	3.5468e-05	4.45016	783	29	11	17816	CASP8,TNF,MAPK14,FYN,PPARD,PTGS2,HGF,PPARG,ESR1,PIK3CG,MMP9
GO:BP	positive regulation of peptidase activity	GO:0010952	3.58452e-05	4.44557	191	29	7	17816	CASP8,CASP9,DAPK1,TNF,MAPK14,FYN,PPARG
GO:BP	positive regulation of cell differentiation	GO:0045597	3.79974e-05	4.42025	1001	29	12	17816	AKT1,CASP8,TNF,ABL1,MAPK14,FYN,PPARD,AR,FGF2,PTGS2,HGF,PPARG
GO:BP	cytokine-mediated signaling pathway	GO:0019221	3.88784e-05	4.41029	790	29	11	17816	CASP3,AKT1,CASP8,TNF,FYN,FGF2,PTGS2,CSF1R,HGF,PPARG,MMP9
GO:BP	protein localization	GO:0008104	4.01305e-05	4.39653	2812	29	18	17816	AKT1,CASP8,MAPK8,CDK5,TNF,ABL1,ACHE,GAPDH,MAPK14,FYN,PPARD,AR,PTGS2,CSF1R,PPARG,ESR1,HMGCR,DRD3
GO:BP	growth	GO:0040007	4.73574e-05	4.32461	1021	29	12	17816	AKT1,CDK5,TNF,ABL1,MAPK14,PPARD,AR,FGF2,PPARG,ESR1,DRD3,INSR
GO:BP	response to radiation	GO:0009314	4.7505e-05	4.32326	450	29	9	17816	CASP3,AKT1,CASP9,MAPK8,CDK5,MAPK14,PTGS2,HMGCR,DRD3
GO:BP	negative regulation of protein modification process	GO:0031400	4.90282e-05	4.30955	617	29	10	17816	CASP3,AKT1,CDK5,TNF,ABL1,FYN,HGF,HMGCR,IGF1R,MAPK8IP1
GO:BP	response to light stimulus	GO:0009416	5.0945e-05	4.2929	314	29	8	17816	CASP3,AKT1,CASP9,MAPK8,CDK5,PTGS2,HMGCR,DRD3
GO:BP	cellular response to lipid	GO:0071396	5.21178e-05	4.28301	621	29	10	17816	AKT1,CASP9,MAPK8,TNF,ABL1,MAPK14,PPARD,AR,PPARG,ESR1
GO:BP	stress-activated protein kinase signaling cascade	GO:0031098	5.48439e-05	4.26087	317	29	8	17816	AKT1,MAPK8,TNF,MAPK14,HGF,HMGCR,IGF1R,MAPK8IP1
GO:BP	regulation of morphogenesis of a branching structure	GO:0060688	5.51023e-05	4.25883	56	29	5	17816	TNF,ABL1,AR,HGF,ESR1
GO:BP	establishment of protein localization	GO:0045184	6.24471e-05	4.20449	2174	29	16	17816	AKT1,CASP8,MAPK8,CDK5,TNF,ABL1,ACHE,GAPDH,MAPK14,FYN,PPARD,PTGS2,CSF1R,PPARG,HMGCR,DRD3
GO:BP	developmental process	GO:0032502	6.32643e-05	4.19884	6402	29	25	17816	CASP3,AKT1,CASP8,CASP9,MAPK8,CDK5,TNF,ABL1,ACHE,MAPK14,FYN,PPARD,AR,FGF2,PTGS2,CSF1R,HGF,PPARG,ESR1,HMGCR,DRD3,IGF1R,PIK3CG,INSR,MMP9
GO:BP	regulation of neuron death	GO:1901214	6.34211e-05	4.19777	323	29	8	17816	CASP3,AKT1,CASP8,CASP9,CDK5,TNF,ABL1,FYN
GO:BP	cellular component organization	GO:0016043	6.60412e-05	4.18019	6414	29	25	17816	CASP3,AKT1,CASP8,CASP9,MAPK8,CDK5,TNF,ABL1,ACHE,GAPDH,MAPK14,PPIF,FYN,PPARD,AR,FGF2,CSF1R,HGF,PPARG,ESR1,HMGCR,DRD3,IGF1R,INSR,MMP9
GO:BP	regulation of protein secretion	GO:0050708	6.65795e-05	4.17666	468	29	9	17816	TNF,ABL1,ACHE,GAPDH,MAPK14,PPARD,CSF1R,HMGCR,DRD3
GO:BP	enzyme linked receptor protein signaling pathway	GO:0007167	6.67136e-05	4.17579	1053	29	12	17816	CASP3,AKT1,ABL1,MAPK14,FYN,AR,FGF2,CSF1R,HGF,IGF1R,INSR,MMP9
GO:BP	regulation of autophagy	GO:0010506	6.81277e-05	4.16668	326	29	8	17816	CASP3,AKT1,MAPK8,CDK5,DAPK1,ABL1,GAPDH,HGF
GO:BP	positive regulation of cellular protein localization	GO:1903829	6.81277e-05	4.16668	326	29	8	17816	AKT1,CASP8,MAPK8,CDK5,TNF,MAPK14,FYN,PTGS2
GO:BP	movement of cell or subcellular component	GO:0006928	6.84826e-05	4.16442	2188	29	16	17816	AKT1,CDK5,TNF,ABL1,MAPK14,FYN,PPARD,FGF2,PTGS2,CSF1R,HGF,PPARG,IGF1R,PIK3CG,INSR,MMP9
GO:BP	positive regulation of protein serine/threonine kinase activity	GO:0071902	8.41028e-05	4.07519	335	29	8	17816	AKT1,TNF,MAPK14,FGF2,CSF1R,HGF,PIK3CG,INSR
GO:BP	apoptotic mitochondrial changes	GO:0008637	8.46156e-05	4.07255	125	29	6	17816	AKT1,CASP8,MAPK8,PPIF,HGF,MMP9
GO:BP	positive regulation of protein localization to membrane	GO:1905477	8.46156e-05	4.07255	125	29	6	17816	AKT1,CASP8,MAPK8,CDK5,TNF,FYN
GO:BP	regulation of cell differentiation	GO:0045595	8.53367e-05	4.06886	1898	29	15	17816	AKT1,CASP8,CDK5,TNF,ABL1,MAPK14,FYN,PPARD,AR,FGF2,PTGS2,HGF,PPARG,DRD3,MMP9
GO:BP	response to mechanical stimulus	GO:0009612	8.62924e-05	4.06403	217	29	7	17816	AKT1,CASP8,MAPK8,MAPK14,FYN,PTGS2,PPARG
GO:BP	autophagy	GO:0006914	0.000104057	3.98273	493	29	9	17816	CASP3,AKT1,MAPK8,CDK5,DAPK1,ABL1,GAPDH,HGF,DRD3
GO:BP	process utilizing autophagic mechanism	GO:0061919	0.000104057	3.98273	493	29	9	17816	CASP3,AKT1,MAPK8,CDK5,DAPK1,ABL1,GAPDH,HGF,DRD3
GO:BP	regulation of peptide secretion	GO:0002791	0.000111512	3.95268	497	29	9	17816	TNF,ABL1,ACHE,GAPDH,MAPK14,PPARD,CSF1R,HMGCR,DRD3
GO:BP	regulation of fat cell differentiation	GO:0045598	0.00011199	3.95082	131	29	6	17816	AKT1,TNF,MAPK14,PPARD,PTGS2,PPARG
GO:BP	muscle structure development	GO:0061061	0.000112772	3.9478	674	29	10	17816	CASP3,AKT1,CDK5,TNF,ABL1,ACHE,MAPK14,PPARD,FGF2,HMGCR
GO:BP	positive regulation of fat cell differentiation	GO:0045600	0.000117952	3.92829	65	29	5	17816	AKT1,MAPK14,PPARD,PTGS2,PPARG
GO:BP	cellular component organization or biogenesis	GO:0071840	0.000121879	3.91407	6588	29	25	17816	CASP3,AKT1,CASP8,CASP9,MAPK8,CDK5,TNF,ABL1,ACHE,GAPDH,MAPK14,PPIF,FYN,PPARD,AR,FGF2,CSF1R,HGF,PPARG,ESR1,HMGCR,DRD3,IGF1R,INSR,MMP9
GO:BP	nitrogen compound metabolic process	GO:0006807	0.000126838	3.89675	10080	29	29	17816	CASP3,AKT1,CASP8,CASP9,MAPK8,CDK5,DAPK1,TNF,ABL1,ACHE,GAPDH,MAPK14,PPIF,FYN,PPARD,AR,FGF2,PTGS2,CSF1R,HGF,PPARG,ESR1,HMGCR,DRD3,IGF1R,PIK3CG,MAPK8IP1,INSR,MMP9
GO:BP	maternal process involved in female pregnancy	GO:0060135	0.000127477	3.89457	66	29	5	17816	AKT1,PPARD,AR,PTGS2,ESR1
GO:BP	developmental growth	GO:0048589	0.000131283	3.88179	685	29	10	17816	AKT1,CDK5,ABL1,MAPK14,PPARD,AR,FGF2,ESR1,DRD3,INSR
GO:BP	positive regulation of proteolysis	GO:0045862	0.000134443	3.87146	356	29	8	17816	AKT1,CASP8,CASP9,DAPK1,TNF,MAPK14,FYN,PPARG
GO:BP	tube development	GO:0035295	0.000134545	3.87113	1122	29	12	17816	AKT1,TNF,ABL1,MAPK14,AR,FGF2,PTGS2,CSF1R,HGF,PPARG,ESR1,PIK3CG
GO:BP	developmental process involved in reproduction	GO:0003006	0.000144416	3.84039	692	29	10	17816	CASP3,AKT1,CASP8,MAPK14,PPARD,AR,PTGS2,PPARG,ESR1,INSR
GO:BP	response to bacterium	GO:0009617	0.00017192	3.76467	705	29	10	17816	CASP3,AKT1,CASP8,CASP9,MAPK8,TNF,ABL1,MAPK14,PPARD,PTGS2
GO:BP	response to peptide	GO:1901652	0.000178113	3.74931	525	29	9	17816	AKT1,CDK5,MAPK14,FYN,PTGS2,PPARG,IGF1R,INSR,MMP9
GO:BP	lipid metabolic process	GO:0006629	0.000180226	3.74418	1412	29	13	17816	AKT1,TNF,ACHE,MAPK14,PPARD,FGF2,PTGS2,CSF1R,PPARG,ESR1,HMGCR,DRD3,PIK3CG
GO:BP	positive regulation of cysteine-type endopeptidase activity	GO:2001056	0.000188828	3.72393	143	29	6	17816	CASP8,CASP9,DAPK1,TNF,FYN,PPARG
GO:BP	regulation of anatomical structure morphogenesis	GO:0022603	0.000195904	3.70796	1161	29	12	17816	CDK5,TNF,ABL1,MAPK14,FYN,AR,FGF2,PTGS2,CSF1R,HGF,PPARG,ESR1
GO:BP	response to metal ion	GO:0010038	0.00020467	3.68895	376	29	8	17816	CASP3,AKT1,CASP8,CASP9,MAPK8,PPIF,PTGS2,MMP9
GO:BP	signal transduction in absence of ligand	GO:0038034	0.000212571	3.6725	73	29	5	17816	CASP3,AKT1,CASP9,TNF,FYN
GO:BP	extrinsic apoptotic signaling pathway in absence of ligand	GO:0097192	0.000212571	3.6725	73	29	5	17816	CASP3,AKT1,CASP9,TNF,FYN
GO:BP	learning	GO:0007612	0.000213639	3.67032	146	29	6	17816	CDK5,FYN,PTGS2,HMGCR,DRD3,INSR
GO:BP	chemical homeostasis	GO:0048878	0.000254386	3.59451	1189	29	12	17816	AKT1,CDK5,ABL1,FYN,FGF2,PPARG,ESR1,HMGCR,DRD3,IGF1R,PIK3CG,INSR
GO:BP	learning or memory	GO:0007611	0.000274172	3.56198	257	29	7	17816	CASP3,CDK5,FYN,PTGS2,HMGCR,DRD3,INSR
GO:BP	circulatory system process	GO:0003013	0.00027717	3.55725	553	29	9	17816	AKT1,FYN,PPARD,AR,PTGS2,PPARG,HMGCR,DRD3,PIK3CG
GO:BP	macromolecule localization	GO:0033036	0.000278069	3.55585	3174	29	18	17816	AKT1,CASP8,MAPK8,CDK5,TNF,ABL1,ACHE,GAPDH,MAPK14,FYN,PPARD,AR,PTGS2,CSF1R,PPARG,ESR1,HMGCR,DRD3
GO:BP	immune system process	GO:0002376	0.000282259	3.54935	3177	29	18	17816	CASP3,AKT1,CASP8,CASP9,MAPK8,DAPK1,TNF,ABL1,GAPDH,MAPK14,FYN,CSF1R,PPARG,ESR1,IGF1R,PIK3CG,MAPK8IP1,MMP9
GO:BP	regulation of cellular response to stress	GO:0080135	0.00029143	3.53547	746	29	10	17816	AKT1,CASP9,TNF,ABL1,FYN,PTGS2,HGF,HMGCR,IGF1R,MAPK8IP1
GO:BP	positive regulation of secretion by cell	GO:1903532	0.000298626	3.52487	395	29	8	17816	CDK5,TNF,ABL1,ACHE,GAPDH,MAPK14,PPARD,CSF1R
GO:BP	response to steroid hormone	GO:0048545	0.00030446	3.51647	396	29	8	17816	CASP3,CASP9,TNF,PPARD,AR,PTGS2,PPARG,ESR1
GO:BP	regulation of secretion by cell	GO:1903530	0.000310131	3.50846	751	29	10	17816	CDK5,TNF,ABL1,ACHE,GAPDH,MAPK14,PPARD,CSF1R,HMGCR,DRD3
GO:BP	regulation of extrinsic apoptotic signaling pathway	GO:2001236	0.000328741	3.48315	157	29	6	17816	AKT1,CASP8,TNF,FYN,AR,HGF
GO:BP	positive regulation of protein secretion	GO:0050714	0.000329125	3.48264	264	29	7	17816	TNF,ABL1,ACHE,GAPDH,MAPK14,PPARD,CSF1R
GO:BP	placenta development	GO:0001890	0.000341338	3.46682	158	29	6	17816	AKT1,CASP8,MAPK14,PPARD,PTGS2,PPARG
GO:BP	negative regulation of phosphate metabolic process	GO:0045936	0.00042131	3.3754	581	29	9	17816	CASP3,AKT1,TNF,ABL1,PPIF,HGF,HMGCR,IGF1R,MAPK8IP1
GO:BP	negative regulation of phosphorus metabolic process	GO:0010563	0.000427484	3.36908	582	29	9	17816	CASP3,AKT1,TNF,ABL1,PPIF,HGF,HMGCR,IGF1R,MAPK8IP1
GO:BP	protein secretion	GO:0009306	0.000446485	3.35019	585	29	9	17816	TNF,ABL1,ACHE,GAPDH,MAPK14,PPARD,CSF1R,HMGCR,DRD3
GO:BP	secretion by cell	GO:0032940	0.000448304	3.34843	1526	29	13	17816	CDK5,TNF,ABL1,ACHE,GAPDH,MAPK14,PPARD,CSF1R,HGF,HMGCR,DRD3,PIK3CG,MMP9
GO:BP	synapse organization	GO:0050808	0.000451768	3.34508	417	29	8	17816	CDK5,TNF,ABL1,ACHE,MAPK14,FYN,IGF1R,INSR
GO:BP	establishment of protein localization to extracellular region	GO:0035592	0.00045298	3.34392	586	29	9	17816	TNF,ABL1,ACHE,GAPDH,MAPK14,PPARD,CSF1R,HMGCR,DRD3
GO:BP	myeloid cell differentiation	GO:0030099	0.000460093	3.33715	418	29	8	17816	CASP3,CASP8,CASP9,TNF,MAPK14,CSF1R,PPARG,MMP9
GO:BP	multicellular organismal process	GO:0032501	0.000489491	3.31026	7718	29	26	17816	CASP3,AKT1,CASP8,CASP9,MAPK8,CDK5,TNF,ABL1,ACHE,GAPDH,MAPK14,FYN,PPARD,AR,FGF2,PTGS2,CSF1R,HGF,PPARG,ESR1,HMGCR,DRD3,IGF1R,PIK3CG,INSR,MMP9
GO:BP	protein localization to extracellular region	GO:0071692	0.000500798	3.30034	593	29	9	17816	TNF,ABL1,ACHE,GAPDH,MAPK14,PPARD,CSF1R,HMGCR,DRD3
GO:BP	primary metabolic process	GO:0044238	0.000521653	3.28262	10583	29	29	17816	CASP3,AKT1,CASP8,CASP9,MAPK8,CDK5,DAPK1,TNF,ABL1,ACHE,GAPDH,MAPK14,PPIF,FYN,PPARD,AR,FGF2,PTGS2,CSF1R,HGF,PPARG,ESR1,HMGCR,DRD3,IGF1R,PIK3CG,MAPK8IP1,INSR,MMP9
GO:BP	negative regulation of transferase activity	GO:0051348	0.000527223	3.27801	283	29	7	17816	CASP3,AKT1,ABL1,PPARG,HMGCR,IGF1R,MAPK8IP1
GO:BP	cell development	GO:0048468	0.000541566	3.26635	2179	29	15	17816	CASP3,AKT1,CASP9,MAPK8,CDK5,TNF,ABL1,ACHE,FYN,AR,CSF1R,HGF,PPARG,ESR1,DRD3
GO:BP	regulation of organelle organization	GO:0033043	0.000544714	3.26383	1275	29	12	17816	AKT1,CASP8,MAPK8,CDK5,TNF,ABL1,PPIF,CSF1R,HGF,DRD3,INSR,MMP9
GO:BP	system process	GO:0003008	0.000548188	3.26107	2181	29	15	17816	CASP3,AKT1,CDK5,TNF,ABL1,FYN,PPARD,AR,PTGS2,HGF,PPARG,HMGCR,DRD3,PIK3CG,INSR
GO:BP	positive regulation of peptide secretion	GO:0002793	0.000552949	3.25731	285	29	7	17816	TNF,ABL1,ACHE,GAPDH,MAPK14,PPARD,CSF1R
GO:BP	positive regulation of endopeptidase activity	GO:0010950	0.000563747	3.24892	172	29	6	17816	CASP8,CASP9,DAPK1,TNF,FYN,PPARG
GO:BP	export from cell	GO:0140352	0.000601668	3.22064	1565	29	13	17816	CDK5,TNF,ABL1,ACHE,GAPDH,MAPK14,PPARD,CSF1R,HGF,HMGCR,DRD3,PIK3CG,MMP9
GO:BP	regulation of secretion	GO:0051046	0.000625453	3.20381	810	29	10	17816	CDK5,TNF,ABL1,ACHE,GAPDH,MAPK14,PPARD,CSF1R,HMGCR,DRD3
GO:BP	epithelial cell proliferation	GO:0050673	0.000634185	3.19778	436	29	8	17816	AKT1,TNF,PPARD,AR,FGF2,HGF,PPARG,ESR1
GO:BP	peptidyl-serine phosphorylation	GO:0018105	0.000651497	3.18609	292	29	7	17816	AKT1,MAPK8,CDK5,TNF,MAPK14,PTGS2,HGF
GO:BP	gliogenesis	GO:0042063	0.000666715	3.17606	293	29	7	17816	AKT1,CDK5,TNF,ABL1,CSF1R,PPARG,DRD3
GO:BP	regulation of mitochondrion organization	GO:0010821	0.000667468	3.17557	177	29	6	17816	AKT1,CASP8,MAPK8,PPIF,HGF,MMP9
GO:BP	peptidyl-tyrosine autophosphorylation	GO:0038083	0.000692682	3.15947	37	29	4	17816	ABL1,FYN,IGF1R,INSR
GO:BP	peptide secretion	GO:0002790	0.000719126	3.14319	619	29	9	17816	TNF,ABL1,ACHE,GAPDH,MAPK14,PPARD,CSF1R,HMGCR,DRD3
GO:BP	positive regulation of organelle organization	GO:0010638	0.000748988	3.12553	622	29	9	17816	CASP8,MAPK8,CDK5,TNF,ABL1,PPIF,DRD3,INSR,MMP9
GO:BP	gland development	GO:0048732	0.000779381	3.10825	448	29	8	17816	AKT1,TNF,ABL1,AR,CSF1R,HGF,ESR1,INSR
GO:BP	regulation of reactive oxygen species biosynthetic process	GO:1903426	0.000799944	3.09694	95	29	5	17816	AKT1,TNF,FYN,PTGS2,INSR
GO:BP	morphogenesis of a branching epithelium	GO:0061138	0.00081214	3.09037	183	29	6	17816	TNF,ABL1,AR,FGF2,HGF,ESR1
GO:BP	negative regulation of catabolic process	GO:0009895	0.000836116	3.07773	303	29	7	17816	AKT1,TNF,MAPK14,FYN,HGF,HMGCR,PIK3CG
GO:BP	transmembrane transport	GO:0055085	0.000842382	3.07449	1611	29	13	17816	AKT1,DAPK1,TNF,ABL1,MAPK14,PPIF,FYN,PPARD,FGF2,DRD3,PIK3CG,INSR,MMP9
GO:BP	positive regulation of reactive oxygen species metabolic process	GO:2000379	0.000842948	3.0742	96	29	5	17816	AKT1,TNF,MAPK14,PTGS2,INSR
GO:BP	positive regulation of nitric oxide metabolic process	GO:1904407	0.000860715	3.06514	39	29	4	17816	AKT1,TNF,PTGS2,INSR
GO:BP	positive regulation of nitric oxide biosynthetic process	GO:0045429	0.000860715	3.06514	39	29	4	17816	AKT1,TNF,PTGS2,INSR
GO:BP	cellular lipid metabolic process	GO:0044255	0.000866075	3.06244	1072	29	11	17816	AKT1,TNF,ACHE,MAPK14,PPARD,FGF2,PTGS2,CSF1R,PPARG,HMGCR,PIK3CG
GO:BP	response to cobalt ion	GO:0032025	0.000887995	3.05159	10	29	3	17816	CASP3,CASP8,CASP9
GO:BP	regulation of reactive oxygen species metabolic process	GO:2000377	0.000922185	3.03518	187	29	6	17816	AKT1,TNF,MAPK14,FYN,PTGS2,INSR
GO:BP	negative regulation of hydrolase activity	GO:0051346	0.000952244	3.02125	460	29	8	17816	AKT1,TNF,ABL1,GAPDH,PPIF,PTGS2,HGF,MMP9
GO:BP	negative regulation of intrinsic apoptotic signaling pathway	GO:2001243	0.000983035	3.00743	99	29	5	17816	AKT1,PPIF,PTGS2,MAPK8IP1,MMP9
GO:BP	negative regulation of phosphorylation	GO:0042326	0.00100027	2.99988	463	29	8	17816	CASP3,AKT1,ABL1,PPIF,HGF,HMGCR,IGF1R,MAPK8IP1
GO:BP	cellular metabolic process	GO:0044237	0.00102485	2.98934	10832	29	29	17816	CASP3,AKT1,CASP8,CASP9,MAPK8,CDK5,DAPK1,TNF,ABL1,ACHE,GAPDH,MAPK14,PPIF,FYN,PPARD,AR,FGF2,PTGS2,CSF1R,HGF,PPARG,ESR1,HMGCR,DRD3,IGF1R,PIK3CG,MAPK8IP1,INSR,MMP9
GO:BP	peptidyl-serine modification	GO:0018209	0.00108596	2.96419	315	29	7	17816	AKT1,MAPK8,CDK5,TNF,MAPK14,PTGS2,HGF
GO:BP	neurotransmitter biosynthetic process	GO:0042136	0.00108622	2.96408	101	29	5	17816	AKT1,TNF,ACHE,PTGS2,INSR
GO:BP	regulation of biosynthetic process	GO:0009889	0.00110908	2.95504	4378	29	20	17816	AKT1,MAPK8,CDK5,DAPK1,TNF,ABL1,GAPDH,MAPK14,FYN,PPARD,AR,FGF2,PTGS2,HGF,PPARG,ESR1,HMGCR,DRD3,MAPK8IP1,INSR
GO:BP	secretion	GO:0046903	0.00124203	2.90587	1666	29	13	17816	CDK5,TNF,ABL1,ACHE,GAPDH,MAPK14,PPARD,CSF1R,HGF,HMGCR,DRD3,PIK3CG,MMP9
GO:BP	morphogenesis of a branching structure	GO:0001763	0.0012518	2.90246	197	29	6	17816	TNF,ABL1,AR,FGF2,HGF,ESR1
GO:BP	regulation of ion transmembrane transport	GO:0034765	0.00129308	2.88837	479	29	8	17816	AKT1,DAPK1,ABL1,PPIF,FYN,DRD3,PIK3CG,MMP9
GO:BP	female pregnancy	GO:0007565	0.00149214	2.82619	203	29	6	17816	AKT1,PPARD,AR,PTGS2,ESR1,MMP9
GO:BP	glucose transmembrane transport	GO:1904659	0.00151663	2.81912	108	29	5	17816	AKT1,TNF,MAPK14,PPARD,INSR
GO:BP	regulation of cellular process	GO:0050794	0.00152387	2.81705	10981	29	29	17816	CASP3,AKT1,CASP8,CASP9,MAPK8,CDK5,DAPK1,TNF,ABL1,ACHE,GAPDH,MAPK14,PPIF,FYN,PPARD,AR,FGF2,PTGS2,CSF1R,HGF,PPARG,ESR1,HMGCR,DRD3,IGF1R,PIK3CG,MAPK8IP1,INSR,MMP9
GO:BP	cellular response to abiotic stimulus	GO:0071214	0.00154541	2.81096	332	29	7	17816	CASP3,AKT1,CASP8,CASP9,MAPK8,MAPK14,PTGS2
GO:BP	cellular response to environmental stimulus	GO:0104004	0.00154541	2.81096	332	29	7	17816	CASP3,AKT1,CASP8,CASP9,MAPK8,MAPK14,PTGS2
GO:BP	maintenance of location	GO:0051235	0.00157687	2.8022	333	29	7	17816	AKT1,CDK5,TNF,ABL1,PPARD,FGF2,PPARG
GO:BP	ion transport	GO:0006811	0.00158888	2.79891	1702	29	13	17816	AKT1,CDK5,DAPK1,ABL1,PPIF,FYN,PPARD,FGF2,PTGS2,PPARG,DRD3,PIK3CG,MMP9
GO:BP	activation of protein kinase activity	GO:0032147	0.00160886	2.79348	334	29	7	17816	AKT1,TNF,ABL1,MAPK14,FGF2,HGF,INSR
GO:BP	myeloid leukocyte differentiation	GO:0002573	0.00167245	2.77665	207	29	6	17816	CASP8,TNF,MAPK14,CSF1R,PPARG,MMP9
GO:BP	glucose metabolic process	GO:0006006	0.00167245	2.77665	207	29	6	17816	AKT1,TNF,GAPDH,MAPK14,PPARD,INSR
GO:BP	regulation of acute inflammatory response	GO:0002673	0.00169427	2.77102	46	29	4	17816	TNF,PTGS2,PPARG,PIK3CG
GO:BP	cellular response to lipopolysaccharide	GO:0071222	0.00176909	2.75225	209	29	6	17816	AKT1,MAPK8,TNF,ABL1,MAPK14,PPARD
GO:BP	regulation of cation transmembrane transport	GO:1904062	0.00177716	2.75027	339	29	7	17816	DAPK1,ABL1,PPIF,FYN,DRD3,PIK3CG,MMP9
GO:BP	hexose transmembrane transport	GO:0008645	0.00189906	2.72146	113	29	5	17816	AKT1,TNF,MAPK14,PPARD,INSR
GO:BP	organic substance metabolic process	GO:0071704	0.00191128	2.71868	11067	29	29	17816	CASP3,AKT1,CASP8,CASP9,MAPK8,CDK5,DAPK1,TNF,ABL1,ACHE,GAPDH,MAPK14,PPIF,FYN,PPARD,AR,FGF2,PTGS2,CSF1R,HGF,PPARG,ESR1,HMGCR,DRD3,IGF1R,PIK3CG,MAPK8IP1,INSR,MMP9
GO:BP	regulation of ion transport	GO:0043269	0.00191943	2.71683	696	29	9	17816	AKT1,DAPK1,ABL1,PPIF,FYN,PTGS2,DRD3,PIK3CG,MMP9
GO:BP	regulation of release of cytochrome c from mitochondria	GO:0090199	0.0020157	2.69557	48	29	4	17816	AKT1,PPIF,HGF,MMP9
GO:BP	glial cell differentiation	GO:0010001	0.00203085	2.69232	214	29	6	17816	AKT1,CDK5,TNF,ABL1,PPARG,DRD3
GO:BP	protein transport	GO:0015031	0.00204549	2.6892	2063	29	14	17816	AKT1,CDK5,TNF,ABL1,ACHE,GAPDH,MAPK14,FYN,PPARD,PTGS2,CSF1R,PPARG,HMGCR,DRD3
GO:BP	monosaccharide transmembrane transport	GO:0015749	0.00207178	2.68366	115	29	5	17816	AKT1,TNF,MAPK14,PPARD,INSR
GO:BP	epithelial cell migration	GO:0010631	0.00211746	2.67418	348	29	7	17816	AKT1,ABL1,PPARD,FGF2,PTGS2,PPARG,MMP9
GO:BP	cellular response to molecule of bacterial origin	GO:0071219	0.00214406	2.66876	216	29	6	17816	AKT1,MAPK8,TNF,ABL1,MAPK14,PPARD
GO:BP	circulatory system development	GO:0072359	0.00215855	2.66584	1175	29	11	17816	CASP3,AKT1,ABL1,MAPK14,PPARD,FGF2,PTGS2,HGF,PPARG,PIK3CG,INSR
GO:BP	reactive oxygen species biosynthetic process	GO:1903409	0.00216267	2.66501	116	29	5	17816	AKT1,TNF,FYN,PTGS2,INSR
GO:BP	cellular response to hormone stimulus	GO:0032870	0.00223896	2.64995	709	29	9	17816	AKT1,CASP9,FYN,PPARD,AR,PPARG,ESR1,IGF1R,INSR
GO:BP	epithelium migration	GO:0090132	0.0022424	2.64929	351	29	7	17816	AKT1,ABL1,PPARD,FGF2,PTGS2,PPARG,MMP9
GO:BP	carbohydrate transmembrane transport	GO:0034219	0.00225668	2.64653	117	29	5	17816	AKT1,TNF,MAPK14,PPARD,INSR
GO:BP	cation transport	GO:0006812	0.00230844	2.63668	1183	29	11	17816	AKT1,CDK5,DAPK1,ABL1,PPIF,FYN,FGF2,PTGS2,DRD3,PIK3CG,MMP9
GO:BP	regulation of neurotransmitter levels	GO:0001505	0.00232908	2.63282	353	29	7	17816	AKT1,CDK5,TNF,ACHE,PTGS2,DRD3,INSR
GO:BP	negative regulation of transport	GO:0051051	0.00233037	2.63258	518	29	8	17816	AKT1,CDK5,TNF,PPIF,PTGS2,HMGCR,DRD3,MMP9
GO:BP	positive regulation of transcription by RNA polymerase II	GO:0045944	0.00248802	2.60415	1192	29	11	17816	AKT1,TNF,ABL1,MAPK14,PPARD,AR,FGF2,HGF,PPARG,ESR1,DRD3
GO:BP	tissue migration	GO:0090130	0.00251092	2.60017	357	29	7	17816	AKT1,ABL1,PPARD,FGF2,PTGS2,PPARG,MMP9
GO:BP	peptide transport	GO:0015833	0.00254197	2.59483	2100	29	14	17816	AKT1,CDK5,TNF,ABL1,ACHE,GAPDH,MAPK14,FYN,PPARD,PTGS2,CSF1R,PPARG,HMGCR,DRD3
GO:BP	response to amyloid-beta	GO:1904645	0.00258006	2.58837	51	29	4	17816	CDK5,FYN,IGF1R,MMP9
GO:BP	glial cell apoptotic process	GO:0034349	0.00268181	2.57157	14	29	3	17816	CASP3,CASP9,CDK5
GO:BP	gland morphogenesis	GO:0022612	0.00277623	2.55654	122	29	5	17816	TNF,AR,CSF1R,HGF,ESR1
GO:BP	fat cell differentiation	GO:0045444	0.00279053	2.55431	226	29	6	17816	AKT1,TNF,MAPK14,PPARD,PTGS2,PPARG
GO:BP	peptidyl-tyrosine phosphorylation	GO:0018108	0.00280594	2.55192	363	29	7	17816	TNF,ABL1,FYN,CSF1R,HGF,IGF1R,INSR
GO:BP	peptidyl-tyrosine modification	GO:0018212	0.00296403	2.52812	366	29	7	17816	TNF,ABL1,FYN,CSF1R,HGF,IGF1R,INSR
GO:BP	positive regulation of reactive oxygen species biosynthetic process	GO:1903428	0.00301645	2.5205	53	29	4	17816	AKT1,TNF,PTGS2,INSR
GO:BP	amide transport	GO:0042886	0.00305656	2.51477	2132	29	14	17816	AKT1,CDK5,TNF,ABL1,ACHE,GAPDH,MAPK14,FYN,PPARD,PTGS2,CSF1R,PPARG,HMGCR,DRD3
GO:BP	positive regulation of cysteine-type endopeptidase activity involved in apoptotic process	GO:0043280	0.00325621	2.48729	126	29	5	17816	CASP8,CASP9,DAPK1,TNF,PPARG
GO:BP	negative regulation of protein kinase activity	GO:0006469	0.00333169	2.47733	233	29	6	17816	CASP3,AKT1,ABL1,HMGCR,IGF1R,MAPK8IP1
GO:BP	blood circulation	GO:0008015	0.00336231	2.47336	544	29	8	17816	AKT1,PPARD,AR,PTGS2,PPARG,HMGCR,DRD3,PIK3CG
GO:BP	regulation of I-kappaB kinase/NF-kappaB signaling	GO:0043122	0.00350115	2.45579	235	29	6	17816	AKT1,CASP8,TNF,ABL1,FYN,ESR1
GO:BP	negative regulation of transmembrane transport	GO:0034763	0.00351952	2.45352	128	29	5	17816	AKT1,TNF,PPIF,DRD3,MMP9
GO:BP	cellular response to drug	GO:0035690	0.00360922	2.44259	377	29	7	17816	CASP9,TNF,ABL1,PPIF,FYN,PTGS2,HGF
GO:BP	positive regulation of transcription, DNA-templated	GO:0045893	0.00367002	2.43533	1523	29	12	17816	AKT1,TNF,ABL1,MAPK14,PPARD,AR,FGF2,HGF,PPARG,ESR1,DRD3,INSR
GO:BP	regulation of stress-activated MAPK cascade	GO:0032872	0.00386124	2.41327	239	29	6	17816	AKT1,TNF,HGF,HMGCR,IGF1R,MAPK8IP1
GO:BP	cellular response to biotic stimulus	GO:0071216	0.00386124	2.41327	239	29	6	17816	AKT1,MAPK8,TNF,ABL1,MAPK14,PPARD
GO:BP	regulation of stress-activated protein kinase signaling cascade	GO:0070302	0.00405232	2.3923	241	29	6	17816	AKT1,TNF,HGF,HMGCR,IGF1R,MAPK8IP1
GO:BP	multi-multicellular organism process	GO:0044706	0.00425106	2.3715	243	29	6	17816	AKT1,PPARD,AR,PTGS2,ESR1,MMP9
GO:BP	organic substance catabolic process	GO:1901575	0.00437727	2.3588	2196	29	14	17816	CASP3,AKT1,CASP8,CDK5,TNF,ACHE,GAPDH,MAPK14,FYN,PPARD,FGF2,HMGCR,PIK3CG,INSR
GO:BP	positive regulation of cytokine secretion	GO:0050715	0.00441143	2.35542	134	29	5	17816	TNF,ABL1,GAPDH,MAPK14,CSF1R
GO:BP	cellular component maintenance	GO:0043954	0.00465684	2.33191	59	29	4	17816	FYN,CSF1R,IGF1R,INSR
GO:BP	release of cytochrome c from mitochondria	GO:0001836	0.00465684	2.33191	59	29	4	17816	AKT1,PPIF,HGF,MMP9
GO:BP	response to alcohol	GO:0097305	0.00489563	2.31019	249	29	6	17816	AKT1,CASP8,FYN,PPARG,HMGCR,DRD3
GO:BP	ossification	GO:0001503	0.00491769	2.30824	395	29	7	17816	AKT1,TNF,ACHE,MAPK14,PTGS2,HGF,MMP9
GO:BP	response to estradiol	GO:0032355	0.00491945	2.30808	137	29	5	17816	CASP3,CASP8,CASP9,PTGS2,ESR1
GO:BP	positive regulation of neuron apoptotic process	GO:0043525	0.00498387	2.30243	60	29	4	17816	CASP3,CASP9,CDK5,TNF
GO:BP	neuron apoptotic process	GO:0051402	0.00501043	2.30013	250	29	6	17816	CASP3,CASP9,CDK5,TNF,GAPDH,FYN
GO:BP	hexose metabolic process	GO:0019318	0.00501043	2.30013	250	29	6	17816	AKT1,TNF,GAPDH,MAPK14,PPARD,INSR
GO:BP	positive regulation of small molecule metabolic process	GO:0062013	0.00509865	2.29254	138	29	5	17816	AKT1,TNF,PTGS2,PPARG,INSR
GO:BP	regulation of cellular biosynthetic process	GO:0031326	0.00519676	2.28427	4297	29	19	17816	AKT1,MAPK8,CDK5,DAPK1,TNF,ABL1,GAPDH,MAPK14,FYN,PPARD,AR,FGF2,PTGS2,HGF,PPARG,ESR1,DRD3,MAPK8IP1,INSR
GO:BP	response to UV	GO:0009411	0.00528295	2.27712	139	29	5	17816	CASP3,AKT1,CASP9,MAPK8,PTGS2
GO:BP	regulation of glucose import	GO:0046324	0.00532763	2.27347	61	29	4	17816	AKT1,TNF,MAPK14,INSR
GO:BP	negative regulation of kinase activity	GO:0033673	0.00549183	2.26028	254	29	6	17816	CASP3,AKT1,ABL1,HMGCR,IGF1R,MAPK8IP1
GO:BP	negative regulation of lipid localization	GO:1905953	0.00568866	2.24499	62	29	4	17816	AKT1,TNF,PPARD,PPARG
GO:BP	regulation of nitric oxide biosynthetic process	GO:0045428	0.00568866	2.24499	62	29	4	17816	AKT1,TNF,PTGS2,INSR
GO:BP	epithelium development	GO:0060429	0.0057455	2.24067	1298	29	11	17816	CASP3,AKT1,TNF,ABL1,AR,FGF2,CSF1R,HGF,PPARG,ESR1,MMP9
GO:BP	negative regulation of protein serine/threonine kinase activity	GO:0071901	0.00607323	2.21658	143	29	5	17816	CASP3,AKT1,ABL1,HMGCR,MAPK8IP1
GO:BP	positive regulation of lipid metabolic process	GO:0045834	0.00607323	2.21658	143	29	5	17816	AKT1,TNF,FGF2,PTGS2,PPARG
GO:BP	import into cell	GO:0098657	0.00613522	2.21217	801	29	9	17816	AKT1,CDK5,ABL1,ACHE,FYN,PPARG,DRD3,PIK3CG,INSR
GO:BP	immune response	GO:0006955	0.00615997	2.21042	2259	29	14	17816	CASP8,MAPK8,DAPK1,TNF,ABL1,GAPDH,MAPK14,FYN,CSF1R,PPARG,ESR1,IGF1R,PIK3CG,MMP9
GO:BP	angiogenesis	GO:0001525	0.00623	2.20551	591	29	8	17816	AKT1,ABL1,MAPK14,FGF2,PTGS2,HGF,PPARG,PIK3CG
GO:BP	positive regulation of MAP kinase activity	GO:0043406	0.00642492	2.19213	261	29	6	17816	TNF,MAPK14,FGF2,HGF,PIK3CG,INSR
GO:BP	positive regulation of nucleic acid-templated transcription	GO:1903508	0.00655369	2.18351	1609	29	12	17816	AKT1,TNF,ABL1,MAPK14,PPARD,AR,FGF2,HGF,PPARG,ESR1,DRD3,INSR
GO:BP	positive regulation of RNA biosynthetic process	GO:1902680	0.00659663	2.18068	1610	29	12	17816	AKT1,TNF,ABL1,MAPK14,PPARD,AR,FGF2,HGF,PPARG,ESR1,DRD3,INSR
GO:BP	response to hydrogen peroxide	GO:0042542	0.00695367	2.15779	147	29	5	17816	CASP3,ABL1,PPIF,FYN,HGF
GO:BP	negative regulation of release of cytochrome c from mitochondria	GO:0090201	0.00710025	2.14873	19	29	3	17816	AKT1,PPIF,HGF
GO:BP	negative regulation of lipid storage	GO:0010888	0.00710025	2.14873	19	29	3	17816	TNF,PPARD,PPARG
GO:BP	cellular chemical homeostasis	GO:0055082	0.00714342	2.14609	816	29	9	17816	CDK5,ABL1,FYN,FGF2,ESR1,HMGCR,DRD3,IGF1R,PIK3CG
GO:BP	I-kappaB kinase/NF-kappaB signaling	GO:0007249	0.00732413	2.13524	267	29	6	17816	AKT1,CASP8,TNF,ABL1,FYN,ESR1
GO:BP	carbohydrate transport	GO:0008643	0.00742995	2.12901	149	29	5	17816	AKT1,TNF,MAPK14,PPARD,INSR
GO:BP	branching morphogenesis of an epithelial tube	GO:0048754	0.00793149	2.10064	151	29	5	17816	TNF,ABL1,AR,FGF2,ESR1
GO:BP	negative regulation of protein phosphorylation	GO:0001933	0.00797405	2.09832	425	29	7	17816	CASP3,AKT1,ABL1,HGF,HMGCR,IGF1R,MAPK8IP1
GO:BP	positive regulation of cellular biosynthetic process	GO:0031328	0.00804812	2.09431	1963	29	13	17816	AKT1,TNF,ABL1,MAPK14,PPARD,AR,FGF2,PTGS2,HGF,PPARG,ESR1,DRD3,INSR
GO:BP	activation of MAPK activity	GO:0000187	0.00819204	2.08661	152	29	5	17816	TNF,MAPK14,FGF2,HGF,INSR
GO:BP	neurotransmitter metabolic process	GO:0042133	0.00819204	2.08661	152	29	5	17816	AKT1,TNF,ACHE,PTGS2,INSR
GO:BP	metabolic process	GO:0008152	0.0082154	2.08537	11637	29	29	17816	CASP3,AKT1,CASP8,CASP9,MAPK8,CDK5,DAPK1,TNF,ABL1,ACHE,GAPDH,MAPK14,PPIF,FYN,PPARD,AR,FGF2,PTGS2,CSF1R,HGF,PPARG,ESR1,HMGCR,DRD3,IGF1R,PIK3CG,MAPK8IP1,INSR,MMP9
GO:BP	dendritic spine maintenance	GO:0097062	0.00834409	2.07862	20	29	3	17816	FYN,IGF1R,INSR
GO:BP	glucose import	GO:0046323	0.00874675	2.05815	69	29	4	17816	AKT1,TNF,MAPK14,INSR
GO:BP	reactive oxygen species metabolic process	GO:0072593	0.00886322	2.05241	276	29	6	17816	AKT1,TNF,MAPK14,FYN,PTGS2,INSR
GO:BP	regulation of DNA-binding transcription factor activity	GO:0051090	0.00901496	2.04504	433	29	7	17816	AKT1,MAPK8,TNF,MAPK14,AR,PPARG,ESR1
GO:BP	positive regulation of gene expression	GO:0010628	0.00922406	2.03508	1987	29	13	17816	AKT1,MAPK8,TNF,ABL1,MAPK14,PPARD,AR,FGF2,HGF,PPARG,ESR1,DRD3,INSR
GO:BP	regulation of blood vessel endothelial cell migration	GO:0043535	0.00930226	2.03141	156	29	5	17816	AKT1,ABL1,FGF2,PTGS2,PPARG
GO:BP	negative regulation of ion transport	GO:0043271	0.00930226	2.03141	156	29	5	17816	AKT1,PPIF,PTGS2,DRD3,MMP9
GO:BP	positive regulation of biosynthetic process	GO:0009891	0.00986778	2.00578	1999	29	13	17816	AKT1,TNF,ABL1,MAPK14,PPARD,AR,FGF2,PTGS2,HGF,PPARG,ESR1,DRD3,INSR
GO:BP	modulation of chemical synaptic transmission	GO:0050804	0.0101671	1.9928	441	29	7	17816	CDK5,TNF,ABL1,ACHE,FYN,PTGS2,DRD3
GO:BP	regulation of trans-synaptic signaling	GO:0099177	0.0103193	1.98635	442	29	7	17816	CDK5,TNF,ABL1,ACHE,FYN,PTGS2,DRD3
GO:BP	mammary gland epithelium development	GO:0061180	0.010374	1.98406	72	29	4	17816	AKT1,AR,CSF1R,ESR1
GO:BP	regulation of biological process	GO:0050789	0.0105323	1.97748	11737	29	29	17816	CASP3,AKT1,CASP8,CASP9,MAPK8,CDK5,DAPK1,TNF,ABL1,ACHE,GAPDH,MAPK14,PPIF,FYN,PPARD,AR,FGF2,PTGS2,CSF1R,HGF,PPARG,ESR1,HMGCR,DRD3,IGF1R,PIK3CG,MAPK8IP1,INSR,MMP9
GO:BP	nitric oxide biosynthetic process	GO:0006809	0.010963	1.96007	73	29	4	17816	AKT1,TNF,PTGS2,INSR
GO:BP	regulation of epithelial cell migration	GO:0010632	0.0110922	1.95498	287	29	6	17816	AKT1,ABL1,FGF2,PTGS2,PPARG,MMP9
GO:BP	positive regulation of response to external stimulus	GO:0032103	0.0112201	1.95001	640	29	8	17816	CASP8,TNF,MAPK14,FYN,FGF2,PTGS2,ESR1,PIK3CG
GO:BP	negative regulation of lipid catabolic process	GO:0050995	0.0112472	1.94896	22	29	3	17816	AKT1,TNF,PIK3CG
GO:BP	positive regulation of RNA metabolic process	GO:0051254	0.0114414	1.94152	1697	29	12	17816	AKT1,TNF,ABL1,MAPK14,PPARD,AR,FGF2,HGF,PPARG,ESR1,DRD3,INSR
GO:BP	nervous system development	GO:0007399	0.0117462	1.9301	2384	29	14	17816	CASP3,AKT1,MAPK8,CDK5,TNF,ABL1,ACHE,FYN,PPARD,FGF2,CSF1R,HGF,PPARG,DRD3
GO:BP	positive regulation of cytokine production	GO:0001819	0.012479	1.90382	455	29	7	17816	TNF,ABL1,GAPDH,MAPK14,PTGS2,CSF1R,HGF
GO:BP	nervous system process	GO:0050877	0.0124834	1.90367	1406	29	11	17816	CASP3,AKT1,CDK5,TNF,ABL1,FYN,PTGS2,HGF,HMGCR,DRD3,INSR
GO:BP	cellular biosynthetic process	GO:0044249	0.0126663	1.89735	6157	29	22	17816	AKT1,MAPK8,CDK5,DAPK1,TNF,ABL1,ACHE,GAPDH,MAPK14,FYN,PPARD,AR,FGF2,PTGS2,HGF,PPARG,ESR1,HMGCR,DRD3,PIK3CG,MAPK8IP1,INSR
GO:BP	monosaccharide metabolic process	GO:0005996	0.012734	1.89503	294	29	6	17816	AKT1,TNF,GAPDH,MAPK14,PPARD,INSR
GO:BP	cellular calcium ion homeostasis	GO:0006874	0.0128425	1.89135	457	29	7	17816	CDK5,ABL1,FYN,FGF2,ESR1,DRD3,PIK3CG
GO:BP	positive regulation of protein localization to nucleus	GO:1900182	0.0128791	1.89012	76	29	4	17816	AKT1,MAPK14,FYN,PTGS2
GO:BP	ameboidal-type cell migration	GO:0001667	0.0130275	1.88514	458	29	7	17816	AKT1,ABL1,PPARD,FGF2,PTGS2,PPARG,MMP9
GO:BP	nitric oxide metabolic process	GO:0046209	0.0135695	1.86744	77	29	4	17816	AKT1,TNF,PTGS2,INSR
GO:BP	regulation of intrinsic apoptotic signaling pathway	GO:2001242	0.0137475	1.86178	169	29	5	17816	AKT1,PPIF,PTGS2,MAPK8IP1,MMP9
GO:BP	positive regulation of epithelial cell migration	GO:0010634	0.0137475	1.86178	169	29	5	17816	AKT1,ABL1,FGF2,PTGS2,MMP9
GO:BP	rhythmic process	GO:0048511	0.0137576	1.86146	298	29	6	17816	CASP3,MAPK8,CDK5,PPARG,ESR1,DRD3
GO:BP	dendritic spine organization	GO:0097061	0.0142869	1.84506	78	29	4	17816	CDK5,FYN,IGF1R,INSR
GO:BP	negative regulation of protein ubiquitination	GO:0031397	0.0142869	1.84506	78	29	4	17816	AKT1,CDK5,ABL1,FYN
GO:BP	T cell activation	GO:0042110	0.014386	1.84206	465	29	7	17816	CASP3,AKT1,CASP8,ABL1,FYN,PIK3CG,MAPK8IP1
GO:BP	regulation of macroautophagy	GO:0016241	0.0145578	1.8369	171	29	5	17816	CASP3,AKT1,MAPK8,CDK5,GAPDH
GO:BP	leukocyte proliferation	GO:0070661	0.0145684	1.83659	301	29	6	17816	CASP3,ABL1,FYN,CSF1R,PIK3CG,MAPK8IP1
GO:BP	regulation of glucose transmembrane transport	GO:0010827	0.015032	1.82298	79	29	4	17816	AKT1,TNF,MAPK14,INSR
GO:BP	cellular response to mechanical stimulus	GO:0071260	0.015032	1.82298	79	29	4	17816	AKT1,CASP8,MAPK8,PTGS2
GO:BP	nitrogen compound transport	GO:0071705	0.0153316	1.81441	2438	29	14	17816	AKT1,CDK5,TNF,ABL1,ACHE,GAPDH,MAPK14,FYN,PPARD,PTGS2,CSF1R,PPARG,HMGCR,DRD3
GO:BP	calcium ion homeostasis	GO:0055074	0.015427	1.81172	470	29	7	17816	CDK5,ABL1,FYN,FGF2,ESR1,DRD3,PIK3CG
GO:BP	reactive nitrogen species metabolic process	GO:2001057	0.0158054	1.80119	80	29	4	17816	AKT1,TNF,PTGS2,INSR
GO:BP	positive regulation of blood vessel endothelial cell migration	GO:0043536	0.0158054	1.80119	80	29	4	17816	AKT1,ABL1,FGF2,PTGS2
GO:BP	hemopoiesis	GO:0030097	0.0161548	1.7917	902	29	9	17816	CASP3,CASP8,CASP9,TNF,ABL1,MAPK14,CSF1R,PPARG,MMP9
GO:BP	receptor biosynthetic process	GO:0032800	0.0167427	1.77618	25	29	3	17816	TNF,ACHE,PPARG
GO:BP	response to tumor necrosis factor	GO:0034612	0.0185437	1.7318	314	29	6	17816	CASP3,AKT1,CASP8,TNF,MAPK14,PTGS2
GO:BP	regulation of morphogenesis of an epithelium	GO:1905330	0.0186796	1.72863	180	29	5	17816	TNF,ABL1,AR,HGF,ESR1
GO:BP	blood vessel endothelial cell migration	GO:0043534	0.0186796	1.72863	180	29	5	17816	AKT1,ABL1,FGF2,PTGS2,PPARG
GO:BP	blood vessel morphogenesis	GO:0048514	0.0188622	1.72441	687	29	8	17816	AKT1,ABL1,MAPK14,FGF2,PTGS2,HGF,PPARG,PIK3CG
GO:BP	organic substance transport	GO:0071702	0.0189933	1.7214	2869	29	15	17816	AKT1,CDK5,TNF,ABL1,ACHE,GAPDH,MAPK14,FYN,PPARD,PTGS2,CSF1R,PPARG,HMGCR,DRD3,INSR
GO:BP	myoblast differentiation	GO:0045445	0.0191959	1.71679	84	29	4	17816	TNF,MAPK14,PPARD,HMGCR
GO:BP	regulation of vascular smooth muscle cell proliferation	GO:1904705	0.0191959	1.71679	84	29	4	17816	TNF,FGF2,PPARG,MMP9
GO:BP	vascular smooth muscle cell proliferation	GO:1990874	0.0191959	1.71679	84	29	4	17816	TNF,FGF2,PPARG,MMP9
GO:BP	vesicle-mediated transport	GO:0016192	0.0192855	1.71477	2123	29	13	17816	CDK5,TNF,ABL1,ACHE,MAPK14,FYN,HGF,PPARG,DRD3,PIK3CG,MAPK8IP1,INSR,MMP9
GO:BP	response to wounding	GO:0009611	0.0196787	1.706	691	29	8	17816	CASP3,CDK5,ACHE,FYN,PPARD,FGF2,HMGCR,PIK3CG
GO:BP	positive regulation of I-kappaB kinase/NF-kappaB signaling	GO:0043123	0.0197085	1.70535	182	29	5	17816	AKT1,CASP8,TNF,ABL1,FYN
GO:BP	positive regulation of cytosolic calcium ion concentration	GO:0007204	0.0202894	1.69273	319	29	6	17816	CDK5,ABL1,FYN,FGF2,ESR1,PIK3CG
GO:BP	cellular divalent inorganic cation homeostasis	GO:0072503	0.0205113	1.68801	491	29	7	17816	CDK5,ABL1,FYN,FGF2,ESR1,DRD3,PIK3CG
GO:BP	negative regulation of MAPK cascade	GO:0043409	0.0207812	1.68233	184	29	5	17816	AKT1,ABL1,HMGCR,IGF1R,MAPK8IP1
GO:BP	protein localization to organelle	GO:0033365	0.0208603	1.68068	931	29	9	17816	AKT1,CASP8,MAPK8,CDK5,MAPK14,FYN,PTGS2,ESR1,DRD3
GO:BP	extrinsic apoptotic signaling pathway via death domain receptors	GO:0008625	0.021079	1.67615	86	29	4	17816	CASP8,DAPK1,TNF,HGF
GO:BP	activation of cysteine-type endopeptidase activity involved in apoptotic process	GO:0006919	0.021079	1.67615	86	29	4	17816	CASP8,CASP9,TNF,PPARG
GO:BP	negative regulation of cysteine-type endopeptidase activity involved in apoptotic process	GO:0043154	0.021079	1.67615	86	29	4	17816	AKT1,PTGS2,HGF,MMP9
GO:BP	neuron projection organization	GO:0106027	0.021079	1.67615	86	29	4	17816	CDK5,FYN,IGF1R,INSR
GO:BP	reproductive process	GO:0022414	0.0215185	1.66719	1488	29	11	17816	CASP3,AKT1,CASP8,MAPK14,PPARD,AR,PTGS2,PPARG,ESR1,INSR,MMP9
GO:BP	biosynthetic process	GO:0009058	0.021862	1.66031	6341	29	22	17816	AKT1,MAPK8,CDK5,DAPK1,TNF,ABL1,ACHE,GAPDH,MAPK14,FYN,PPARD,AR,FGF2,PTGS2,HGF,PPARG,ESR1,HMGCR,DRD3,PIK3CG,MAPK8IP1,INSR
GO:BP	positive regulation of developmental growth	GO:0048639	0.0218991	1.65957	186	29	5	17816	AKT1,MAPK14,PPARD,FGF2,INSR
GO:BP	reproduction	GO:0000003	0.0219368	1.65883	1491	29	11	17816	CASP3,AKT1,CASP8,MAPK14,PPARD,AR,PTGS2,PPARG,ESR1,INSR,MMP9
GO:BP	receptor metabolic process	GO:0043112	0.0224754	1.64829	187	29	5	17816	CDK5,TNF,ACHE,PPARG,DRD3
GO:BP	epithelial tube morphogenesis	GO:0060562	0.0225578	1.6467	325	29	6	17816	TNF,ABL1,AR,FGF2,CSF1R,ESR1
GO:BP	cellular localization	GO:0051641	0.0226971	1.64403	2910	29	15	17816	AKT1,CASP8,MAPK8,CDK5,TNF,ABL1,MAPK14,FYN,AR,FGF2,PTGS2,ESR1,HMGCR,DRD3,PIK3CG
GO:BP	lipid biosynthetic process	GO:0008610	0.0227771	1.6425	705	29	8	17816	AKT1,TNF,ACHE,PPARD,FGF2,PTGS2,HMGCR,PIK3CG
GO:BP	positive regulation of peptidyl-tyrosine phosphorylation	GO:0050731	0.0230635	1.63708	188	29	5	17816	TNF,ABL1,FYN,CSF1R,HGF
GO:BP	response to nutrient levels	GO:0031667	0.0230811	1.63674	500	29	7	17816	AKT1,MAPK8,FYN,PPARD,PTGS2,PPARG,HMGCR
GO:BP	negative regulation of protein modification by small protein conjugation or removal	GO:1903321	0.0230951	1.63648	88	29	4	17816	AKT1,CDK5,ABL1,FYN
GO:BP	regulation of cellular response to oxidative stress	GO:1900407	0.0230951	1.63648	88	29	4	17816	AKT1,TNF,FYN,HGF
GO:BP	hematopoietic or lymphoid organ development	GO:0048534	0.0231272	1.63588	943	29	9	17816	CASP3,CASP8,CASP9,TNF,ABL1,MAPK14,CSF1R,PPARG,MMP9
GO:BP	aging	GO:0007568	0.0233581	1.63156	327	29	6	17816	AKT1,CASP9,ABL1,MAPK14,PTGS2,HMGCR
GO:BP	anterograde trans-synaptic signaling	GO:0098916	0.0234922	1.62908	708	29	8	17816	AKT1,CDK5,TNF,ABL1,ACHE,FYN,PTGS2,DRD3
GO:BP	chemical synaptic transmission	GO:0007268	0.0234922	1.62908	708	29	8	17816	AKT1,CDK5,TNF,ABL1,ACHE,FYN,PTGS2,DRD3
GO:BP	T cell proliferation	GO:0042098	0.0236635	1.62592	189	29	5	17816	CASP3,ABL1,FYN,PIK3CG,MAPK8IP1
GO:BP	cellular response to growth factor stimulus	GO:0071363	0.0247262	1.60684	713	29	8	17816	CASP3,AKT1,ABL1,MAPK14,FYN,FGF2,HGF,INSR
GO:BP	trans-synaptic signaling	GO:0099537	0.0257526	1.58918	717	29	8	17816	AKT1,CDK5,TNF,ABL1,ACHE,FYN,PTGS2,DRD3
GO:BP	cellular response to metal ion	GO:0071248	0.0261869	1.58192	193	29	5	17816	AKT1,MAPK8,PPIF,PTGS2,MMP9
GO:BP	divalent inorganic cation homeostasis	GO:0072507	0.0265803	1.57544	511	29	7	17816	CDK5,ABL1,FYN,FGF2,ESR1,DRD3,PIK3CG
GO:BP	synaptic signaling	GO:0099536	0.0270861	1.56725	722	29	8	17816	AKT1,CDK5,TNF,ABL1,ACHE,FYN,PTGS2,DRD3
GO:BP	cellular response to external stimulus	GO:0071496	0.0281821	1.55003	338	29	6	17816	AKT1,CASP8,MAPK8,FYN,PTGS2,PPARG
GO:BP	generation of neurons	GO:0048699	0.0287678	1.54109	1534	29	11	17816	CASP3,AKT1,MAPK8,CDK5,TNF,ABL1,FYN,CSF1R,HGF,PPARG,DRD3
GO:BP	positive regulation of nucleobase-containing compound metabolic process	GO:0045935	0.02919	1.53477	1858	29	12	17816	AKT1,TNF,ABL1,MAPK14,PPARD,AR,FGF2,HGF,PPARG,ESR1,DRD3,INSR
GO:BP	JUN phosphorylation	GO:0007258	0.0294598	1.53077	4	29	2	17816	MAPK8,MAPK8IP1
GO:BP	negative regulation of cysteine-type endopeptidase activity	GO:2000117	0.0299994	1.52289	94	29	4	17816	AKT1,PTGS2,HGF,MMP9
GO:BP	leukocyte differentiation	GO:0002521	0.0305095	1.51556	522	29	7	17816	CASP8,TNF,ABL1,MAPK14,CSF1R,PPARG,MMP9
GO:BP	positive regulation of macromolecule biosynthetic process	GO:0010557	0.031522	1.50139	1872	29	12	17816	AKT1,TNF,ABL1,MAPK14,PPARD,AR,FGF2,HGF,PPARG,ESR1,DRD3,INSR
GO:BP	cellular homeostasis	GO:0019725	0.0322791	1.49108	983	29	9	17816	CDK5,ABL1,FYN,FGF2,ESR1,HMGCR,DRD3,IGF1R,PIK3CG
GO:BP	synaptic transmission, dopaminergic	GO:0001963	0.0325068	1.48803	31	29	3	17816	CDK5,PTGS2,DRD3
GO:BP	positive regulation of acute inflammatory response	GO:0002675	0.0325068	1.48803	31	29	3	17816	TNF,PTGS2,PIK3CG
GO:BP	regulation of cytokine secretion	GO:0050707	0.0326338	1.48633	202	29	5	17816	TNF,ABL1,GAPDH,MAPK14,CSF1R
GO:BP	response to growth factor	GO:0070848	0.0330205	1.48122	742	29	8	17816	CASP3,AKT1,ABL1,MAPK14,FYN,FGF2,HGF,INSR
GO:BP	mitochondrion organization	GO:0007005	0.0332524	1.47818	529	29	7	17816	AKT1,CASP8,MAPK8,CDK5,PPIF,HGF,MMP9
GO:BP	regulation of response to oxidative stress	GO:1902882	0.0339706	1.4689	97	29	4	17816	AKT1,TNF,FYN,HGF
GO:BP	immune system development	GO:0002520	0.034441	1.46292	991	29	9	17816	CASP3,CASP8,CASP9,TNF,ABL1,MAPK14,CSF1R,PPARG,MMP9
GO:BP	response to extracellular stimulus	GO:0009991	0.0344889	1.46232	532	29	7	17816	AKT1,MAPK8,FYN,PPARD,PTGS2,PPARG,HMGCR
GO:BP	organ growth	GO:0035265	0.0350374	1.45547	205	29	5	17816	AKT1,MAPK14,AR,FGF2,ESR1
GO:BP	cellular response to ketone	GO:1901655	0.0353764	1.45129	98	29	4	17816	AKT1,CASP9,AR,PPARG
GO:BP	fatty acid transport	GO:0015908	0.0353764	1.45129	98	29	4	17816	AKT1,PPARD,PPARG,DRD3
GO:BP	response to acid chemical	GO:0001101	0.0354579	1.45029	352	29	6	17816	CASP3,AKT1,TNF,FYN,PTGS2,PPARG
GO:BP	amyloid-beta clearance	GO:0097242	0.0358304	1.44575	32	29	3	17816	HMGCR,IGF1R,INSR
GO:BP	response to hexose	GO:0009746	0.0358685	1.44529	206	29	5	17816	CASP3,PPARD,PTGS2,HMGCR,IGF1R
GO:BP	regulation of protein localization to plasma membrane	GO:1903076	0.0368246	1.43386	99	29	4	17816	AKT1,CDK5,TNF,AR
GO:BP	regulation of cytosolic calcium ion concentration	GO:0051480	0.0377943	1.42257	356	29	6	17816	CDK5,ABL1,FYN,FGF2,ESR1,PIK3CG
GO:BP	negative regulation of proteolysis	GO:0045861	0.0377943	1.42257	356	29	6	17816	AKT1,CDK5,GAPDH,PTGS2,HGF,MMP9
GO:BP	central nervous system development	GO:0007417	0.0379164	1.42117	1003	29	9	17816	CASP3,AKT1,CDK5,TNF,ABL1,FYN,CSF1R,PPARG,DRD3
GO:BP	morphogenesis of an epithelium	GO:0002009	0.0379743	1.42051	540	29	7	17816	TNF,ABL1,AR,FGF2,CSF1R,HGF,ESR1
GO:BP	fatty acid oxidation	GO:0019395	0.0383158	1.41662	100	29	4	17816	AKT1,MAPK14,PPARD,PPARG
GO:BP	cell migration involved in sprouting angiogenesis	GO:0002042	0.0383158	1.41662	100	29	4	17816	AKT1,ABL1,FGF2,PTGS2
GO:BP	response to monosaccharide	GO:0034284	0.0402577	1.39515	211	29	5	17816	CASP3,PPARD,PTGS2,HMGCR,IGF1R
GO:BP	lipid oxidation	GO:0034440	0.0414311	1.38267	102	29	4	17816	AKT1,MAPK14,PPARD,PPARG
GO:BP	negative regulation of ion transmembrane transport	GO:0034766	0.0414311	1.38267	102	29	4	17816	AKT1,PPIF,DRD3,MMP9
GO:BP	leukocyte activation	GO:0045321	0.0417354	1.3795	1292	29	10	17816	CASP3,AKT1,CASP8,TNF,ABL1,MAPK14,FYN,PIK3CG,MAPK8IP1,MMP9
GO:BP	mammary gland duct morphogenesis	GO:0060603	0.0431331	1.36519	34	29	3	17816	AR,CSF1R,ESR1
GO:BP	regulation of actin cytoskeleton reorganization	GO:2000249	0.0431331	1.36519	34	29	3	17816	CDK5,ABL1,CSF1R
GO:BP	blood vessel development	GO:0001568	0.0435545	1.36097	771	29	8	17816	AKT1,ABL1,MAPK14,FGF2,PTGS2,HGF,PPARG,PIK3CG
GO:BP	positive regulation of ERK1 and ERK2 cascade	GO:0070374	0.0440616	1.35594	215	29	5	17816	TNF,ABL1,FGF2,CSF1R,HMGCR
GO:BP	epithelial cell differentiation	GO:0030855	0.0456302	1.34075	776	29	8	17816	CASP3,AKT1,TNF,ABL1,AR,PPARG,ESR1,MMP9
GO:BP	negative regulation of multicellular organismal process	GO:0051241	0.045839	1.33876	1306	29	10	17816	CDK5,TNF,FGF2,PTGS2,HGF,PPARG,HMGCR,DRD3,PIK3CG,MMP9
GO:BP	JNK cascade	GO:0007254	0.0460655	1.33662	217	29	5	17816	AKT1,MAPK8,TNF,IGF1R,MAPK8IP1
GO:BP	cytokine production	GO:0001816	0.0469153	1.32869	779	29	8	17816	TNF,ABL1,GAPDH,MAPK14,PTGS2,CSF1R,HGF,PIK3CG
GO:BP	cell morphogenesis	GO:0000902	0.0472134	1.32593	1031	29	9	17816	CASP3,CASP9,CDK5,ABL1,MAPK14,FYN,AR,CSF1R,HGF
GO:BP	organophosphate metabolic process	GO:0019637	0.0483163	1.31591	1034	29	9	17816	ACHE,GAPDH,PPARD,FGF2,PTGS2,CSF1R,HMGCR,PIK3CG,INSR
GO:BP	regulation of neuron apoptotic process	GO:0043523	0.0492039	1.308	220	29	5	17816	CASP3,CASP9,CDK5,TNF,FYN
GO:BP	regulation of protein binding	GO:0043393	0.0492039	1.308	220	29	5	17816	AKT1,MAPK8,CDK5,ABL1,MMP9
GO:CC	membrane-bounded organelle	GO:0043227	0.0015362	2.81355	12449	29	29	18797	CASP3,AKT1,CASP8,CASP9,MAPK8,CDK5,DAPK1,TNF,ABL1,ACHE,GAPDH,MAPK14,PPIF,FYN,PPARD,AR,FGF2,PTGS2,CSF1R,HGF,PPARG,ESR1,HMGCR,DRD3,IGF1R,PIK3CG,MAPK8IP1,INSR,MMP9
GO:CC	membrane raft	GO:0045121	0.00174224	2.75889	315	29	6	18797	CASP3,CASP8,TNF,FYN,PTGS2,INSR
GO:CC	membrane microdomain	GO:0098857	0.00177408	2.75103	316	29	6	18797	CASP3,CASP8,TNF,FYN,PTGS2,INSR
GO:CC	membrane region	GO:0098589	0.00219455	2.65865	328	29	6	18797	CASP3,CASP8,TNF,FYN,PTGS2,INSR
GO:CC	intracellular organelle	GO:0043229	0.00287064	2.54202	12720	29	29	18797	CASP3,AKT1,CASP8,CASP9,MAPK8,CDK5,DAPK1,TNF,ABL1,ACHE,GAPDH,MAPK14,PPIF,FYN,PPARD,AR,FGF2,PTGS2,CSF1R,HGF,PPARG,ESR1,HMGCR,DRD3,IGF1R,PIK3CG,MAPK8IP1,INSR,MMP9
GO:CC	cell body	GO:0044297	0.00493276	2.30691	573	29	7	18797	CASP3,CASP8,CDK5,ABL1,FYN,MAPK8IP1,INSR
GO:CC	insulin receptor complex	GO:0005899	0.00550884	2.25894	5	29	2	18797	IGF1R,INSR
GO:CC	neuron part	GO:0097458	0.00748943	2.12555	1749	29	11	18797	CASP3,CASP8,MAPK8,CDK5,ABL1,FYN,PTGS2,DRD3,IGF1R,MAPK8IP1,INSR
GO:CC	organelle	GO:0043226	0.0185337	1.73204	13564	29	29	18797	CASP3,AKT1,CASP8,CASP9,MAPK8,CDK5,DAPK1,TNF,ABL1,ACHE,GAPDH,MAPK14,PPIF,FYN,PPARD,AR,FGF2,PTGS2,CSF1R,HGF,PPARG,ESR1,HMGCR,DRD3,IGF1R,PIK3CG,MAPK8IP1,INSR,MMP9
GO:CC	death-inducing signaling complex	GO:0031264	0.019756	1.7043	9	29	2	18797	CASP3,CASP8
GO:CC	neuron projection	GO:0043005	0.0275013	1.56065	1324	29	9	18797	CASP8,MAPK8,CDK5,ABL1,FYN,PTGS2,IGF1R,MAPK8IP1,INSR
